# Supplementary material for: PGRMC1 phosphorylation affects cell shape, motility, glycolysis, mitochondrial form and function, and tumor growth
Source: BMC Mol Cell Biol. 2020 Apr 3;21:24. doi: 10.1186/s12860-020-00256-3 (PMC7119165; doi:10.1186/s12860-020-00256-3)
Supplement: Supplementary file 2 — Additional file 2:File S1. A zip archive containing time lapse mp4 movies of migrating cells in scratch assays. Related to Fig. 1. Images were taken at 10 min intervals over 36 h and are replayed over 65 s at 9 frames per second (2000x real time). The presented 32.4 MB MP4 files were generated from the original 666 MB (6000x real time) .avi files (length 21 s, frame width x height 1024 × 1024, Data rate/bit rate 287,462 kbps, frame rate 100 fps) by processing in Adobe Premiere Pro 2017 using the following settings: Preset “custom”; Width: 1024; Height 1024; Aspect Square Pixels (1.0); Field Order: progressive; Profile: high; Target Bitrate [Mbps] 4.08; Maximum Bitrate [Mbps] 4.39; 9 fps; No Audio; Output as standard .mp4; Time Interpolation: Frame Sampling; Stream Compatibility: Standard; Variable bit rate, single pass; Number of frames 00:01:04:09. The zip archive contains 4 files with filenames representing cell type and date of measurement (yyyymmdd). (A) A_MP_20170807.mp4. (B) B_WT_20170809.mp4. (C) C_DM_20170815.mp4. (D) D_TM_20170817.mp4. [file 12860_2020_256_MOESM2_ESM.zip]

Archive with 4 entries (4 files):
- A_MP_20170807.mp4
- B_WT_20170809.mp4
- C_DM_20170815.mp4
- D_TM_20170817.mp4
