# Supplementary material for: PGRMC1 phosphorylation affects cell shape, motility, glycolysis, mitochondrial form and function, and tumor growth
Source: BMC Mol Cell Biol. 2020 Apr 3;21:24. doi: 10.1186/s12860-020-00256-3 (PMC7119165; doi:10.1186/s12860-020-00256-3)
Supplement: Supplementary file 3 — Additional file 3:File S2. An Excel file showing experimental design, normalized ion intensities for 1330 proteins identified by SWATH-MS proteomics, and six pairwise comparisons between the 4 sample types [1) MP v. WT, 2) MP v. DM, 3) MP v. TM, 4) WT v. DM, 5) WT v. TM, and 6) DM v. TM]. Related to Fig. 3. The first tab contains a detailed descriptive legend. Data are available via ProteomeXchange with identifier PXD014716. [file 12860_2020_256_MOESM3_ESM.xlsx]

## Sheet: Legend
Supplemental Information File 2. An Excel file showing 1330 proteins identified by SWATH-MS proteomics. (A) The Design tab shows the order of analysis of samples. (B) The Images tab shows the heat map for all proteins, ion intensity distributions for raw and normalized data sets, and clustering by principal components analysis. (C) Normalised average ion intensities for all identified proteins. (…

## Sheet: A) Design
Sample.Name	Group	Replicate
DM_1	DM	DM_C1		DM1
DM_2	DM	DM_C2		DM2
DM_2	DM	DM_C2		DM2
DM_3	DM	DM_C3		DM3
DM_3	DM	DM_C3		DM3
MP2	MPC	MP2		MP2
MP2	MPC	MP2		MP2
MP3	MPC	MP3		MP3
MP3	MPC	MP3		MP3
TM_2	TM	TM_C2		TM2
TM_2	TM	TM_C2		TM2
TM_3	TM	TM_C3		TM3
TM_3	TM	TM_C3		TM3
WT_1	WT	WT_C1		WT1
WT_1	WT	WT_C1		WT1
WT_2	WT	WT_C2		WT2
WT_2	WT	WT_C2		WT2
WT_3	WT	WT_C3		WT3
WT_3	WT	WT_C3		WT3
DM_1	DM	DM_C1		DM1
MP1	MPC	MP1		MP1
MP1	MPC	MP1		MP1
TM_1	TM	TM_C1		TM1
TM_1	TM	TM_C1		TM1

## Sheet: C) AllProteinsNorm
Protein	DM_C1	DM_C2	DM_C3	MP1	MP2	MP3	TM_C1	TM_C2	TM_C3	WT_C1	WT_C2	WT_C3		DM/WT
sp|A1L0T0|ILVBL_HUMAN	303857	296830	290045	317261	316062	247677	306846	437143	386133	223579	288420	317735
sp|A6NKT7|RGPD3_HUMAN	274632	214426	276115	198097	216004	110755	153757	234917	198375	245131	235031	227170
sp|A6NL28|TPM3L_HUMAN	2.16617e+06	2.37381e+06	2.61747e+06	1.84148e+06	2.2594e+06	2.38092e+06	2.14977e+06	1.78327e+06	1.76147e+06	1.7006e+06	1.51731e+06	1.57255e+06
sp|O00116|ADAS_HUMAN	191255	178055	181096	149540	203856	200328	172184	215854	216504	189847	340592	275591
sp|O00154|BACH_HUMAN	3.35582e+06	3.38674e+06	3.31887e+06	2.85309e+06	3.38503e+06	3.46112e+06	4.02529e+06	4.39152e+06	4.15447e+06	2.51184e+06	2.7768e+06	2.67909e+06
sp|O00186|STXB3_HUMAN	367535	316242	406051	294633	271194	109662	278198	324221	259707	383009	368960	364818
sp|O00194|RB27B_HUMAN	574573	548910	507003	942091	912715	876738	311549	534441	461644	604374	953728	851964
sp|O00203|AP3B1_HUMAN	29477.9	60665.8	30999.4	44648.7	37216.6	45721.9	33521.7	66412.6	31017.9	16307.8	68948.4	30502.6
sp|O00217|NDUS8_HUMAN	510132	403512	531523	619911	632387	265964	594996	823394	670765	597588	699689	704247
sp|O00231|PSD11_HUMAN	1.6596e+06	2.11867e+06	2.93872e+06	1.98143e+06	2.02403e+06	1.91954e+06	2.66798e+06	2.42143e+06	2.35719e+06	1.75709e+06	2.72444e+06	2.40887e+06
sp|O00232|PSD12_HUMAN	271896	535469	286322	346066	303338	394643	421050	398112	449904	245838	649404	436176
sp|O00244|ATOX1_HUMAN	204331	348989	331297	191339	235430	323173	183001	308513	328520	310513	271098	278656
sp|O00264|PGRC1_HUMAN	4.25996e+06	4.4428e+06	4.77834e+06	1.01018e+06	1.01354e+06	915812	1.3358e+06	1.49712e+06	1.51422e+06	1.65025e+06	1.55416e+06	1.42867e+06		2.90975
sp|O00299|CLIC1_HUMAN	1.9492e+07	2.08979e+07	2.27169e+07	2.10715e+07	2.16154e+07	2.17975e+07	1.86912e+07	1.76242e+07	1.73807e+07	1.64723e+07	1.57395e+07	1.6148e+07
sp|O00303|EIF3F_HUMAN	791378	628285	684767	642323	732535	547032	649463	820574	702018	575132	720277	586081
sp|O00330|ODPX_HUMAN	89539.8	9289.1	34262.5	46364.5	49529.5	45213	92684.8	12349.7	64876.3	26611.2	73481.3	90225.9
sp|O00410|IPO5_HUMAN	1.20602e+06	1.30174e+06	1.00866e+06	883679	1.04604e+06	1.14484e+06	987600	971539	1.89966e+06	697439	1.19458e+06	1.42129e+06
sp|O00422|SAP18_HUMAN	72678	94450	50419.3	68233.3	63804.7	52523.3	99391.4	83919	96255.3	48224	147710	118352
sp|O00425|IF2B3_HUMAN	5.22553e+06	4.90812e+06	5.97552e+06	4.55283e+06	4.58041e+06	3.30432e+06	1.99081e+06	2.29466e+06	2.09149e+06	2.66087e+06	2.61117e+06	2.44102e+06
sp|O00429|DNM1L_HUMAN	4.58764e+06	4.56547e+06	4.49617e+06	4.41313e+06	4.51495e+06	3.86728e+06	4.37098e+06	4.60198e+06	4.55614e+06	4.65558e+06	6.02947e+06	5.03408e+06
sp|O00483|NDUA4_HUMAN	1.17105e+06	1.23265e+06	1.43875e+06	1.56095e+06	1.58672e+06	1.02122e+06	1.41161e+06	1.19593e+06	1.30945e+06	1.12062e+06	986499	1.14409e+06
sp|O00487|PSDE_HUMAN	976987	750575	790989	887343	899338	849448	1.11044e+06	973929	953888	822018	910341	930978
sp|O00541|PESC_HUMAN	937786	689918	792500	609503	584358	490529	533526	639188	611656	609521	600793	667191
sp|O00567|NOP56_HUMAN	2.57399e+06	2.57523e+06	2.65423e+06	1.98574e+06	1.82626e+06	1.71184e+06	1.86994e+06	2.51386e+06	2.01057e+06	2.29908e+06	2.77483e+06	2.25789e+06
sp|O00571|DDX3X_HUMAN	3.80672e+06	2.91476e+06	3.31106e+06	2.8796e+06	2.76004e+06	2.8022e+06	2.68557e+06	2.76009e+06	2.66848e+06	2.23671e+06	2.89953e+06	2.62246e+06
sp|O00629|IMA3_HUMAN	515655	451104	419712	333609	394224	467696	292034	325810	321191	165664	268482	310863
sp|O00764|PDXK_HUMAN	707476	684323	645612	717407	660738	671628	647419	565639	647858	511697	740571	916204
sp|O14494|LPP1_HUMAN	117006	159505	78535.7	196798	185783	169663	188153	209578	262606	188513	395085	240387
sp|O14561|ACPM_HUMAN	1.40124e+06	1.80319e+06	2.25484e+06	1.82721e+06	2.01074e+06	1.64129e+06	1.20634e+06	2.58948e+06	1.9456e+06	2.28946e+06	2.07417e+06	2.2684e+06
sp|O14579|COPE_HUMAN	336566	310151	401775	474090	483929	567733	274201	303616	313534	346653	236132	328078
sp|O14617|AP3D1_HUMAN	297069	333180	302597	215999	273636	282872	301379	282792	327391	207712	201154	276578
sp|O14735|CDIPT_HUMAN	55984.5	5557	13558.5	24655.1	67268.4	2671.51	102924	177796	165979	208121	295002	213376
sp|O14737|PDCD5_HUMAN	578520	566785	637707	488017	504944	544458	498871	517818	514023	387639	345327	325161
sp|O14773|TPP1_HUMAN	1.97394e+06	1.01903e+06	1.21897e+06	2.47181e+06	3.79568e+06	664190	4.13044e+06	4.77842e+06	4.97523e+06	7.37175e+06	8.86329e+06	8.1071e+06
sp|O14818|PSA7_HUMAN	6.58146e+06	6.29144e+06	6.5185e+06	6.86757e+06	6.87403e+06	6.94167e+06	6.51002e+06	6.46615e+06	6.40142e+06	6.60436e+06	6.40227e+06	6.39321e+06
sp|O14880|MGST3_HUMAN	196290	207025	278008	462407	454638	4157.56	663917	696193	710766	881461	599289	1.07995e+06
sp|O14979|HNRDL_HUMAN	1.73415e+06	1.61281e+06	1.80284e+06	1.52607e+06	1.74668e+06	1.6068e+06	2.17286e+06	2.53039e+06	2.77471e+06	1.5331e+06	1.36256e+06	1.52027e+06
sp|O14980|XPO1_HUMAN	2.88723e+06	3.41834e+06	2.86196e+06	2.1025e+06	2.01992e+06	1.1999e+06	2.35153e+06	1.30578e+06	2.16326e+06	2.38514e+06	3.37699e+06	3.16065e+06
sp|O15067|PUR4_HUMAN	195791	250978	243074	185845	192451	205181	182446	274880	235070	203400	92837	275813
sp|O15116|LSM1_HUMAN	141131	249141	244157	173057	109716	336137	134154	186264	570110	424434	534447	128753
sp|O15144|ARPC2_HUMAN	62920	59614.6	129385	134237	107568	39066.8	151872	132752	138079	65801.2	157748	145400
sp|O15160|RPAC1_HUMAN	124714	176823	188836	102281	117414	150546	137953	123393	145978	59137.6	131421	125590
sp|O15212|PFD6_HUMAN	909315	909437	853780	766083	847995	636063	866476	1.04504e+06	839452	865669	1.02645e+06	957405
sp|O15260|SURF4_HUMAN	1.65244e+06	2.44312e+06	1.87051e+06	1.84092e+06	1.42337e+06	1.42441e+06	1.86119e+06	1.71656e+06	1.93891e+06	1.73032e+06	2.8874e+06	2.4353e+06
sp|O15355|PPM1G_HUMAN	874797	937919	971559	768188	756785	927835	820544	1.12087e+06	671803	833668	458419	449294
sp|O15371|EIF3D_HUMAN	534603	584443	599774	610869	573230	625086	528837	578577	509350	397639	518909	480851
sp|O15511|ARPC5_HUMAN	1.62494e+06	1.56831e+06	1.47819e+06	1.58391e+06	1.59829e+06	1.36971e+06	1.26685e+06	1.3973e+06	1.14512e+06	1.39961e+06	1.55845e+06	1.33995e+06
sp|O15533|TPSN_HUMAN	208433	216206	217870	247608	274766	179108	198197	272864	242329	540704	468347	450396
sp|O43143|DHX15_HUMAN	1.9784e+06	2.12461e+06	2.00242e+06	2.07677e+06	2.04296e+06	1.71592e+06	2.5007e+06	2.40746e+06	1.79903e+06	2.3939e+06	1.80684e+06	1.67869e+06
sp|O43169|CYB5B_HUMAN	4.59876e+06	6.502e+06	4.96936e+06	4.50796e+06	4.65656e+06	3.98643e+06	4.26901e+06	3.84325e+06	5.60064e+06	4.72526e+06	4.51628e+06	4.74113e+06
sp|O43175|SERA_HUMAN	2.16435e+07	2.08896e+07	2.35335e+07	2.06546e+07	2.04796e+07	1.5945e+07	1.43433e+07	1.65202e+07	1.6031e+07	1.95305e+07	2.17668e+07	2.06056e+07
sp|O43242|PSMD3_HUMAN	1.83299e+06	1.98697e+06	1.66846e+06	2.17019e+06	2.38346e+06	3.38343e+06	1.97399e+06	1.92365e+06	1.76937e+06	1.74877e+06	1.95974e+06	1.80183e+06
sp|O43324|MCA3_HUMAN	1.91948e+06	2.19185e+06	2.22182e+06	1.96904e+06	1.74273e+06	2.06422e+06	1.53622e+06	1.64583e+06	1.49409e+06	1.42475e+06	1.7201e+06	1.48152e+06
sp|O43390|HNRPR_HUMAN	1.99344e+06	2.11961e+06	2.12747e+06	2.04038e+06	2.08579e+06	2.15913e+06	2.68331e+06	2.31105e+06	2.54913e+06	2.52321e+06	2.64467e+06	2.76224e+06
sp|O43396|TXNL1_HUMAN	853485	788232	988590	738880	1.06031e+06	835504	895205	944369	836293	754122	787938	690284
sp|O43399|TPD54_HUMAN	2.74243e+06	2.52984e+06	2.64015e+06	2.32949e+06	2.55278e+06	2.12399e+06	3.10896e+06	2.03306e+06	2.40341e+06	2.14289e+06	1.70666e+06	1.84761e+06
sp|O43464|HTRA2_HUMAN	143867	241179	157126	172464	213562	259343	338712	102356	318606	143403	606041	522881
sp|O43488|ARK72_HUMAN	319299	76166	273055	209510	348602	101392	401998	430215	429211	456686	276715	379211
sp|O43583|DENR_HUMAN	455224	460446	459357	480842	479965	484981	450293	404335	395833	447394	372424	375397
sp|O43592|XPOT_HUMAN	874945	712974	823410	719252	750899	660621	583411	561213	560277	529787	522202	552112
sp|O43598|DNPH1_HUMAN	588158	780184	565565	649860	625671	500581	971001	934976	1.06927e+06	848557	1.10668e+06	947394
sp|O43615|TIM44_HUMAN	2.45601e+06	2.35998e+06	2.75791e+06	2.44414e+06	2.42264e+06	2.1899e+06	1.85594e+06	2.66268e+06	2.43006e+06	2.06208e+06	2.2377e+06	1.87506e+06
sp|O43681|ASNA_HUMAN	2.60197e+06	2.45485e+06	2.7353e+06	2.4251e+06	2.52681e+06	2.06999e+06	2.24717e+06	2.85875e+06	2.75992e+06	2.32878e+06	2.16781e+06	2.16682e+06
sp|O43707|ACTN4_HUMAN	2.08641e+06	2.27414e+06	2.25365e+06	2.26619e+06	2.45308e+06	3.14908e+06	2.06221e+06	2.00079e+06	2.06281e+06	1.83906e+06	1.75372e+06	1.91095e+06
sp|O43747|AP1G1_HUMAN	659668	504960	683409	726637	668972	26855	539321	550511	316684	577553	379784	352700
sp|O43765|SGTA_HUMAN	259898	134857	255965	229238	284926	323884	217749	120633	208888	183407	97068.4	61487.3
sp|O43768|ENSA_HUMAN	712528	747914	825316	552978	618044	771511	304247	406176	346857	393649	131837	459930
sp|O43776|SYNC_HUMAN	6.04572e+06	5.68587e+06	6.51518e+06	5.90965e+06	6.93404e+06	6.41318e+06	4.98728e+06	5.51302e+06	5.19156e+06	4.87928e+06	4.58205e+06	4.96597e+06
sp|O43852|CALU_HUMAN	2.81802e+06	3.5948e+06	3.26169e+06	2.96778e+06	3.18949e+06	2.91558e+06	2.28407e+06	2.6539e+06	2.37617e+06	2.92262e+06	3.08155e+06	3.14583e+06
sp|O60313|OPA1_HUMAN	1.2427e+06	1.33922e+06	1.36807e+06	1.40153e+06	1.29158e+06	1.0707e+06	1.25579e+06	1.70337e+06	1.68797e+06	1.82328e+06	2.29529e+06	1.96555e+06
sp|O60493|SNX3_HUMAN	263867	408948	438928	337096	492331	565209	710064	257392	428002	376987	368916	405816
sp|O60506|HNRPQ_HUMAN	7.26923e+06	8.55404e+06	8.12749e+06	6.71043e+06	6.88401e+06	8.68122e+06	7.23131e+06	7.08808e+06	7.23567e+06	5.66761e+06	6.65164e+06	6.01525e+06
sp|O60610|DIAP1_HUMAN	1.88305e+06	1.70667e+06	1.98669e+06	1.538e+06	1.63527e+06	1.41228e+06	1.07537e+06	1.22152e+06	1.03469e+06	1.045e+06	1.12609e+06	1.06763e+06
sp|O60613|SEP15_HUMAN	86041.3	108155	126687	129638	130179	116868	120936	121077	136490	98889.4	142682	120891
sp|O60635|TSN1_HUMAN	118453	106533	53704.6	143432	245337	99686.6	150030	237669	177852	608034	606939	550490
sp|O60664|PLIN3_HUMAN	8.03058e+06	8.0198e+06	8.78469e+06	9.71076e+06	9.73168e+06	1.0891e+07	8.17813e+06	7.44676e+06	7.57071e+06	7.09319e+06	7.28529e+06	6.53796e+06
sp|O60749|SNX2_HUMAN	1.02332e+06	891242	952733	1.0644e+06	1.0955e+06	1.12532e+06	1.12388e+06	1.14007e+06	652537	1.14897e+06	570882	502289
sp|O60762|DPM1_HUMAN	222752	233699	249899	238220	223355	194256	181508	250571	229262	252633	254873	240854
sp|O60763|USO1_HUMAN	511278	371180	414613	459427	478127	344955	302447	320657	348736	450222	511768	435475
sp|O60832|DKC1_HUMAN	514324	585270	544066	518780	524187	504115	861367	713765	807112	569774	655423	637324
sp|O60841|IF2P_HUMAN	2.5206e+06	2.61685e+06	2.6502e+06	2.08856e+06	2.27725e+06	2.15084e+06	1.95488e+06	2.36109e+06	1.82484e+06	2.07582e+06	1.89462e+06	1.68347e+06
sp|O60869|EDF1_HUMAN	327171	401640	313027	300379	351402	390593	411176	404718	322128	200250	221398	223633
sp|O60884|DNJA2_HUMAN	661965	764294	733627	645603	703220	794195	685137	782925	715559	612937	829497	670567
sp|O60888|CUTA_HUMAN	2.66288e+06	2.19536e+06	2.64119e+06	2.97763e+06	3.26473e+06	2.84228e+06	3.74994e+06	3.54727e+06	3.44573e+06	3.70389e+06	2.96681e+06	3.59502e+06
sp|O60925|PFD1_HUMAN	540182	557054	557848	477179	509035	518677	466374	458051	428719	422471	383452	396446
sp|O60936|NOL3_HUMAN	77253.3	54344.3	26036.4	43071.6	30944.4	25283.4	132140	55708	56867.6	29737.9	127356	88482.2
sp|O75083|WDR1_HUMAN	2.55549e+06	2.25835e+06	2.54704e+06	2.18367e+06	1.99911e+06	1.30498e+06	2.19433e+06	2.23296e+06	2.02945e+06	1.57825e+06	1.5336e+06	1.50301e+06
sp|O75165|DJC13_HUMAN	92333.7	126677	105531	119907	112572	122539	143127	84490.1	134366	74392.7	175830	150701
sp|O75208|COQ9_HUMAN	462403	458968	560764	413070	420283	358700	285112	592098	630554	510649	546815	587812
sp|O75306|NDUS2_HUMAN	366349	380497	409536	489591	483556	282162	459898	483276	448337	474670	540751	497292
sp|O75340|PDCD6_HUMAN	4.26044e+06	3.71999e+06	4.40925e+06	3.52831e+06	3.63795e+06	2.61413e+06	3.40975e+06	4.09737e+06	4.51336e+06	5.0916e+06	5.1015e+06	5.23985e+06
sp|O75347|TBCA_HUMAN	3.7217e+06	3.87208e+06	4.20466e+06	3.81773e+06	3.92345e+06	5.33445e+06	3.76831e+06	3.68351e+06	3.7647e+06	3.97916e+06	3.78506e+06	3.71968e+06
sp|O75352|MPU1_HUMAN	871062	677107	852298	987925	951467	586941	544505	824946	664784	1.12067e+06	1.18372e+06	1.09191e+06
sp|O75367|H2AY_HUMAN	4.17218e+06	3.84916e+06	3.62369e+06	3.91302e+06	4.21561e+06	2.09831e+06	4.61859e+06	5.19619e+06	4.85751e+06	6.39907e+06	7.30875e+06	6.46878e+06
sp|O75369|FLNB_HUMAN	2.49212e+07	2.36258e+07	2.47756e+07	2.35131e+07	2.61357e+07	2.63472e+07	8.69189e+06	9.66792e+06	8.70517e+06	1.14248e+07	1.10335e+07	9.81829e+06
sp|O75380|NDUS6_HUMAN	101595	87746.3	101900	119987	105766	71436.4	106094	126220	103890	87324.1	103706	89566.1
sp|O75390|CISY_HUMAN	3.05134e+06	2.75106e+06	3.1124e+06	3.34801e+06	3.3948e+06	2.51589e+06	3.76435e+06	4.13998e+06	3.88343e+06	4.00928e+06	4.45911e+06	4.2209e+06
sp|O75396|SC22B_HUMAN	3.05478e+06	417842	520146	2.39975e+06	2.61927e+06	357997	1.62244e+06	335267	2.83417e+06	3.13219e+06	3.44983e+06	2.96502e+06
sp|O75439|MPPB_HUMAN	1.79988e+06	1.8042e+06	1.7406e+06	1.59443e+06	1.66688e+06	1.33e+06	1.85665e+06	2.15838e+06	1.91762e+06	2.08423e+06	3.00103e+06	2.19773e+06
sp|O75475|PSIP1_HUMAN	171792	6508.98	7789.03	7579.54	11898.7	8464.92	7162.23	265124	494826	523846	258595	427755
sp|O75489|NDUS3_HUMAN	2.84038e+06	2.98673e+06	3.33479e+06	3.89771e+06	3.73478e+06	2.73819e+06	3.64392e+06	3.84762e+06	3.96348e+06	3.86041e+06	3.79001e+06	3.99458e+06
sp|O75494|SRS10_HUMAN	577266	718344	623342	465601	488144	538229	575024	543584	550397	404790	658531	518003
sp|O75521|ECI2_HUMAN	1.4442e+06	1.63707e+06	1.36825e+06	1.73883e+06	1.79981e+06	1.12777e+06	1.69315e+06	1.74886e+06	1.74817e+06	2.67815e+06	2.90381e+06	2.59775e+06
sp|O75531|BAF_HUMAN	1.74676e+06	1.77097e+06	1.31558e+06	2.09756e+06	1.82984e+06	1.34075e+06	2.29675e+06	3.57581e+06	1.94329e+06	2.68359e+06	3.0666e+06	2.60253e+06
sp|O75533|SF3B1_HUMAN	1.60397e+06	1.47906e+06	1.59402e+06	1.25656e+06	1.27754e+06	1.31937e+06	1.73191e+06	1.73308e+06	1.7851e+06	1.34723e+06	1.67213e+06	1.57613e+06
sp|O75607|NPM3_HUMAN	520969	606941	617889	348115	306184	488963	333767	303817	471385	385138	362912	306040
sp|O75608|LYPA1_HUMAN	336018	160222	290553	276038	441948	118148	356711	418660	424213	421597	455975	395885
sp|O75643|U520_HUMAN	2.73361e+06	2.90471e+06	2.72563e+06	1.96077e+06	2.43366e+06	2.40428e+06	2.1034e+06	2.71103e+06	2.71321e+06	2.20431e+06	2.83836e+06	2.20925e+06
sp|O75694|NU155_HUMAN	568601	386670	457536	484038	566248	274494	365461	427217	408059	470720	569414	528254
sp|O75695|XRP2_HUMAN	200679	212306	212187	272510	288450	263906	280679	412885	329009	387883	408176	374387
sp|O75821|EIF3G_HUMAN	719899	947740	874707	751655	755102	869149	541227	442981	414103	664643	410761	301812
sp|O75822|EIF3J_HUMAN	1.4578e+06	1.3895e+06	1.46187e+06	1.32677e+06	1.36099e+06	1.69026e+06	1.1351e+06	1.20969e+06	1.21719e+06	1.10347e+06	1.04684e+06	846927
sp|O75844|FACE1_HUMAN	720603	993914	937103	989651	939775	692647	741779	842173	747088	228817	861508	499079
sp|O75874|IDHC_HUMAN	6.06518e+06	5.9591e+06	5.03738e+06	6.40677e+06	6.59431e+06	4.17816e+06	4.64229e+06	4.41271e+06	4.49021e+06	5.72347e+06	6.03884e+06	5.19602e+06
sp|O75915|PRAF3_HUMAN	793119	1.00286e+06	1.00309e+06	1.36207e+06	1.28102e+06	920790	1.05442e+06	1.3274e+06	1.20176e+06	1.5053e+06	1.76725e+06	1.54488e+06
sp|O75947|ATP5H_HUMAN	3.27563e+06	3.33178e+06	4.03248e+06	3.9342e+06	4.09962e+06	3.05516e+06	4.24739e+06	3.77634e+06	5.00222e+06	5.7564e+06	4.6907e+06	4.73502e+06
sp|O76003|GLRX3_HUMAN	2.35424e+06	2.25058e+06	2.31629e+06	1.83556e+06	1.88883e+06	2.40447e+06	1.9584e+06	1.42655e+06	1.77386e+06	1.44592e+06	1.71629e+06	1.60605e+06
sp|O76021|RL1D1_HUMAN	1.56644e+06	1.51785e+06	1.34639e+06	1.33212e+06	1.31392e+06	1.07863e+06	1.01503e+06	1.07566e+06	973666	901301	1.35161e+06	1.07681e+06
sp|O76031|CLPX_HUMAN	116143	128423	138734	123114	154666	125293	95010.7	201392	121439	96840.7	175199	115045
sp|O76070|SYUG_HUMAN	166021	149925	50895.4	73029.8	64329.3	80061.4	991180	984923	859808	232055	211324	202734
sp|O76094|SRP72_HUMAN	89973.9	11981.3	12641.5	16961.3	43474.7	11531.8	72551.3	27913.8	71066.8	35942.9	110671	97735.1
sp|O94826|TOM70_HUMAN	1.1025e+06	936029	655253	711561	662555	386258	837977	725534	859216	608965	1.20149e+06	952060
sp|O94874|UFL1_HUMAN	92872.9	66610.7	77083.9	96250.1	86216.5	72427.4	129604	101661	81554.4	89781.3	146173	126014
sp|O94905|ERLN2_HUMAN	209910	185975	217831	286496	256351	227728	225848	163996	161814	223875	188176	189470
sp|O94925|GLSK_HUMAN	457739	454105	479191	514032	565053	748050	275685	446472	345437	489850	501482	457430
sp|O94973|AP2A2_HUMAN	723909	803247	816881	952477	955599	866424	900796	1.06423e+06	1.11956e+06	840413	1.12682e+06	1.04359e+06
sp|O95202|LETM1_HUMAN	1.00392e+06	1.07106e+06	976503	718009	852479	470181	774326	1.03754e+06	1.01192e+06	1.10572e+06	1.23362e+06	999079
sp|O95232|LC7L3_HUMAN	470751	511569	546230	415770	432984	428334	450731	542847	502312	351754	478473	463527
sp|O95336|6PGL_HUMAN	4.15565e+06	3.57939e+06	4.12494e+06	3.93343e+06	4.41983e+06	3.95806e+06	4.56828e+06	5.3938e+06	5.35575e+06	3.80307e+06	3.50602e+06	3.56931e+06
sp|O95352|ATG7_HUMAN	30260	27019	14560.3	10282.4	11953.7	7933.63	26165.3	21776.4	24853.9	7542.38	37273.9	17747.9
sp|O95373|IPO7_HUMAN	1.60904e+06	1.34964e+06	1.36271e+06	1.63627e+06	1.74174e+06	1.9121e+06	992298	1.34806e+06	1.18772e+06	961099	1.40528e+06	1.23749e+06
sp|O95433|AHSA1_HUMAN	890213	898292	1.07551e+06	582468	632163	1.00858e+06	433623	699271	679517	520717	469057	423141
sp|O95456|PSMG1_HUMAN	646314	636675	639641	578297	634782	708339	621855	610726	535947	592862	564453	447472
sp|O95671|ASML_HUMAN	53344.4	72503.8	14139.5	17716.3	32249.3	37216.7	80240.1	16999.6	101644	29656.5	86499.4	75603.9
sp|O95747|OXSR1_HUMAN	263434	176119	223109	171315	184847	181778	291132	406933	376888	260952	363429	391437
sp|O95777|LSM8_HUMAN	243789	191834	284880	211553	182671	228382	287346	221568	284814	288375	370840	312456
sp|O95831|AIFM1_HUMAN	1.77773e+06	1.94017e+06	2.10402e+06	2.18131e+06	2.03647e+06	1.46369e+06	2.58734e+06	2.54132e+06	2.58132e+06	2.92049e+06	2.95056e+06	2.9977e+06
sp|O95881|TXD12_HUMAN	1.08227e+06	926998	1.11626e+06	743450	823117	690969	324855	767186	586827	757570	775408	689500
sp|O96000|NDUBA_HUMAN	988211	1.24548e+06	1.32473e+06	1.28403e+06	1.29941e+06	1.07126e+06	923211	1.71654e+06	1.30646e+06	1.36929e+06	1.4353e+06	1.38065e+06
sp|O96008|TOM40_HUMAN	19184	1242.87	1896.4	8229.42	8945.53	1511.19	57436.1	132007	131642	91054.2	232229	148232
sp|O96011|PX11B_HUMAN	189367	221344	231116	248804	225861	141517	183802	224436	207928	253742	320077	311981
sp|P00338|LDHA_HUMAN	3.60984e+07	3.16268e+07	3.17354e+07	4.43792e+07	4.30615e+07	6.12777e+07	6.88296e+07	6.27895e+07	5.90862e+07	5.35459e+07	5.99327e+07	5.73787e+07
sp|P00352|AL1A1_HUMAN	6.82494e+07	6.27461e+07	6.83899e+07	3.39287e+07	3.54054e+07	3.6861e+07	5.59728e+07	5.23794e+07	5.33219e+07	1.03798e+07	1.10327e+07	9.60146e+06
sp|P00367|DHE3_HUMAN	6.8489e+06	6.76471e+06	6.67863e+06	7.64857e+06	1.05301e+07	6.95474e+06	1.04385e+07	1.17352e+07	9.50196e+06	1.27787e+07	1.32789e+07	1.37391e+07
sp|P00387|NB5R3_HUMAN	2.06935e+06	1.93029e+06	2.06533e+06	3.03087e+06	3.08291e+06	1.93434e+06	2.84362e+06	3.26319e+06	3.04504e+06	3.99546e+06	4.09712e+06	3.81125e+06
sp|P00390|GSHR_HUMAN	1.76602e+06	1.52985e+06	1.669e+06	1.49319e+06	1.48106e+06	1.08041e+06	1.51261e+06	1.60472e+06	1.46551e+06	1.56754e+06	1.56398e+06	1.52049e+06
sp|P00403|COX2_HUMAN	5.64984e+06	5.19252e+06	5.78179e+06	7.29166e+06	6.97918e+06	4.72667e+06	4.7236e+06	6.47536e+06	5.78289e+06	4.91728e+06	4.91196e+06	4.65272e+06
sp|P00441|SODC_HUMAN	1.57266e+07	1.74271e+07	1.52657e+07	1.80986e+07	1.9669e+07	1.78722e+07	2.59854e+07	2.30269e+07	2.34361e+07	2.02644e+07	2.07371e+07	2.0611e+07
sp|P00491|PNPH_HUMAN	1.20902e+07	9.95908e+06	1.04806e+07	6.31082e+06	7.55565e+06	6.25747e+06	3.61976e+06	4.89208e+06	3.64199e+06	3.69322e+06	4.06497e+06	3.06293e+06
sp|P00492|HPRT_HUMAN	4.41201e+06	4.44864e+06	4.48186e+06	3.1906e+06	3.22451e+06	3.07699e+06	4.19932e+06	4.0458e+06	4.70418e+06	3.42755e+06	3.82375e+06	3.86602e+06
sp|P00505|AATM_HUMAN	1.99495e+07	1.80761e+07	1.73123e+07	2.01134e+07	1.98155e+07	1.40018e+07	2.29149e+07	2.18465e+07	2.1203e+07	2.43199e+07	2.37749e+07	2.46355e+07
sp|P00558|PGK1_HUMAN	7.04838e+07	6.80842e+07	7.21775e+07	6.53419e+07	6.65507e+07	5.4232e+07	9.45657e+07	1.00289e+08	1.00924e+08	1.04131e+08	9.19038e+07	9.91564e+07
sp|P00568|KAD1_HUMAN	1.56481e+06	1.2609e+06	1.54548e+06	1.5775e+06	1.77431e+06	1.31079e+06	1.97656e+06	2.65899e+06	2.55424e+06	1.41177e+06	1.65759e+06	1.72024e+06
sp|P01023|A2MG_HUMAN	359706	438132	481633	774343	1.10369e+06	3.89648e+06	875600	1.03335e+06	938560	898776	729749	565697
sp|P02545|LMNA_HUMAN	1.23753e+07	1.26006e+07	1.24936e+07	2.07332e+07	1.8755e+07	1.90844e+07	1.69191e+07	1.62056e+07	1.59306e+07	2.76406e+07	2.58624e+07	2.48409e+07
sp|P02647|APOA1_HUMAN	276342	629419	1.06639e+06	2.29845e+06	3.09731e+06	8.49952e+06	1.0397e+06	280976	821154	1.13614e+06	1.22417e+06	1.40662e+06
sp|P02656|APOC3_HUMAN	307894	180215	246892	1.74234e+06	1.83427e+06	4.68275e+06	316918	219170	372600	1.28187e+06	1.0515e+06	1.17034e+06
sp|P02768|ALBU_HUMAN	8.02726e+07	1.10509e+08	9.20353e+07	1.49786e+08	2.04496e+08	5.00377e+08	2.92478e+07	4.85942e+07	1.81622e+07	8.87816e+07	3.5386e+07	2.66878e+07
sp|P02786|TFR1_HUMAN	3.02066e+06	2.42588e+06	2.6186e+06	2.42225e+06	2.51899e+06	4.17341e+06	1.27054e+06	1.84323e+06	1.37178e+06	975430	898361	750807
sp|P02788|TRFL_HUMAN	62938.6	87940	42095.3	57094.8	311810	1.03968e+06	36666.4	50179.2	43826.3	116513	53186.3	41185.1
sp|P02792|FRIL_HUMAN	211122	276595	302437	388060	559036	760635	1.54224e+06	1.33019e+06	1.49356e+06	2.79381e+06	2.32154e+06	2.72061e+06
sp|P02795|MT2_HUMAN	1.3263e+06	1.44041e+06	1.71198e+06	1.36838e+06	1.42152e+06	1.10449e+06	588367	935663	830243	769276	553981	674414
sp|P04040|CATA_HUMAN	635927	513030	906338	1.49448e+06	1.23761e+06	892671	2.03514e+06	2.61401e+06	2.27201e+06	3.66026e+06	3.2276e+06	3.34199e+06
sp|P04062|GLCM_HUMAN	148298	190814	87027.3	163469	192493	94432.8	189554	178978	213672	200816	227111	202571
sp|P04075|ALDOA_HUMAN	9.26587e+07	9.1661e+07	9.57253e+07	7.96375e+07	8.05206e+07	9.21182e+07	8.37701e+07	8.75927e+07	9.1548e+07	1.06046e+08	9.64067e+07	1.05116e+08
sp|P04080|CYTB_HUMAN	3.2896e+06	2.79896e+06	2.67667e+06	5.77765e+06	5.88403e+06	7.40326e+06	4.11886e+06	3.42615e+06	3.42161e+06	3.05776e+06	3.012e+06	2.72445e+06
sp|P04083|ANXA1_HUMAN	3.264e+07	3.55533e+07	3.39337e+07	7.63333e+07	7.28754e+07	8.76845e+07	2.10434e+07	2.19933e+07	2.13205e+07	2.51877e+07	2.77091e+07	2.40302e+07
sp|P04179|SODM_HUMAN	1.74615e+06	1.65019e+06	1.56483e+06	1.72383e+06	1.72611e+06	1.25001e+06	2.38863e+06	2.3648e+06	2.42977e+06	5.40912e+06	6.08156e+06	5.72705e+06
sp|P04181|OAT_HUMAN	1.29534e+06	1.17771e+06	1.2352e+06	1.44045e+06	1.48779e+06	1.19792e+06	1.00776e+06	1.15548e+06	992903	1.31305e+06	1.63616e+06	1.43269e+06
sp|P04406|G3P_HUMAN	2.61087e+08	2.3577e+08	2.1081e+08	3.10135e+08	2.63382e+08	2.75433e+08	3.01453e+08	2.58328e+08	2.98838e+08	2.92772e+08	2.86115e+08	2.85119e+08
sp|P04632|CPNS1_HUMAN	2.91001e+06	3.19702e+06	3.24006e+06	3.39294e+06	3.61844e+06	3.73534e+06	2.25849e+06	2.82282e+06	2.44181e+06	2.64659e+06	2.89091e+06	2.61699e+06
sp|P04637|P53_HUMAN	443874	387356	343821	346084	309057	271538	264589	238324	207478	283398	407461	325192
sp|P04792|HSPB1_HUMAN	4.4319e+07	4.23203e+07	4.47724e+07	3.87587e+07	3.56885e+07	3.61829e+07	4.30144e+07	3.70778e+07	3.7337e+07	4.01773e+07	3.97778e+07	4.1912e+07
sp|P04843|RPN1_HUMAN	7.57052e+06	7.20482e+06	7.3811e+06	8.84536e+06	8.88438e+06	7.92123e+06	8.25365e+06	9.56455e+06	8.98799e+06	1.09315e+07	1.13625e+07	1.02454e+07
sp|P04844|RPN2_HUMAN	1.66918e+06	1.56524e+06	1.28334e+06	1.80235e+06	1.48381e+06	1.48067e+06	1.83101e+06	1.61719e+06	1.72022e+06	1.41102e+06	2.57358e+06	2.36497e+06
sp|P04899|GNAI2_HUMAN	463310	379614	64431.2	459205	435237	445095	523040	516795	476223	566903	451022	511087
sp|P05023|AT1A1_HUMAN	3.28959e+06	3.54307e+06	3.15065e+06	3.38502e+06	3.35772e+06	2.97634e+06	3.77965e+06	3.48924e+06	3.91529e+06	3.9564e+06	4.04086e+06	3.74134e+06
sp|P05067|A4_HUMAN	43170.8	34638	55326.3	48298.7	36954.5	132632	108024	172699	164065	64781.6	142369	115978
sp|P05141|ADT2_HUMAN	1.43214e+07	1.45476e+07	1.339e+07	1.53495e+07	1.4874e+07	1.2135e+07	1.16306e+07	1.30187e+07	1.32765e+07	1.41277e+07	1.44051e+07	1.37226e+07
sp|P05161|ISG15_HUMAN	507718	618809	425823	398502	424494	285150	402606	543306	390891	430926	459378	305670
sp|P05198|IF2A_HUMAN	3.75526e+06	4.21188e+06	4.24243e+06	3.7835e+06	4.20848e+06	3.39998e+06	3.70526e+06	3.04365e+06	2.74146e+06	3.69796e+06	2.68626e+06	2.88039e+06
sp|P05386|RLA1_HUMAN	1.23881e+07	1.22e+07	1.3959e+07	1.26176e+07	1.28265e+07	1.38143e+07	1.07467e+07	9.17411e+06	1.09825e+07	9.51025e+06	8.32807e+06	9.46096e+06
sp|P05387|RLA2_HUMAN	3.26976e+07	2.99791e+07	3.20765e+07	3.19947e+07	3.34072e+07	3.18929e+07	3.54645e+07	2.56182e+07	2.90672e+07	2.60864e+07	2.52051e+07	2.59653e+07
sp|P05388|RLA0_HUMAN	2.19533e+07	2.13678e+07	2.02295e+07	2.07708e+07	2.06589e+07	2.24047e+07	1.82306e+07	1.87925e+07	1.85188e+07	1.61088e+07	1.61264e+07	1.63465e+07
sp|P05455|LA_HUMAN	8.24187e+06	9.39128e+06	7.66406e+06	7.0285e+06	7.51085e+06	6.10788e+06	8.76101e+06	8.84745e+06	9.31397e+06	7.06403e+06	1.02063e+07	8.3466e+06
sp|P05534|1A24_HUMAN	481945	746872	577200	658180	714097	365383	818733	748321	962356	1.84596e+06	1.77567e+06	1.97059e+06
sp|P05556|ITB1_HUMAN	1.17857e+06	1.98998e+06	1.72863e+06	3.03271e+06	2.98331e+06	2.54609e+06	969138	766929	1.02181e+06	1.82608e+06	2.00136e+06	1.69954e+06
sp|P05783|K1C18_HUMAN	1.04507e+08	1.1729e+08	1.09824e+08	4.01837e+07	4.17619e+07	3.21564e+07	9.51178e+07	9.48822e+07	1.01189e+08	7.20679e+07	7.2022e+07	7.54587e+07
sp|P05787|K2C8_HUMAN	1.67134e+08	1.86007e+08	1.87886e+08	7.89946e+07	7.16216e+07	4.70129e+07	1.56145e+08	1.59734e+08	1.62384e+08	1.61914e+08	1.58981e+08	1.67381e+08
sp|P06396|GELS_HUMAN	299739	288059	205264	349763	377548	378870	304000	438605	433798	544862	1.1263e+06	326494
sp|P06454|PTMA_HUMAN	2.5488e+07	2.39252e+07	2.36003e+07	1.73508e+07	1.61796e+07	1.94412e+07	3.13676e+07	2.05097e+07	2.31693e+07	1.88939e+07	1.44553e+07	1.69749e+07
sp|P06576|ATPB_HUMAN	7.46077e+07	7.42844e+07	7.54107e+07	7.90183e+07	7.54543e+07	6.27819e+07	8.2758e+07	9.38593e+07	9.94828e+07	1.0081e+08	1.02455e+08	1.03106e+08
sp|P06703|S10A6_HUMAN	374273	305653	268763	195797	137748	210497	176922	186296	162716	66182.9	89044.9	116266
sp|P06730|IF4E_HUMAN	645953	651120	636837	623791	651765	645751	734873	672100	708242	555980	508014	522994
sp|P06733|ENOA_HUMAN	1.35766e+08	1.49351e+08	1.46683e+08	1.25562e+08	1.23011e+08	1.53101e+08	1.43144e+08	1.24973e+08	1.31826e+08	1.17555e+08	1.05204e+08	1.27399e+08
sp|P06737|PYGL_HUMAN	2.3018e+06	1.98257e+06	2.15684e+06	1.65895e+06	1.61578e+06	1.26656e+06	2.63248e+06	2.41287e+06	2.57472e+06	1.86261e+06	2.55577e+06	2.40024e+06
sp|P06744|G6PI_HUMAN	8.26074e+06	7.12711e+06	7.83444e+06	6.85177e+06	7.5497e+06	7.21329e+06	1.23203e+07	1.39923e+07	1.33954e+07	9.9531e+06	1.02015e+07	1.03023e+07
sp|P06748|NPM_HUMAN	6.13739e+07	7.7431e+07	8.17656e+07	5.48977e+07	5.55131e+07	7.36533e+07	4.51706e+07	6.06595e+07	5.90495e+07	4.30813e+07	4.93038e+07	4.7947e+07
sp|P06753|TPM3_HUMAN	6.18926e+06	7.18946e+06	6.65538e+06	5.72254e+06	5.88191e+06	6.56179e+06	6.00675e+06	5.59991e+06	5.1987e+06	4.48907e+06	5.30919e+06	4.91123e+06
sp|P06865|HEXA_HUMAN	530630	295036	463388	308964	451764	253593	1.0955e+06	1.05687e+06	1.08834e+06	1.36885e+06	1.41339e+06	1.43379e+06
sp|P07099|HYEP_HUMAN	342319	326625	337518	344381	337685	263878	339189	457781	455334	409112	225336	251077
sp|P07108|ACBP_HUMAN	1.16433e+06	1.2449e+06	1.48294e+06	1.14166e+06	1.24083e+06	2.01395e+06	872688	1.61227e+06	1.34154e+06	777831	674460	770496
sp|P07237|PDIA1_HUMAN	1.04815e+07	1.03777e+07	9.97824e+06	1.09245e+07	1.10489e+07	8.94064e+06	1.16835e+07	1.29488e+07	1.25358e+07	1.34688e+07	1.52448e+07	1.43191e+07
sp|P07305|H10_HUMAN	511629	596955	638875	735569	771229	429415	543309	1.38071e+06	1.08251e+06	1.38796e+06	1.49094e+06	1.47898e+06
sp|P07339|CATD_HUMAN	1.60316e+06	1.56945e+06	1.55212e+06	3.03027e+06	3.6963e+06	5.55341e+06	2.30566e+06	3.37395e+06	3.70038e+06	2.97788e+06	3.07934e+06	3.37914e+06
sp|P07355|ANXA2_HUMAN	3.57866e+07	4.15512e+07	3.73606e+07	5.3509e+07	5.29228e+07	6.77855e+07	3.95391e+07	3.92852e+07	4.24179e+07	4.97091e+07	5.434e+07	5.12692e+07
sp|P07384|CAN1_HUMAN	1.26634e+06	1.08194e+06	1.12773e+06	1.95526e+06	2.09041e+06	1.54839e+06	3.81359e+06	2.67221e+06	3.11669e+06	2.34906e+06	4.0281e+06	3.30571e+06
sp|P07437|TBB5_HUMAN	2.79051e+07	2.87298e+07	2.95014e+07	3.05919e+07	2.87582e+07	3.50635e+07	1.95347e+07	1.79955e+07	2.18351e+07	2.45223e+07	1.92367e+07	2.24753e+07
sp|P07602|SAP_HUMAN	1.79081e+07	1.90473e+07	1.77039e+07	2.7106e+07	2.81586e+07	1.35652e+07	2.75266e+07	3.72268e+07	3.13022e+07	2.85348e+07	3.05883e+07	3.31233e+07
sp|P07686|HEXB_HUMAN	2.63365e+06	2.71779e+06	2.48882e+06	3.22433e+06	3.18291e+06	1.82603e+06	4.21432e+06	3.55929e+06	3.90605e+06	4.5879e+06	4.06123e+06	4.75374e+06
sp|P07737|PROF1_HUMAN	5.8613e+07	5.82266e+07	6.07918e+07	6.51357e+07	6.5178e+07	6.58655e+07	5.76001e+07	5.80888e+07	5.33806e+07	4.74255e+07	5.0685e+07	5.33589e+07
sp|P07741|APT_HUMAN	3.96109e+06	3.74956e+06	3.74618e+06	3.31303e+06	3.50074e+06	2.75134e+06	5.35207e+06	5.41502e+06	5.33458e+06	4.88188e+06	5.41407e+06	5.25727e+06
sp|P07814|SYEP_HUMAN	6.13939e+06	5.75918e+06	5.98124e+06	5.41465e+06	5.40718e+06	5.24386e+06	3.77004e+06	4.57679e+06	4.41575e+06	3.94864e+06	4.06823e+06	3.68312e+06
sp|P07858|CATB_HUMAN	2.74205e+06	2.66721e+06	2.2968e+06	2.22574e+06	1.98093e+06	1.41835e+06	3.22576e+06	3.75849e+06	3.96304e+06	4.87566e+06	4.77643e+06	4.66599e+06
sp|P07900|HS90A_HUMAN	5.39694e+07	5.25199e+07	5.49694e+07	4.15733e+07	4.30408e+07	5.56984e+07	3.71964e+07	4.39741e+07	3.99439e+07	3.87782e+07	3.74339e+07	3.68209e+07
sp|P07910|HNRPC_HUMAN	2.14799e+07	1.94059e+07	2.02092e+07	1.90916e+07	1.97761e+07	1.59023e+07	2.32849e+07	2.45269e+07	2.47426e+07	1.83882e+07	1.83864e+07	1.86857e+07
sp|P07919|QCR6_HUMAN	322388	359988	302950	371767	346060	391074	389183	356793	457708	369636	395282	473246
sp|P07951|TPM2_HUMAN	797010	825811	858414	618191	537745	565352	864998	790334	723082	584228	540938	474887
sp|P07954|FUMH_HUMAN	3.19844e+06	3.42029e+06	3.27297e+06	3.0813e+06	3.31047e+06	2.52762e+06	4.1722e+06	3.79862e+06	4.00712e+06	4.05161e+06	3.87595e+06	3.79271e+06
sp|P08107|HSP71_HUMAN	1.38978e+07	1.51894e+07	1.42758e+07	1.08371e+07	1.1774e+07	1.17433e+07	1.07713e+07	1.32836e+07	1.24646e+07	9.80458e+06	9.13646e+06	9.73357e+06
sp|P08133|ANXA6_HUMAN	8.08621e+06	9.33206e+06	8.85706e+06	1.23015e+07	1.24269e+07	1.27982e+07	1.26831e+07	1.37482e+07	1.36179e+07	1.57231e+07	1.80094e+07	1.59635e+07
sp|P08195|4F2_HUMAN	3.63128e+06	3.27289e+06	3.77917e+06	2.47841e+06	2.74438e+06	2.07191e+06	1.42466e+06	1.80094e+06	1.51589e+06	1.22579e+06	1.279e+06	1.29074e+06
sp|P08237|K6PF_HUMAN	425057	86839.6	345424	25438.1	94549.2	161305	333721	695194	764164	529013	842335	715991
sp|P08238|HS90B_HUMAN	7.3149e+07	7.38532e+07	7.43063e+07	5.72385e+07	6.11955e+07	7.36364e+07	6.12331e+07	6.87952e+07	6.10118e+07	5.69593e+07	5.05065e+07	4.90464e+07
sp|P08243|ASNS_HUMAN	588236	647945	620707	964823	878482	709693	97269.5	122885	103207	195691	333733	254939
sp|P08559|ODPA_HUMAN	337277	298773	408749	343759	378902	282418	351721	600081	549186	454752	435866	485691
sp|P08574|CY1_HUMAN	2.57912e+06	2.44837e+06	2.87494e+06	2.27509e+06	2.47488e+06	1.65416e+06	2.20918e+06	3.4835e+06	2.98269e+06	2.94651e+06	2.94717e+06	2.80142e+06
sp|P08621|RU17_HUMAN	3994.81	46269.9	96590.5	2585.72	101418	58131.2	4158.15	106598	131751	2318.02	213964	176001
sp|P08670|VIME_HUMAN	4.92383e+08	5.14082e+08	5.17275e+08	7.71144e+08	7.84286e+08	7.07424e+08	5.47846e+08	5.1648e+08	5.23747e+08	5.50474e+08	4.88285e+08	5.23283e+08
sp|P08727|K1C19_HUMAN	4.32862e+06	3.76099e+06	3.78668e+06	1.30753e+06	1.01735e+06	790557	2.00528e+06	1.59213e+06	1.5448e+06	2.01132e+06	2.2059e+06	1.90733e+06
sp|P08758|ANXA5_HUMAN	4.10611e+06	4.9184e+06	4.51074e+06	6.90874e+06	6.13507e+06	7.70483e+06	4.98691e+06	5.55464e+06	5.89475e+06	4.59768e+06	6.94701e+06	6.1868e+06
sp|P08865|RSSA_HUMAN	2.93281e+07	2.97897e+07	3.17428e+07	3.07191e+07	2.83578e+07	3.35456e+07	2.82334e+07	2.50707e+07	2.69117e+07	2.51298e+07	2.28256e+07	2.42949e+07
sp|P09104|ENOG_HUMAN	1.66633e+06	1.84946e+06	1.93869e+06	2.38778e+06	2.44105e+06	1.87026e+06	2.20667e+06	2.15684e+06	2.17421e+06	3.16064e+06	3.19287e+06	3.31574e+06
sp|P09110|THIK_HUMAN	263637	309564	338927	340075	349372	217342	300964	379940	356942	467639	504992	480724
sp|P09132|SRP19_HUMAN	176591	237414	52420.4	144539	71373.1	169941	155681	231764	72807	126225	379877	48218.8
sp|P09211|GSTP1_HUMAN	1.80951e+07	1.65541e+07	1.88292e+07	2.48755e+07	2.58038e+07	2.40993e+07	3.62469e+07	3.39057e+07	3.49815e+07	3.65236e+07	3.07222e+07	3.42571e+07
sp|P09382|LEG1_HUMAN	3.019e+07	2.88172e+07	2.92695e+07	3.4694e+07	3.33067e+07	3.91004e+07	2.69247e+07	3.18208e+07	3.08737e+07	2.42906e+07	2.16905e+07	2.08675e+07
sp|P09417|DHPR_HUMAN	83059.8	72221.5	69404	105419	93313.8	103259	183041	155277	102616	100389	137076	97574.9
sp|P09429|HMGB1_HUMAN	9.03352e+06	8.07254e+06	8.52129e+06	6.43362e+06	6.56289e+06	7.01649e+06	6.14798e+06	8.75947e+06	7.09284e+06	7.46636e+06	7.19219e+06	6.24411e+06
sp|P09496|CLCA_HUMAN	365497	415651	379806	420190	488886	440053	480041	371202	650407	382231	472382	370115
sp|P09525|ANXA4_HUMAN	680799	641642	516356	842801	826324	940682	417563	554190	578465	717096	709270	744992
sp|P09543|CN37_HUMAN	509868	605860	261924	290172	222545	305305	582188	375387	450123	434633	481232	468089
sp|P09622|DLDH_HUMAN	2.86004e+06	2.46748e+06	2.55487e+06	2.59004e+06	2.68698e+06	2.03725e+06	2.41292e+06	2.55527e+06	2.73392e+06	3.03817e+06	3.37554e+06	3.46436e+06
sp|P09651|ROA1_HUMAN	1.33939e+07	2.10509e+07	1.56921e+07	1.10686e+07	1.17655e+07	1.49559e+07	1.25084e+07	1.43201e+07	1.71033e+07	1.01173e+07	1.29839e+07	1.22627e+07
sp|P09661|RU2A_HUMAN	3.0935e+06	2.67342e+06	2.67385e+06	1.53476e+06	2.15266e+06	1.34069e+06	2.87663e+06	3.31675e+06	2.60823e+06	2.49912e+06	2.80797e+06	2.42126e+06
sp|P09874|PARP1_HUMAN	3.36233e+06	3.62433e+06	3.39265e+06	2.73333e+06	2.74794e+06	2.65868e+06	3.38211e+06	3.60439e+06	3.70242e+06	3.2252e+06	3.35606e+06	3.30164e+06
sp|P09960|LKHA4_HUMAN	1.89679e+06	1.74657e+06	1.90816e+06	1.64624e+06	1.76894e+06	1.38763e+06	1.75117e+06	1.92741e+06	1.82014e+06	1.73717e+06	1.75077e+06	1.8123e+06
sp|P0CG30|GSTT2_HUMAN	440721	256554	479534	1.54948e+06	1.50153e+06	871872	808866	1.49002e+06	719547	1.42739e+06	1.60414e+06	1.18384e+06
sp|P0CW22|RS17L_HUMAN	5.10301e+06	7.13809e+06	7.27058e+06	5.59003e+06	5.49376e+06	7.29393e+06	5.08744e+06	6.01154e+06	6.21579e+06	4.63808e+06	5.16215e+06	5.07992e+06
sp|P10155|RO60_HUMAN	1.09863e+06	884895	1.08246e+06	920408	962179	613406	867009	1.13108e+06	1.07588e+06	962329	970874	1.11598e+06
sp|P10253|LYAG_HUMAN	1.34023e+06	1.51899e+06	1.41032e+06	1.69114e+06	1.69148e+06	1.04071e+06	3.22388e+06	2.53942e+06	2.90289e+06	4.29433e+06	5.28066e+06	5.02623e+06
sp|P10515|ODP2_HUMAN	1.58232e+06	1.45494e+06	1.35847e+06	2.07387e+06	1.93631e+06	1.41875e+06	1.94761e+06	1.89863e+06	1.96128e+06	2.75488e+06	2.70416e+06	2.58874e+06
sp|P10586|PTPRF_HUMAN	48473.1	55602.9	60008.1	157420	96477.4	76891.9	76448.7	106364	108025	173568	152704	147558
sp|P10599|THIO_HUMAN	1.44646e+07	1.52101e+07	1.55188e+07	1.29549e+07	1.48041e+07	1.57491e+07	2.19371e+07	1.76865e+07	1.91155e+07	1.48323e+07	1.52085e+07	1.56408e+07
sp|P10606|COX5B_HUMAN	4.31941e+06	3.99605e+06	4.02787e+06	5.24056e+06	5.05975e+06	3.418e+06	4.09954e+06	4.6442e+06	4.11646e+06	4.24989e+06	4.2682e+06	3.75624e+06
sp|P10619|PPGB_HUMAN	1.12585e+06	1.25228e+06	1.0338e+06	1.6149e+06	1.61679e+06	849505	1.64639e+06	1.80722e+06	1.61522e+06	1.84568e+06	1.45024e+06	1.49494e+06
sp|P10768|ESTD_HUMAN	745899	607937	809620	539210	729188	502729	887675	990721	1.16254e+06	706224	908965	921029
sp|P10809|CH60_HUMAN	1.46655e+08	1.39746e+08	1.34657e+08	1.24916e+08	1.20761e+08	9.3804e+07	1.30521e+08	1.23726e+08	1.26298e+08	1.39639e+08	1.2735e+08	1.38393e+08
sp|P11021|GRP78_HUMAN	5.44426e+07	5.46056e+07	5.8356e+07	4.94432e+07	4.91328e+07	4.13019e+07	3.41687e+07	4.08707e+07	3.90405e+07	4.24707e+07	3.88614e+07	4.00372e+07
sp|P11142|HSP7C_HUMAN	1.09275e+08	1.06546e+08	1.12378e+08	1.0625e+08	1.08259e+08	1.2279e+08	9.43951e+07	9.50772e+07	9.47508e+07	8.95234e+07	8.62368e+07	8.80696e+07
sp|P11172|UMPS_HUMAN	523754	288647	648398	471469	439623	376116	422004	282397	491497	464294	636555	534936
sp|P11177|ODPB_HUMAN	742480	772283	878554	773563	900547	533246	845185	1.19515e+06	1.29823e+06	1.08294e+06	1.06261e+06	1.1164e+06
sp|P11216|PYGB_HUMAN	3.95603e+07	3.6894e+07	4.1325e+07	4.52425e+07	4.62511e+07	3.53009e+07	2.64395e+07	2.95287e+07	2.79653e+07	3.58467e+07	3.6403e+07	3.6344e+07
sp|P11279|LAMP1_HUMAN	1.44636e+06	1.34453e+06	1.4528e+06	2.15591e+06	2.08044e+06	2.09639e+06	2.3572e+06	2.3489e+06	2.20593e+06	1.73529e+06	1.57372e+06	1.55354e+06
sp|P11310|ACADM_HUMAN	71777.8	167508	111620	151878	87295.4	96227.2	146850	190160	93071.6	188256	56959.8	206910
sp|P11387|TOP1_HUMAN	2.70092e+06	2.21497e+06	2.84727e+06	2.48121e+06	2.174e+06	2.41171e+06	1.04864e+06	1.41563e+06	1.82045e+06	1.66211e+06	1.13248e+06	1.38633e+06
sp|P11413|G6PD_HUMAN	215127	283814	341455	293973	371905	241867	217032	272858	316124	267426	359126	359756
sp|P11586|C1TC_HUMAN	8.55725e+06	9.31457e+06	9.84714e+06	7.12678e+06	6.91331e+06	6.81685e+06	6.39582e+06	6.21052e+06	5.89828e+06	6.39331e+06	5.78349e+06	5.01087e+06
sp|P11766|ADHX_HUMAN	401671	385746	446274	533283	524289	522270	381569	428858	441261	421231	304587	360898
sp|P11908|PRPS2_HUMAN	779976	928769	689717	515908	473970	651041	974911	663895	921656	535545	551603	580063
sp|P11940|PABP1_HUMAN	6.7433e+06	5.96414e+06	6.06433e+06	5.62007e+06	5.54735e+06	6.00146e+06	5.45056e+06	5.90034e+06	5.03811e+06	4.36014e+06	5.10301e+06	3.35569e+06
sp|P12004|PCNA_HUMAN	882660	609171	840922	723444	599591	612432	714300	724127	626551	821416	784472	766535
sp|P12081|SYHC_HUMAN	5.99891e+06	5.82551e+06	6.47531e+06	4.78377e+06	5.50273e+06	6.07721e+06	4.02682e+06	4.33489e+06	4.18702e+06	3.86839e+06	4.03397e+06	3.81948e+06
sp|P12235|ADT1_HUMAN	721292	718530	653593	754125	712809	439425	926746	991928	999372	1.17354e+06	1.17368e+06	1.09057e+06
sp|P12236|ADT3_HUMAN	7.36686e+06	7.42753e+06	6.63274e+06	8.19587e+06	8.47853e+06	7.65949e+06	6.33579e+06	6.87403e+06	7.24382e+06	7.14473e+06	7.58829e+06	7.14997e+06
sp|P12268|IMDH2_HUMAN	3.00995e+06	3.31862e+06	2.97871e+06	2.69123e+06	2.68936e+06	3.81801e+06	2.15087e+06	2.82492e+06	2.35613e+06	1.98726e+06	2.1315e+06	2.01185e+06
sp|P12270|TPR_HUMAN	3.00089e+06	3.25853e+06	2.72912e+06	2.84758e+06	2.81832e+06	2.65385e+06	2.53175e+06	3.83407e+06	2.95985e+06	3.19626e+06	3.87851e+06	3.48212e+06
sp|P12814|ACTN1_HUMAN	2.55843e+06	3.50633e+06	3.13681e+06	2.84551e+06	3.38325e+06	3.6511e+06	3.35529e+06	2.96406e+06	3.417e+06	2.29102e+06	2.84883e+06	2.48438e+06
sp|P12956|XRCC6_HUMAN	1.6962e+07	1.7642e+07	1.95544e+07	1.47462e+07	1.50823e+07	1.12398e+07	1.47525e+07	1.57406e+07	1.49562e+07	1.49355e+07	1.54762e+07	1.52711e+07
sp|P13010|XRCC5_HUMAN	5.23115e+06	5.52088e+06	5.32235e+06	4.40468e+06	4.37935e+06	3.46881e+06	4.09021e+06	4.85215e+06	4.81955e+06	4.16855e+06	4.7917e+06	4.73144e+06
sp|P13473|LAMP2_HUMAN	2.95449e+06	2.27578e+06	2.29337e+06	3.20285e+06	3.08518e+06	2.4715e+06	3.33863e+06	4.01327e+06	3.70705e+06	2.74121e+06	3.76396e+06	3.40695e+06
sp|P13489|RINI_HUMAN	1.00631e+07	9.98415e+06	1.0291e+07	1.13374e+07	1.01354e+07	9.98382e+06	1.29563e+07	1.04023e+07	1.21717e+07	1.0911e+07	9.30844e+06	8.80319e+06
sp|P13639|EF2_HUMAN	1.01583e+08	9.28478e+07	9.82952e+07	8.79402e+07	9.12141e+07	1.10902e+08	6.9588e+07	7.65988e+07	7.25143e+07	4.85365e+07	4.87791e+07	4.79485e+07
sp|P13667|PDIA4_HUMAN	5.72735e+06	5.77433e+06	5.87711e+06	5.77932e+06	5.76148e+06	5.16002e+06	4.21807e+06	4.71037e+06	4.6266e+06	6.71971e+06	6.49022e+06	6.56861e+06
sp|P13674|P4HA1_HUMAN	370564	321496	383171	345673	368422	257611	552152	690784	734673	882870	1.19538e+06	995496
sp|P13693|TCTP_HUMAN	1.55984e+06	2.15245e+06	2.14282e+06	1.34298e+06	1.48979e+06	1.72557e+06	999153	1.55361e+06	2.3869e+06	646225	990998	1.26581e+06
sp|P13797|PLST_HUMAN	2.5133e+06	2.29856e+06	2.19805e+06	3.66647e+06	4.02355e+06	3.7724e+06	2.55003e+06	2.80915e+06	2.10065e+06	3.00593e+06	3.39725e+06	2.76184e+06
sp|P13798|ACPH_HUMAN	176516	177347	146555	168395	170054	136338	235035	236806	249628	260989	297399	305867
sp|P13804|ETFA_HUMAN	5.31674e+06	5.21196e+06	5.68111e+06	6.11398e+06	5.80226e+06	4.38662e+06	7.3987e+06	7.58392e+06	7.48248e+06	9.18395e+06	9.29117e+06	9.45715e+06
sp|P13995|MTDC_HUMAN	591797	629127	652542	684706	646290	669305	111914	201094	259943	388492	507682	405463
sp|P14174|MIF_HUMAN	4.27155e+07	3.83807e+07	4.1361e+07	3.76672e+07	3.62048e+07	3.31675e+07	5.43258e+07	5.40493e+07	4.99047e+07	4.66196e+07	4.68108e+07	4.63028e+07
sp|P14314|GLU2B_HUMAN	1.52958e+07	1.46534e+07	1.64614e+07	1.10904e+07	1.21195e+07	1.03131e+07	1.10032e+07	1.12179e+07	1.20574e+07	1.20316e+07	1.24952e+07	1.1852e+07
sp|P14406|CX7A2_HUMAN	2.04314e+06	1.84891e+06	1.89718e+06	2.80635e+06	2.72123e+06	1.82127e+06	1.84139e+06	2.15133e+06	1.84719e+06	1.76343e+06	1.58365e+06	1.66645e+06
sp|P14550|AK1A1_HUMAN	129046	167842	156804	125697	126623	121408	211603	190345	156116	117996	209067	222105
sp|P14618|KPYM_HUMAN	1.8419e+08	1.9653e+08	1.76412e+08	1.71718e+08	1.73321e+08	1.80209e+08	1.89673e+08	1.63774e+08	1.7328e+08	1.74974e+08	1.74216e+08	1.72559e+08
sp|P14625|ENPL_HUMAN	1.14098e+07	1.15613e+07	1.27413e+07	1.20673e+07	1.23928e+07	1.00883e+07	9.72561e+06	1.02071e+07	1.00486e+07	1.24674e+07	1.13064e+07	1.16979e+07
sp|P14854|CX6B1_HUMAN	3.18795e+06	4.92836e+06	4.35254e+06	4.96944e+06	5.35142e+06	4.273e+06	3.75801e+06	4.13377e+06	2.92291e+06	4.35136e+06	2.35606e+06	3.68836e+06
sp|P14866|HNRPL_HUMAN	1.96582e+06	1.88605e+06	2.21304e+06	1.74848e+06	1.81194e+06	1.88821e+06	2.03448e+06	2.30366e+06	2.26629e+06	1.95705e+06	1.83377e+06	1.83901e+06
sp|P14868|SYDC_HUMAN	2.50866e+06	2.11755e+06	2.28302e+06	2.39132e+06	2.49709e+06	2.14528e+06	2.40175e+06	2.28925e+06	2.0135e+06	2.03784e+06	2.26693e+06	2.08286e+06
sp|P15311|EZRI_HUMAN	6.72552e+06	6.27101e+06	6.56143e+06	4.29364e+06	4.4062e+06	6.41113e+06	4.48618e+06	4.27662e+06	4.45839e+06	4.03825e+06	4.14727e+06	4.3989e+06
sp|P15531|NDKA_HUMAN	1.43644e+06	1.25477e+06	1.0355e+06	1.25067e+06	1.18662e+06	831876	1.89197e+06	1.80139e+06	1.78816e+06	1.44838e+06	2.12249e+06	1.71351e+06
sp|P15559|NQO1_HUMAN	4.45449e+06	4.37441e+06	4.06352e+06	5.76791e+06	5.61575e+06	6.46698e+06	4.81937e+06	5.02447e+06	4.65052e+06	3.80538e+06	3.64164e+06	3.88383e+06
sp|P15586|GNS_HUMAN	408941	398405	433531	562918	580779	403704	554402	464843	548178	570139	552406	546694
sp|P15880|RS2_HUMAN	1.34329e+07	1.27799e+07	1.27722e+07	1.18336e+07	1.10824e+07	1.26037e+07	1.0088e+07	1.09172e+07	1.00979e+07	9.36996e+06	1.0316e+07	8.84466e+06
sp|P16070|CD44_HUMAN	5.77854e+06	4.71851e+06	6.08885e+06	5.59947e+06	7.00605e+06	6.64065e+06	7.35865e+06	6.67249e+06	6.80704e+06	6.88207e+06	7.41918e+06	7.98757e+06
sp|P16083|NQO2_HUMAN	448190	414039	501951	240224	247029	188025	581274	649248	621677	358183	339770	346801
sp|P16104|H2AX_HUMAN	1.25159e+08	1.25258e+08	1.30932e+08	1.23543e+08	1.14248e+08	1.02004e+08	1.40905e+08	1.30448e+08	1.30131e+08	1.53651e+08	1.57049e+08	1.63053e+08
sp|P16152|CBR1_HUMAN	1.04191e+07	9.91372e+06	1.11661e+07	1.17082e+07	1.20653e+07	9.64369e+06	1.09357e+07	1.21404e+07	1.1763e+07	1.10386e+07	1.13399e+07	1.15042e+07
sp|P16278|BGAL_HUMAN	860475	847200	873776	1.0725e+06	1.1009e+06	341465	1.75198e+06	1.6209e+06	1.95951e+06	1.66552e+06	1.76495e+06	1.89389e+06
sp|P16401|H15_HUMAN	9.55369e+06	9.1371e+06	9.39004e+06	9.36423e+06	8.24097e+06	7.22073e+06	1.11336e+07	8.70403e+06	8.39384e+06	1.07441e+07	1.05141e+07	1.02428e+07
sp|P16402|H13_HUMAN	1.81554e+06	1.85948e+06	1.7996e+06	1.6854e+06	1.53792e+06	1.12118e+06	1.75026e+06	1.41745e+06	1.20798e+06	1.84588e+06	1.96534e+06	1.78128e+06
sp|P16435|NCPR_HUMAN	481399	712471	676076	509576	598170	604901	420661	563679	496284	346045	565989	694668
sp|P16455|MGMT_HUMAN	54434	80100.3	78832.2	47612.6	73832.4	32321	45232.9	94422	75602.8	112415	116698	135435
sp|P16615|AT2A2_HUMAN	1.33138e+06	1.75696e+06	1.59753e+06	1.78437e+06	1.86381e+06	1.82859e+06	702887	724348	885017	1.07521e+06	1.43867e+06	1.03458e+06
sp|P16949|STMN1_HUMAN	1.32469e+07	1.27839e+07	1.31014e+07	9.93315e+06	9.70388e+06	1.24098e+07	9.5908e+06	7.6899e+06	8.38862e+06	7.55278e+06	7.72355e+06	8.00304e+06
sp|P17096|HMGA1_HUMAN	5.06321e+06	3.76591e+06	4.1136e+06	4.20289e+06	3.95124e+06	2.51243e+06	2.82644e+06	2.73284e+06	2.51139e+06	4.18906e+06	4.57282e+06	4.32777e+06
sp|P17174|AATC_HUMAN	7.52085e+06	7.22416e+06	7.79465e+06	8.08621e+06	8.64347e+06	6.20661e+06	3.92344e+06	4.43071e+06	4.16254e+06	4.98147e+06	4.71951e+06	4.61028e+06
sp|P17655|CAN2_HUMAN	6.665e+06	6.04531e+06	6.2227e+06	9.12304e+06	8.95194e+06	7.86143e+06	3.59537e+06	3.4527e+06	2.50614e+06	7.31041e+06	6.90211e+06	6.22567e+06
sp|P17812|PYRG1_HUMAN	227255	249595	122523	128579	80586.9	142204	82209.9	44807.8	71471.1	19460.9	106604	79348.4
sp|P17844|DDX5_HUMAN	1.45006e+06	1.61369e+06	1.34896e+06	1.34343e+06	1.12538e+06	1.38637e+06	1.22707e+06	1.3604e+06	1.41463e+06	1.29116e+06	1.37705e+06	1.42226e+06
sp|P17858|K6PL_HUMAN	2.57384e+06	2.02991e+06	2.18769e+06	2.78907e+06	2.54908e+06	2.34169e+06	2.79514e+06	3.3528e+06	3.25065e+06	3.82808e+06	3.44174e+06	3.77476e+06
sp|P17931|LEG3_HUMAN	2.00959e+07	1.63943e+07	1.83051e+07	2.09992e+07	2.21216e+07	1.0343e+07	5.64966e+07	6.30155e+07	5.6077e+07	5.38733e+07	5.64443e+07	5.17775e+07
sp|P17980|PRS6A_HUMAN	3.52457e+06	3.3879e+06	3.68206e+06	3.53208e+06	3.55659e+06	3.24497e+06	2.99622e+06	3.56665e+06	3.16804e+06	3.2065e+06	3.35087e+06	2.99676e+06
sp|P17987|TCPA_HUMAN	6.33483e+06	6.45832e+06	5.81668e+06	3.82861e+06	3.77197e+06	5.74651e+06	5.03256e+06	5.63227e+06	4.07173e+06	3.46969e+06	3.17628e+06	2.84193e+06
sp|P18085|ARF4_HUMAN	1.24437e+06	1.21873e+06	1.16266e+06	1.32608e+06	1.24707e+06	1.07495e+06	923489	1.35036e+06	929875	1.25424e+06	1.48414e+06	1.17469e+06
sp|P18124|RL7_HUMAN	8.80865e+06	8.27e+06	8.81512e+06	8.41841e+06	7.68843e+06	8.70849e+06	6.83025e+06	6.58158e+06	6.77255e+06	5.89017e+06	5.85433e+06	5.77801e+06
sp|P18206|VINC_HUMAN	2.55437e+07	2.45405e+07	2.56513e+07	2.10259e+07	2.16151e+07	2.148e+07	1.29542e+07	1.43011e+07	1.38256e+07	1.21774e+07	1.38357e+07	1.33342e+07
sp|P18621|RL17_HUMAN	7.07316e+06	7.4274e+06	7.01984e+06	5.42172e+06	5.37289e+06	7.74961e+06	5.17291e+06	5.81756e+06	5.85519e+06	4.77374e+06	4.43661e+06	4.26889e+06
sp|P18669|PGAM1_HUMAN	1.32112e+07	1.12056e+07	1.36304e+07	1.20815e+07	1.32415e+07	1.26763e+07	1.44708e+07	1.39882e+07	1.37497e+07	1.36627e+07	1.16717e+07	1.2256e+07
sp|P18754|RCC1_HUMAN	942936	775277	889663	742651	540006	690415	586787	1.05139e+06	921350	755195	886656	625611
sp|P18859|ATP5J_HUMAN	370310	369658	372726	435044	452486	349819	517256	509967	439944	580914	507049	490146
sp|P19105|ML12A_HUMAN	2.44863e+06	2.70151e+06	2.77169e+06	2.50934e+06	2.65409e+06	2.54443e+06	2.90638e+06	2.80118e+06	2.84889e+06	2.34564e+06	2.33957e+06	2.13448e+06
sp|P19338|NUCL_HUMAN	4.67883e+07	4.80693e+07	4.76886e+07	3.47408e+07	3.30529e+07	4.1772e+07	4.06486e+07	3.62852e+07	3.93663e+07	3.10295e+07	3.17668e+07	3.23296e+07
sp|P19367|HXK1_HUMAN	3.92665e+06	3.25786e+06	3.16186e+06	3.15106e+06	3.38801e+06	1.78171e+06	4.46934e+06	5.95374e+06	5.11634e+06	5.94087e+06	7.84585e+06	6.31956e+06
sp|P19404|NDUV2_HUMAN	840071	952817	1.32633e+06	1.62088e+06	1.62237e+06	870046	1.69828e+06	1.7426e+06	1.74677e+06	1.67676e+06	1.36867e+06	1.76237e+06
sp|P19525|E2AK2_HUMAN	961653	887441	807472	837725	739817	642843	733122	764374	619578	807967	971108	648566
sp|P19623|SPEE_HUMAN	2.65815e+06	2.42556e+06	2.586e+06	2.08372e+06	2.45282e+06	3.361e+06	2.49276e+06	2.61338e+06	2.4866e+06	1.75836e+06	1.9426e+06	1.88111e+06
sp|P19784|CSK22_HUMAN	289637	276690	336504	294379	307126	297679	251035	342732	298525	258619	256248	263212
sp|P20042|IF2B_HUMAN	3.26465e+06	3.44362e+06	3.47184e+06	3.11945e+06	3.1767e+06	2.84066e+06	2.15325e+06	2.19644e+06	2.18759e+06	2.39072e+06	2.22416e+06	2.26355e+06
sp|P20073|ANXA7_HUMAN	1.22653e+06	1.05685e+06	1.2457e+06	1.23784e+06	1.28475e+06	1.09715e+06	913734	1.30178e+06	1.28717e+06	1.08566e+06	1.15647e+06	1.07887e+06
sp|P20290|BTF3_HUMAN	793323	1.0836e+06	980797	643223	860457	1.14706e+06	1.29145e+06	899305	914147	637584	631154	890455
sp|P20618|PSB1_HUMAN	1.95745e+06	1.6715e+06	1.94466e+06	1.65366e+06	1.71141e+06	1.79474e+06	1.2668e+06	2.14045e+06	1.79781e+06	1.54057e+06	1.80841e+06	1.59455e+06
sp|P20645|MPRD_HUMAN	89378.9	146910	68220.1	58729.4	63127.1	99588.9	96828.4	42732.4	112258	46164.1	131449	88178.6
sp|P20674|COX5A_HUMAN	2.66531e+06	2.92334e+06	2.70449e+06	3.33947e+06	3.18654e+06	2.28508e+06	3.14071e+06	3.23678e+06	2.64663e+06	2.24101e+06	3.12124e+06	2.88411e+06
sp|P20700|LMNB1_HUMAN	1.85599e+07	1.91504e+07	1.8927e+07	1.70599e+07	1.54942e+07	1.40569e+07	1.89772e+07	1.98894e+07	1.92671e+07	2.43459e+07	2.22962e+07	2.26647e+07
sp|P20742|PZP_HUMAN	98445.7	81962.6	122045	117867	149404	459543	85601.6	228966	200220	203457	165252	133922
sp|P20810|ICAL_HUMAN	429270	475183	581695	651539	710439	674286	396643	564387	433476	462428	451931	475059
sp|P20962|PTMS_HUMAN	2.98554e+06	2.82963e+06	2.53421e+06	2.78658e+06	2.27448e+06	1.88757e+06	6.95132e+06	4.65333e+06	3.95012e+06	3.95845e+06	4.05958e+06	3.7634e+06
sp|P21266|GSTM3_HUMAN	396667	527114	387166	301183	474389	522809	704211	481967	657221	315240	497548	601153
sp|P21281|VATB2_HUMAN	344534	261418	350356	259015	267010	288174	183235	299216	311538	280507	45845.5	177000
sp|P21283|VATC1_HUMAN	236617	331393	190338	205790	193358	233655	184368	259976	220209	64320.6	268063	175695
sp|P21333|FLNA_HUMAN	9.64326e+06	8.87789e+06	9.26598e+06	8.47023e+06	8.51191e+06	8.20645e+06	8.7087e+06	8.58875e+06	8.78266e+06	7.84609e+06	7.83158e+06	8.03014e+06
sp|P21399|ACOC_HUMAN	271175	195918	292517	224262	252330	185848	334802	504934	456939	275912	257701	289642
sp|P21589|5NTD_HUMAN	870255	997949	901509	871471	903420	1.16307e+06	227128	444189	326777	675152	694750	543177
sp|P21796|VDAC1_HUMAN	4.01695e+07	4.14054e+07	4.11562e+07	5.09721e+07	4.85177e+07	3.5784e+07	4.74228e+07	4.46406e+07	4.66174e+07	7.52736e+07	7.18864e+07	7.44237e+07
sp|P21912|SDHB_HUMAN	1.17828e+06	267099	479452	304596	346145	1.29247e+06	410162	758723	1.025e+06	475736	787264	652886
sp|P21953|ODBB_HUMAN	329184	312626	294448	419886	388052	216650	540312	559252	630565	680090	897631	866477
sp|P21964|COMT_HUMAN	1.20177e+06	1.27336e+06	1.33932e+06	1.42487e+06	1.4742e+06	1.37179e+06	1.07116e+06	1.28189e+06	1.27084e+06	1.16114e+06	1.31454e+06	1.41858e+06
sp|P21980|TGM2_HUMAN	2.04086e+07	2.14875e+07	2.06733e+07	5.13498e+06	4.85822e+06	6.28183e+06	1.69473e+07	1.74855e+07	1.6646e+07	4.72538e+06	6.82658e+06	4.85098e+06
sp|P22061|PIMT_HUMAN	1.21686e+06	1.50809e+06	1.42044e+06	1.03272e+06	875734	1.13991e+06	883592	1.33302e+06	1.43117e+06	1.00856e+06	1.21587e+06	1.29352e+06
sp|P22087|FBRL_HUMAN	1.72405e+06	1.41452e+06	1.12846e+06	1.29619e+06	1.53151e+06	1.05184e+06	192456	1.39965e+06	1.48187e+06	1.41298e+06	1.58139e+06	1.41636e+06
sp|P22102|PUR2_HUMAN	5.95076e+06	5.355e+06	5.73559e+06	5.69509e+06	5.67883e+06	6.86669e+06	3.24404e+06	3.40809e+06	3.4358e+06	3.33001e+06	3.96555e+06	3.52023e+06
sp|P22234|PUR6_HUMAN	3.55388e+06	3.20559e+06	2.78478e+06	3.01203e+06	3.05771e+06	3.09962e+06	2.98303e+06	2.69251e+06	2.76375e+06	2.04799e+06	3.09657e+06	2.72395e+06
sp|P22307|NLTP_HUMAN	274694	312135	152784	319013	248626	106438	441366	262139	293436	405815	583926	477578
sp|P22314|UBA1_HUMAN	5.81769e+07	5.73818e+07	5.7815e+07	5.71612e+07	5.84686e+07	5.54713e+07	6.36636e+07	5.86752e+07	6.06605e+07	5.86875e+07	5.49967e+07	5.71766e+07
sp|P22392|NDKB_HUMAN	1.49145e+06	2.17027e+06	1.828e+06	1.33301e+06	1.42287e+06	1.95439e+06	1.41988e+06	1.79621e+06	1.89045e+06	762906	1.90313e+06	1.63181e+06
sp|P22570|ADRO_HUMAN	495650	663713	607080	1.35178e+06	1.55883e+06	578203	1.12326e+06	1.15883e+06	1.0358e+06	2.49531e+06	2.1498e+06	2.62869e+06
sp|P22626|ROA2_HUMAN	5.80918e+07	6.8853e+07	6.13811e+07	5.39183e+07	5.61522e+07	6.15186e+07	7.13353e+07	5.82606e+07	6.74643e+07	5.57027e+07	5.78419e+07	5.84291e+07
sp|P22695|QCR2_HUMAN	2.41959e+06	2.02729e+06	2.43166e+06	2.78554e+06	3.02237e+06	1.70066e+06	2.4323e+06	3.79573e+06	3.248e+06	3.43762e+06	3.18593e+06	3.3016e+06
sp|P23193|TCEA1_HUMAN	552233	496638	561815	465033	443614	300516	179181	224240	234565	204524	246169	216125
sp|P23246|SFPQ_HUMAN	7.83759e+06	8.59628e+06	9.18044e+06	8.44558e+06	8.41693e+06	8.58492e+06	9.16862e+06	8.43232e+06	8.75702e+06	8.60888e+06	7.55539e+06	7.8791e+06
sp|P23284|PPIB_HUMAN	1.59875e+07	1.25933e+07	1.43168e+07	1.42641e+07	1.50957e+07	1.09197e+07	1.3996e+07	1.60153e+07	1.50805e+07	1.71075e+07	1.73992e+07	1.68253e+07
sp|P23297|S10A1_HUMAN	43787.3	54393	48367.7	32455.2	48135.3	37517.5	100114	103708	106357	12155.5	25440.1	42131.2
sp|P23368|MAOM_HUMAN	2.42845e+06	2.19522e+06	2.15113e+06	2.36971e+06	2.59927e+06	1.94157e+06	2.06489e+06	2.7893e+06	2.44095e+06	3.09895e+06	2.70531e+06	2.96179e+06
sp|P23381|SYWC_HUMAN	2.94601e+07	2.53714e+07	2.86128e+07	3.42479e+07	3.67411e+07	1.9291e+07	4.8529e+07	4.81459e+07	5.13436e+07	4.48545e+07	3.91328e+07	4.40617e+07
sp|P23396|RS3_HUMAN	8.12922e+06	7.73992e+06	6.99835e+06	8.25743e+06	7.83416e+06	8.53881e+06	6.90834e+06	6.40285e+06	6.3227e+06	6.36301e+06	5.77784e+06	6.37849e+06
sp|P23526|SAHH_HUMAN	5.28504e+06	4.69631e+06	4.91626e+06	4.88037e+06	4.84772e+06	4.82738e+06	4.93929e+06	5.08332e+06	4.79016e+06	3.79285e+06	3.91405e+06	3.89109e+06
sp|P23528|COF1_HUMAN	4.53539e+07	4.44991e+07	4.34431e+07	5.7621e+07	5.51873e+07	6.6769e+07	6.01194e+07	5.52544e+07	5.22144e+07	5.42911e+07	4.6939e+07	4.33864e+07
sp|P23588|IF4B_HUMAN	183179	151987	181312	192352	155122	182704	201858	135163	128458	95512	100312	101059
sp|P23786|CPT2_HUMAN	376794	304749	451168	469754	429006	235837	364448	579219	462246	630765	531153	611457
sp|P24534|EF1B_HUMAN	1.08172e+07	1.0235e+07	1.05486e+07	1.19669e+07	1.16519e+07	1.4112e+07	8.24934e+06	7.99012e+06	7.71931e+06	7.32017e+06	7.91156e+06	7.95363e+06
sp|P24666|PPAC_HUMAN	745148	621141	700831	598700	635426	568288	645824	876784	560798	636508	735583	774023
sp|P24752|THIL_HUMAN	4.26483e+06	3.34213e+06	3.25553e+06	6.06341e+06	5.3054e+06	4.176e+06	8.56324e+06	7.71467e+06	8.0864e+06	9.72282e+06	1.1363e+07	9.8256e+06
sp|P25205|MCM3_HUMAN	3.66491e+06	3.73647e+06	3.64049e+06	2.57537e+06	2.46519e+06	2.80667e+06	2.24181e+06	2.87856e+06	2.42871e+06	2.46932e+06	2.79916e+06	2.45811e+06
sp|P25325|THTM_HUMAN	219736	323755	211951	305663	389415	286660	400458	602106	437189	457416	420421	450674
sp|P25398|RS12_HUMAN	7.11945e+06	7.58135e+06	6.68133e+06	5.54953e+06	5.59711e+06	7.08672e+06	5.00874e+06	5.876e+06	6.32926e+06	5.13023e+06	5.54903e+06	5.40018e+06
sp|P25685|DNJB1_HUMAN	2.4571e+06	2.59892e+06	2.44517e+06	2.17306e+06	2.11829e+06	2.08815e+06	1.58589e+06	1.90297e+06	1.70605e+06	1.45974e+06	1.30724e+06	1.15228e+06
sp|P25705|ATPA_HUMAN	7.12601e+07	7.01477e+07	6.90034e+07	8.12442e+07	7.55145e+07	5.57604e+07	9.54557e+07	9.17441e+07	9.29652e+07	1.0717e+08	1.12346e+08	1.06795e+08
sp|P25787|PSA2_HUMAN	2.48505e+06	2.18051e+06	1.88297e+06	2.10829e+06	2.23309e+06	2.48088e+06	2.27094e+06	2.2476e+06	2.55666e+06	1.78037e+06	2.59585e+06	2.3738e+06
sp|P25789|PSA4_HUMAN	2.03446e+06	2.47331e+06	2.51286e+06	2.6926e+06	2.63322e+06	2.77208e+06	2.84959e+06	2.39195e+06	2.60227e+06	2.5326e+06	2.65574e+06	2.7442e+06
sp|P26006|ITA3_HUMAN	79600.7	64105.6	83750.9	113911	111873	31487.6	73305.9	110448	77778.3	118877	88183.6	123666
sp|P26038|MOES_HUMAN	2.32699e+06	2.76587e+06	2.47407e+06	2.05406e+06	2.03076e+06	2.54526e+06	1.85457e+06	2.19082e+06	2.21798e+06	1.5662e+06	2.45878e+06	2.34031e+06
sp|P26196|DDX6_HUMAN	1.04781e+06	896253	906926	909201	968114	860557	885873	1.12071e+06	925658	980751	1.19186e+06	941613
sp|P26232|CTNA2_HUMAN	229384	294247	127958	160042	296355	121190	165248	198813	490611	184891	307725	278771
sp|P26368|U2AF2_HUMAN	3.03189e+06	3.01001e+06	3.2205e+06	2.87948e+06	2.63355e+06	2.61689e+06	2.79475e+06	2.83984e+06	2.71891e+06	2.36095e+06	2.80067e+06	2.17965e+06
sp|P26373|RL13_HUMAN	3.5406e+06	3.41725e+06	4.52985e+06	2.84148e+06	2.85422e+06	3.96145e+06	1.85516e+06	3.72401e+06	3.20207e+06	1.8573e+06	1.81848e+06	1.97251e+06
sp|P26447|S10A4_HUMAN	3.01121e+07	3.15087e+07	3.47689e+07	1.75034e+07	1.9335e+07	2.16722e+07	2.71238e+07	5.27941e+07	4.14463e+07	2.21081e+07	1.90591e+07	1.74028e+07
sp|P26583|HMGB2_HUMAN	748045	760056	974879	546595	529386	785873	384518	861583	660211	542963	463713	512121
sp|P26599|PTBP1_HUMAN	1.44637e+07	1.52802e+07	1.45333e+07	1.21476e+07	1.20889e+07	1.2389e+07	1.37413e+07	1.37121e+07	1.50505e+07	1.06831e+07	1.39115e+07	1.29775e+07
sp|P26639|SYTC_HUMAN	2.46135e+06	2.19419e+06	2.14453e+06	2.66301e+06	2.84436e+06	2.4369e+06	1.66595e+06	1.48189e+06	1.54596e+06	1.90657e+06	1.91704e+06	2.09105e+06
sp|P26640|SYVC_HUMAN	958474	937426	931009	793822	768124	973772	774123	898062	750671	650606	655784	584474
sp|P26641|EF1G_HUMAN	1.22673e+07	1.01197e+07	1.09072e+07	1.6406e+07	1.68117e+07	1.38911e+07	9.45961e+06	8.39071e+06	8.09711e+06	8.64751e+06	9.39716e+06	9.91476e+06
sp|P27144|KAD4_HUMAN	510530	631649	703558	542182	483511	175799	1.06073e+06	1.30165e+06	1.01894e+06	1.80678e+06	2.37743e+06	1.98051e+06
sp|P27348|1433T_HUMAN	2.95874e+07	3.08321e+07	3.06618e+07	3.24588e+07	3.13489e+07	3.16739e+07	2.65933e+07	2.12527e+07	2.26734e+07	1.97627e+07	2.12387e+07	2.17839e+07
sp|P27635|RL10_HUMAN	2.18075e+06	1.71679e+06	2.53713e+06	1.558e+06	2.00047e+06	1.92012e+06	1.23441e+06	2.56714e+06	2.24621e+06	1.56973e+06	1.56527e+06	1.92261e+06
sp|P27694|RFA1_HUMAN	388665	427917	341119	297238	323929	229156	252349	725445	341064	332216	490893	310784
sp|P27695|APEX1_HUMAN	4.40315e+06	5.29792e+06	4.98745e+06	4.68597e+06	4.73021e+06	4.81021e+06	6.65406e+06	5.84741e+06	7.11432e+06	5.24975e+06	6.74321e+06	7.07561e+06
sp|P27708|PYR1_HUMAN	2.58464e+06	2.8208e+06	2.94465e+06	2.61142e+06	2.27131e+06	2.84557e+06	2.42598e+06	2.20819e+06	2.30731e+06	2.44247e+06	2.64304e+06	2.52558e+06
sp|P27797|CALR_HUMAN	3.57653e+06	3.78296e+06	3.9717e+06	3.94185e+06	4.15116e+06	4.11962e+06	2.97384e+06	2.96976e+06	3.01893e+06	3.4034e+06	3.31451e+06	3.25493e+06
sp|P27816|MAP4_HUMAN	2.46637e+06	2.54547e+06	2.77742e+06	2.71359e+06	3.08974e+06	2.77466e+06	2.40549e+06	2.15467e+06	2.01322e+06	1.76595e+06	1.80461e+06	1.87575e+06
sp|P27824|CALX_HUMAN	2.59694e+07	2.56323e+07	2.60694e+07	3.12016e+07	3.01124e+07	2.26195e+07	2.36437e+07	2.0554e+07	2.18013e+07	2.88918e+07	2.74289e+07	2.92164e+07
sp|P28066|PSA5_HUMAN	3.98728e+06	4.733e+06	3.98129e+06	3.22423e+06	3.77805e+06	4.36624e+06	3.29126e+06	3.34963e+06	4.16169e+06	2.70244e+06	3.69178e+06	3.03019e+06
sp|P28070|PSB4_HUMAN	431463	524552	523585	363148	389998	659390	371950	554515	513850	343467	456556	454386
sp|P28072|PSB6_HUMAN	1.04385e+06	1.00754e+06	1.02176e+06	1.25838e+06	1.1328e+06	1.32165e+06	1.26129e+06	990654	939848	675743	607653	611311
sp|P28074|PSB5_HUMAN	667283	721749	492067	465068	791128	596581	421534	690996	458850	403468	52235	318672
sp|P28331|NDUS1_HUMAN	674678	561638	559524	713934	756399	438301	719716	808364	786947	726918	933101	831599
sp|P28799|GRN_HUMAN	318889	273140	384326	367610	492117	231043	337667	607508	572661	737481	358673	549931
sp|P28838|AMPL_HUMAN	656696	862644	1.10788e+06	960312	1.01869e+06	850150	961353	978525	957657	871187	926064	964541
sp|P29317|EPHA2_HUMAN	549892	579665	568074	396292	374355	546789	46221.6	98242.3	70562.2	109401	80712.4	68481.4
sp|P29353|SHC1_HUMAN	156693	249195	296181	148458	163986	108768	61322.9	178868	131761	107976	133019	80439.6
sp|P29401|TKT_HUMAN	1.47192e+07	1.6361e+07	1.28572e+07	1.31861e+07	1.3372e+07	1.3094e+07	1.5125e+07	1.34217e+07	1.52622e+07	1.24583e+07	1.67753e+07	1.60818e+07
sp|P29590|PML_HUMAN	211691	238004	269706	214885	333003	244789	175345	159363	233704	357977	367796	429986
sp|P29692|EF1D_HUMAN	6.0403e+06	5.67168e+06	6.11547e+06	7.24194e+06	7.60966e+06	9.83873e+06	4.79786e+06	5.10949e+06	4.90481e+06	4.74981e+06	4.70946e+06	4.55757e+06
sp|P30038|AL4A1_HUMAN	55462.1	52314.5	23533.8	44507	43657.9	29809.1	93256.1	54241.3	90105.5	36845.9	139222	112588
sp|P30040|ERP29_HUMAN	3.08446e+06	2.99213e+06	3.36189e+06	3.24872e+06	3.35774e+06	2.72158e+06	2.50555e+06	2.65941e+06	2.71342e+06	2.51583e+06	2.75202e+06	2.59412e+06
sp|P30041|PRDX6_HUMAN	5.61931e+07	5.36364e+07	5.60051e+07	4.81186e+07	5.06316e+07	3.82379e+07	5.80309e+07	5.73557e+07	5.49104e+07	4.87643e+07	5.10219e+07	5.05624e+07
sp|P30042|ES1_HUMAN	2.16221e+06	1.85585e+06	2.24983e+06	2.97139e+06	3.02458e+06	1.91694e+06	3.02244e+06	2.39255e+06	2.27285e+06	5.46472e+06	3.82203e+06	4.43629e+06
sp|P30043|BLVRB_HUMAN	4.33177e+06	4.44013e+06	4.43883e+06	5.60788e+06	5.94345e+06	5.77898e+06	5.01632e+06	5.74694e+06	5.7616e+06	4.33211e+06	4.43013e+06	4.53178e+06
sp|P30044|PRDX5_HUMAN	1.64254e+07	1.54106e+07	1.62363e+07	2.69533e+07	2.7308e+07	1.4253e+07	2.94388e+07	2.76453e+07	2.93877e+07	3.74939e+07	3.91796e+07	3.68797e+07
sp|P30046|DOPD_HUMAN	6.40815e+06	6.39137e+06	6.94873e+06	6.16039e+06	6.29786e+06	5.2378e+06	9.64122e+06	9.68886e+06	9.18354e+06	7.52495e+06	7.07044e+06	7.16738e+06
sp|P30048|PRDX3_HUMAN	1.63913e+07	1.53166e+07	1.65695e+07	1.43748e+07	1.39069e+07	1.01681e+07	1.45315e+07	2.01753e+07	1.78587e+07	2.04323e+07	1.97402e+07	1.85476e+07
sp|P30049|ATPD_HUMAN	429656	362897	374988	425264	404931	287262	562095	639692	591451	496525	738468	683633
sp|P30050|RL12_HUMAN	1.29099e+07	1.43088e+07	1.25182e+07	1.26522e+07	1.32013e+07	1.41465e+07	1.09379e+07	1.08657e+07	1.17407e+07	9.74403e+06	1.15546e+07	9.75717e+06
sp|P30084|ECHM_HUMAN	1.98617e+07	1.85185e+07	1.75017e+07	1.93971e+07	1.56158e+07	1.25005e+07	2.45871e+07	2.22866e+07	2.19239e+07	2.32136e+07	2.71669e+07	2.89167e+07
sp|P30085|KCY_HUMAN	532138	240330	445796	233241	458032	276678	367509	659679	498348	281832	476115	397202
sp|P30086|PEBP1_HUMAN	1.55696e+07	1.52866e+07	1.56488e+07	1.68425e+07	1.67298e+07	1.6966e+07	2.48897e+07	2.34933e+07	2.37764e+07	1.85893e+07	1.62342e+07	1.76248e+07
sp|P30101|PDIA3_HUMAN	1.76989e+07	2.02551e+07	1.88415e+07	1.81188e+07	1.86915e+07	1.31246e+07	2.08412e+07	2.05423e+07	2.11847e+07	2.34408e+07	2.37172e+07	2.41348e+07
sp|P30153|2AAA_HUMAN	6.94743e+06	6.18266e+06	6.26378e+06	4.90538e+06	4.93809e+06	4.93576e+06	6.1221e+06	6.28127e+06	6.49438e+06	4.28097e+06	6.08009e+06	5.29002e+06
sp|P30405|PPIF_HUMAN	313111	687234	496679	423607	350867	323058	441834	408946	581387	469299	481403	482026
sp|P30419|NMT1_HUMAN	541531	451301	576436	439564	465623	395479	353790	442873	158136	409887	229675	118120
sp|P30462|1B14_HUMAN	1.51691e+06	1.51857e+06	1.28444e+06	1.62187e+06	1.6539e+06	442788	1.88214e+06	1.37076e+06	1.96465e+06	4.21043e+06	4.635e+06	4.86529e+06
sp|P30519|HMOX2_HUMAN	66181.6	126026	171265	116010	70828.6	94469.6	105418	39722.5	113016	44428.9	116801	66425.9
sp|P30520|PURA2_HUMAN	244606	289356	289334	247652	258063	331533	240911	299553	264640	181992	158502	189680
sp|P30566|PUR8_HUMAN	315066	243395	274001	256484	255451	282718	263509	291800	274655	259221	293299	266826
sp|P30626|SORCN_HUMAN	769065	759561	795862	928183	942566	1.00062e+06	631873	800533	561076	1.04246e+06	963255	591498
sp|P30740|ILEU_HUMAN	20003.1	22941.7	55391.8	22080.3	15993	14071	12366.5	20159.2	13949.6	84637.1	90469.6	115107
sp|P30837|AL1B1_HUMAN	2.03564e+06	2.69527e+06	1.81818e+06	1.60067e+06	1.60112e+06	1.29572e+06	2.39007e+06	2.91677e+06	2.41727e+06	1.75116e+06	3.61747e+06	2.63044e+06
sp|P31040|SDHA_HUMAN	1.64898e+06	1.45608e+06	1.36987e+06	1.355e+06	1.31351e+06	1.06855e+06	1.86717e+06	2.12165e+06	2.11358e+06	1.75811e+06	2.15819e+06	1.98698e+06
sp|P31150|GDIA_HUMAN	264509	341629	268548	313741	339630	242169	188234	323001	238780	247811	285195	174486
sp|P31153|METK2_HUMAN	2.90377e+06	2.85456e+06	3.32772e+06	3.04922e+06	3.16273e+06	3.50636e+06	2.14782e+06	2.58522e+06	2.82167e+06	2.945e+06	2.46389e+06	2.77549e+06
sp|P31689|DNJA1_HUMAN	498237	592987	516297	375432	571767	566374	731438	610405	666138	645851	338363	230293
sp|P31930|QCR1_HUMAN	6.81132e+06	7.51064e+06	7.708e+06	8.34048e+06	7.9908e+06	6.61072e+06	7.61438e+06	9.03256e+06	8.85105e+06	9.03677e+06	8.24776e+06	8.94103e+06
sp|P31937|3HIDH_HUMAN	1.2573e+06	1.09732e+06	1.30968e+06	1.59557e+06	1.82495e+06	864012	1.63429e+06	2.12519e+06	1.94055e+06	3.78829e+06	3.93362e+06	3.90728e+06
sp|P31939|PUR9_HUMAN	1.17385e+07	1.19117e+07	1.19323e+07	1.19822e+07	1.2613e+07	1.16407e+07	1.09911e+07	1.13623e+07	1.0645e+07	9.95526e+06	1.07761e+07	1.05636e+07
sp|P31942|HNRH3_HUMAN	3.31474e+06	3.30243e+06	3.68438e+06	3.26842e+06	3.33043e+06	2.9856e+06	3.77144e+06	3.76173e+06	3.43331e+06	3.59625e+06	3.72497e+06	3.57901e+06
sp|P31943|HNRH1_HUMAN	2.35257e+06	3.43599e+06	3.19001e+06	2.39288e+06	2.54619e+06	3.68865e+06	3.42178e+06	2.80757e+06	3.25975e+06	1.87214e+06	2.16442e+06	2.03589e+06
sp|P31946|1433B_HUMAN	4.18136e+06	4.25857e+06	3.34053e+06	3.68403e+06	2.60283e+06	2.61743e+06	4.0049e+06	2.92457e+06	3.30188e+06	2.21667e+06	2.97715e+06	2.98212e+06
sp|P31948|STIP1_HUMAN	7.36509e+06	8.00341e+06	8.76179e+06	8.97948e+06	8.97418e+06	1.03463e+07	7.90102e+06	8.11557e+06	8.04131e+06	7.59897e+06	8.09221e+06	7.73339e+06
sp|P31949|S10AB_HUMAN	9.43117e+06	1.12961e+07	7.92577e+06	1.23729e+07	1.29684e+07	1.38178e+07	6.84389e+06	7.61489e+06	8.77624e+06	7.9729e+06	9.79522e+06	9.0512e+06
sp|P32119|PRDX2_HUMAN	1.33741e+07	1.29726e+07	1.38738e+07	1.03611e+07	1.12383e+07	9.75071e+06	1.62702e+07	1.68129e+07	1.70749e+07	1.08598e+07	1.22881e+07	1.2442e+07
sp|P32322|P5CR1_HUMAN	1.21718e+06	1.26811e+06	1.31674e+06	1.55859e+06	1.69441e+06	1.21224e+06	1.17749e+06	1.18669e+06	1.15031e+06	2.23579e+06	2.58243e+06	2.46719e+06
sp|P32969|RL9_HUMAN	2.52904e+06	3.27432e+06	2.30498e+06	1.99943e+06	2.11233e+06	2.65873e+06	2.55664e+06	2.57052e+06	2.27366e+06	984009	2.71989e+06	2.20825e+06
sp|P33176|KINH_HUMAN	304349	256993	219788	333871	368738	370277	202204	289222	324496	274893	286681	346974
sp|P33316|DUT_HUMAN	551016	566139	585121	370375	407795	541762	495677	620503	376237	569428	633270	359018
sp|P33991|MCM4_HUMAN	776451	537933	886138	441061	652551	583194	476019	609868	665404	448903	1.22527e+06	761006
sp|P33992|MCM5_HUMAN	803545	723924	903796	622304	343905	782608	390827	433274	507858	498508	249293	430637
sp|P33993|MCM7_HUMAN	2.82958e+06	2.79637e+06	2.94562e+06	2.04144e+06	2.05626e+06	2.1741e+06	1.81946e+06	2.06126e+06	1.72365e+06	1.97844e+06	2.17279e+06	1.79712e+06
sp|P34897|GLYM_HUMAN	7.26762e+06	9.22704e+06	6.3598e+06	7.48672e+06	5.38696e+06	8.15544e+06	7.92268e+06	8.19959e+06	6.81482e+06	1.02321e+07	1.40423e+07	8.29557e+06
sp|P34932|HSP74_HUMAN	3.58875e+07	3.71773e+07	3.85103e+07	3.38033e+07	3.41601e+07	3.22351e+07	2.67721e+07	2.63602e+07	2.69413e+07	2.42707e+07	2.3932e+07	2.53521e+07
sp|P34949|MPI_HUMAN	63053.9	51956.8	66226.9	66816.4	59807.7	56768.5	126761	177704	187973	148839	121136	141092
sp|P35080|PROF2_HUMAN	1.22338e+06	1.11655e+06	1.12518e+06	1.25277e+06	1.26153e+06	1.23924e+06	981732	788113	801173	1.1109e+06	939271	1.05017e+06
sp|P35232|PHB_HUMAN	3.5072e+07	3.5901e+07	3.56579e+07	3.45298e+07	3.38507e+07	2.73344e+07	4.15557e+07	4.27326e+07	4.61407e+07	5.35126e+07	5.45688e+07	5.24492e+07
sp|P35237|SPB6_HUMAN	447017	613961	1.24614e+06	476100	527223	163503	397967	427872	473894	969356	651639	1.00987e+06
sp|P35241|RADI_HUMAN	140983	128523	162449	177110	197145	221392	129217	181840	165396	146033	159990	132501
sp|P35244|RFA3_HUMAN	553382	372542	504348	277936	428840	251054	270640	505016	460424	502908	447200	425293
sp|P35268|RL22_HUMAN	7.58579e+06	6.74194e+06	6.30595e+06	7.51564e+06	7.06742e+06	7.10306e+06	6.47091e+06	5.44368e+06	5.50437e+06	5.24494e+06	4.95502e+06	4.89122e+06
sp|P35270|SPRE_HUMAN	2.743e+06	2.14497e+06	2.31585e+06	1.80597e+06	1.87574e+06	2.16559e+06	2.68213e+06	2.66978e+06	2.68476e+06	2.52646e+06	3.45243e+06	3.27971e+06
sp|P35520|CBS_HUMAN	522951	522524	494907	692097	740818	690159	549006	342030	368252	497521	476402	564883
sp|P35579|MYH9_HUMAN	1.41517e+07	1.57453e+07	1.5428e+07	1.39932e+07	1.44111e+07	1.43546e+07	1.56618e+07	1.71596e+07	1.6031e+07	1.12192e+07	1.19544e+07	1.18892e+07
sp|P35580|MYH10_HUMAN	2.17943e+06	2.61199e+06	2.02401e+06	2.30792e+06	1.94932e+06	1.595e+06	2.54794e+06	2.39879e+06	2.37657e+06	2.83019e+06	3.39041e+06	3.18649e+06
sp|P35613|BASI_HUMAN	873535	930453	1.04354e+06	752200	746999	979013	707391	846741	898565	877290	565816	786004
sp|P35637|FUS_HUMAN	5.89709e+06	5.99682e+06	6.46473e+06	5.49667e+06	4.97836e+06	5.28463e+06	5.69267e+06	6.2711e+06	6.18157e+06	5.24874e+06	4.89145e+06	5.10224e+06
sp|P35659|DEK_HUMAN	1.29403e+06	1.20917e+06	1.4023e+06	1.30724e+06	1.21814e+06	1.05756e+06	1.17268e+06	1.30457e+06	1.25323e+06	1.48803e+06	1.37944e+06	1.34762e+06
sp|P35914|HMGCL_HUMAN	101282	158474	44710.2	83838.9	108555	86265.9	252634	100112	162330	219919	590284	428658
sp|P35998|PRS7_HUMAN	2.79364e+06	3.28634e+06	2.79147e+06	2.6878e+06	3.27012e+06	2.78769e+06	2.43762e+06	2.35972e+06	1.72106e+06	2.4061e+06	2.45989e+06	1.67816e+06
sp|P36405|ARL3_HUMAN	1.3322e+06	927200	1.31561e+06	1.13291e+06	1.13976e+06	735093	1.40638e+06	1.6377e+06	1.54811e+06	1.47659e+06	1.34034e+06	1.43437e+06
sp|P36507|MP2K2_HUMAN	92739.1	213058	193597	111412	116645	265791	49884.4	112112	161221	29667.2	68158.5	75471.9
sp|P36542|ATPG_HUMAN	2.16291e+06	2.06488e+06	2.45386e+06	2.54061e+06	2.44388e+06	1.62566e+06	2.64358e+06	2.69822e+06	3.01202e+06	3.37106e+06	3.09697e+06	3.41404e+06
sp|P36543|VATE1_HUMAN	694089	903435	869462	918170	864709	752562	755616	832066	749997	634955	899437	767843
sp|P36551|HEM6_HUMAN	346898	399635	450745	337128	338259	297791	245737	471227	348894	320391	389627	297468
sp|P36578|RL4_HUMAN	1.60816e+07	1.64724e+07	1.82573e+07	1.53562e+07	1.60705e+07	1.82044e+07	1.2411e+07	1.49363e+07	1.29668e+07	1.29077e+07	1.21982e+07	1.12249e+07
sp|P36776|LONM_HUMAN	4.12676e+06	3.83095e+06	4.81433e+06	4.65496e+06	4.79076e+06	2.17685e+06	4.68313e+06	4.26733e+06	4.67253e+06	6.16015e+06	6.46191e+06	6.23311e+06
sp|P36871|PGM1_HUMAN	363903	390351	399256	437822	373834	339820	396951	514379	452080	556265	595700	517827
sp|P36957|ODO2_HUMAN	1.66426e+06	1.04679e+06	1.0965e+06	1.63488e+06	1.32406e+06	753485	1.7161e+06	2.13193e+06	1.48407e+06	2.35707e+06	2.83309e+06	1.90978e+06
sp|P37108|SRP14_HUMAN	1.97608e+06	3.37388e+06	2.22326e+06	1.93464e+06	1.89982e+06	2.08277e+06	4.18684e+06	2.77881e+06	3.59005e+06	2.58499e+06	3.64269e+06	3.22742e+06
sp|P37198|NUP62_HUMAN	135706	68758.7	37917.2	75797.1	52637	21368	147501	50617.9	50663.8	34394.7	67554.8	50003.5
sp|P37235|HPCL1_HUMAN	339101	561988	386771	545985	607626	642414	201378	389550	423337	483592	671640	579059
sp|P37802|TAGL2_HUMAN	7.01233e+06	7.74039e+06	7.12425e+06	4.87386e+06	5.47763e+06	7.40318e+06	4.20905e+06	4.63976e+06	4.68957e+06	2.81698e+06	4.48447e+06	3.84299e+06
sp|P37837|TALDO_HUMAN	5.41183e+06	4.58591e+06	5.16528e+06	7.47611e+06	7.45411e+06	6.41931e+06	7.14958e+06	6.72337e+06	7.47577e+06	8.44841e+06	7.90374e+06	8.69804e+06
sp|P38117|ETFB_HUMAN	3.66384e+06	3.38909e+06	3.62945e+06	3.81852e+06	3.72365e+06	2.64013e+06	5.08134e+06	5.36401e+06	5.17479e+06	6.58024e+06	6.47661e+06	6.47814e+06
sp|P38159|RBMX_HUMAN	4.30098e+06	4.29994e+06	4.68862e+06	4.84632e+06	4.30112e+06	4.54163e+06	4.28548e+06	4.88595e+06	5.1648e+06	4.74347e+06	4.02023e+06	4.43994e+06
sp|P38571|LICH_HUMAN	2.27195e+06	2.02211e+06	2.21171e+06	2.84713e+06	2.93017e+06	2.53304e+06	6.29544e+06	7.05016e+06	7.23796e+06	5.38661e+06	5.45495e+06	5.28708e+06
sp|P38606|VATA_HUMAN	974733	551129	945873	836089	893388	1.01859e+06	605993	822813	951477	780494	618796	831082
sp|P38646|GRP75_HUMAN	1.22335e+08	1.19103e+08	1.21e+08	1.27266e+08	1.26995e+08	9.75127e+07	1.07794e+08	9.71823e+07	1.0956e+08	1.36241e+08	1.18806e+08	1.30308e+08
sp|P38919|IF4A3_HUMAN	787801	604911	601245	548433	514156	430734	468715	770978	668619	578566	658030	583605
sp|P39019|RS19_HUMAN	7.84462e+06	7.28925e+06	7.87113e+06	7.34352e+06	7.13025e+06	7.62647e+06	7.5011e+06	7.05509e+06	6.64349e+06	6.38834e+06	6.22846e+06	5.99574e+06
sp|P39023|RL3_HUMAN	2.6492e+06	3.08711e+06	2.76173e+06	2.54248e+06	2.47792e+06	3.07457e+06	2.02802e+06	2.85252e+06	2.74299e+06	2.05517e+06	2.10104e+06	1.95473e+06
sp|P39656|OST48_HUMAN	2.96268e+06	2.44024e+06	2.66098e+06	3.48201e+06	3.47293e+06	2.35419e+06	3.29002e+06	3.9316e+06	3.57245e+06	4.26918e+06	4.74625e+06	4.38926e+06
sp|P39687|AN32A_HUMAN	3.69191e+06	3.43101e+06	4.08002e+06	3.23241e+06	3.16338e+06	2.60299e+06	5.50507e+06	4.61747e+06	4.89896e+06	4.21854e+06	4.20546e+06	4.50996e+06
sp|P39748|FEN1_HUMAN	409961	548452	568049	506346	624552	635790	388307	498026	447102	581080	471524	514583
sp|P40121|CAPG_HUMAN	7.32865e+06	8.7654e+06	7.12522e+06	9.82095e+06	1.02519e+07	8.78223e+06	1.43161e+07	1.48121e+07	1.48106e+07	1.69798e+07	1.89702e+07	1.7701e+07
sp|P40227|TCPZ_HUMAN	7.468e+06	7.84767e+06	6.30474e+06	5.70631e+06	5.38732e+06	7.7215e+06	5.52956e+06	5.11771e+06	5.09147e+06	4.12411e+06	4.29187e+06	3.71716e+06
sp|P40429|RL13A_HUMAN	4.94701e+06	5.23208e+06	4.08522e+06	5.4075e+06	4.37351e+06	5.09323e+06	5.70982e+06	4.33635e+06	4.01821e+06	3.46813e+06	5.01873e+06	3.85585e+06
sp|P40855|PEX19_HUMAN	184142	179729	185339	176635	181343	154348	165890	150649	163755	108282	105527	109165
sp|P40925|MDHC_HUMAN	1.31815e+07	1.17264e+07	1.27816e+07	1.28e+07	1.32294e+07	1.22425e+07	1.35837e+07	1.40924e+07	1.37655e+07	1.21115e+07	1.14619e+07	1.1764e+07
sp|P40926|MDHM_HUMAN	5.02993e+07	4.56778e+07	5.24501e+07	5.68087e+07	5.6157e+07	4.17696e+07	5.96556e+07	6.49993e+07	6.6628e+07	7.65248e+07	7.18246e+07	8.28327e+07
sp|P40939|ECHA_HUMAN	1.8997e+07	1.80457e+07	1.69415e+07	2.43833e+07	2.21458e+07	1.19893e+07	2.534e+07	2.63162e+07	2.62521e+07	3.42391e+07	3.35294e+07	3.76146e+07
sp|P41091|IF2G_HUMAN	3.75702e+06	3.57872e+06	3.79619e+06	3.23987e+06	3.61027e+06	3.47649e+06	2.13881e+06	2.18384e+06	2.38468e+06	2.23394e+06	1.83159e+06	2.23708e+06
sp|P41223|BUD31_HUMAN	430680	392815	453015	364935	332912	340112	274903	370048	332327	336149	403591	348717
sp|P41250|SYG_HUMAN	1.06865e+07	8.51696e+06	8.8664e+06	1.00143e+07	1.13804e+07	7.98202e+06	6.88078e+06	6.58441e+06	6.79423e+06	6.81446e+06	7.72861e+06	7.39848e+06
sp|P41252|SYIC_HUMAN	486231	650555	636674	620256	647110	547711	672743	570320	725833	634544	605172	587527
sp|P41567|EIF1_HUMAN	1.41586e+06	1.61879e+06	1.82708e+06	1.61304e+06	1.74046e+06	1.76054e+06	1.04008e+06	1.16198e+06	1.14519e+06	1.08137e+06	792699	914263
sp|P42126|ECI1_HUMAN	966962	953569	1.03113e+06	1.14129e+06	1.24214e+06	924687	750288	1.08333e+06	1.01254e+06	1.46837e+06	1.23797e+06	1.3837e+06
sp|P42167|LAP2B_HUMAN	874065	850753	997656	587550	651281	457955	380093	509259	477086	285951	377406	418367
sp|P42677|RS27_HUMAN	1.36729e+06	1.34411e+06	1.42578e+06	1.19582e+06	1.22863e+06	1.57013e+06	897572	1.27114e+06	1.02117e+06	997866	870758	821803
sp|P42704|LPPRC_HUMAN	8.83279e+06	1.07547e+07	9.60269e+06	9.09755e+06	1.03451e+07	8.96815e+06	6.26039e+06	7.19512e+06	6.6595e+06	6.35474e+06	8.24848e+06	7.20877e+06
sp|P42765|THIM_HUMAN	3.60772e+06	3.44078e+06	3.27418e+06	4.23571e+06	4.38401e+06	3.23898e+06	6.41393e+06	6.6353e+06	7.49059e+06	7.92058e+06	9.15114e+06	8.76128e+06
sp|P42785|PCP_HUMAN	51071.7	65751.1	52206.6	50245.8	37814.7	37268	70507.2	64058.9	80614.9	51827.8	171991	120166
sp|P43155|CACP_HUMAN	675329	537163	902544	771213	1.09441e+06	308856	1.52777e+06	1.9035e+06	1.71827e+06	1.74178e+06	1.61677e+06	1.69953e+06
sp|P43243|MATR3_HUMAN	4.98843e+06	5.22747e+06	6.03323e+06	4.04948e+06	4.16333e+06	4.05408e+06	3.80968e+06	5.09728e+06	5.00792e+06	4.07635e+06	4.91467e+06	4.73561e+06
sp|P43246|MSH2_HUMAN	545047	697953	1.08059e+06	402531	406246	515440	427660	524672	1.38343e+06	403267	1.94786e+06	1.72779e+06
sp|P43304|GPDM_HUMAN	94515.6	101419	84449.3	125339	122459	77227.2	79300	105698	77536.9	143863	180060	154585
sp|P43307|SSRA_HUMAN	845999	1.05467e+06	547847	608065	558344	689768	762977	655810	779062	420689	1.15523e+06	834647
sp|P43487|RANG_HUMAN	2.73427e+06	3.48149e+06	3.75142e+06	2.96929e+06	3.05265e+06	3.83946e+06	3.17897e+06	2.12748e+06	2.71418e+06	1.94179e+06	1.83136e+06	1.94119e+06
sp|P43490|NAMPT_HUMAN	6.13113e+06	7.50478e+06	7.58547e+06	4.3177e+06	3.90613e+06	3.33059e+06	3.21247e+06	3.50901e+06	3.48264e+06	7.01088e+06	6.72234e+06	6.27876e+06
sp|P43686|PRS6B_HUMAN	1.11456e+06	1.33369e+06	964388	890167	807850	778541	1.05983e+06	956006	952324	779940	1.16848e+06	981715
sp|P43897|EFTS_HUMAN	124067	126079	185425	105201	174221	68631.4	355371	136109	168988	149758	188030	322203
sp|P45880|VDAC2_HUMAN	1.47021e+07	1.52549e+07	1.5359e+07	1.80582e+07	1.70123e+07	1.3374e+07	1.64998e+07	1.68392e+07	1.77205e+07	2.13492e+07	2.15126e+07	2.1774e+07
sp|P45973|CBX5_HUMAN	169871	172821	234527	81643.8	67981.4	120891	83517.2	211930	153190	113743	110870	111605
sp|P45974|UBP5_HUMAN	4.44919e+06	4.39235e+06	5.21376e+06	4.17535e+06	4.09044e+06	3.29367e+06	4.46137e+06	4.49052e+06	4.65432e+06	4.5145e+06	4.52049e+06	4.9249e+06
sp|P46013|KI67_HUMAN	308738	274564	298117	159676	203936	271316	164231	292225	131345	118142	265462	128680
sp|P46060|RAGP1_HUMAN	258571	254843	294243	314786	287826	419630	107434	270557	125810	208899	117290	88620.1
sp|P46063|RECQ1_HUMAN	3.49462e+06	3.11745e+06	3.17326e+06	3.5818e+06	3.3474e+06	2.39998e+06	2.73522e+06	3.14308e+06	2.55372e+06	3.59745e+06	3.62402e+06	3.35121e+06
sp|P46087|NOP2_HUMAN	2.2728e+06	2.58103e+06	2.78166e+06	2.42998e+06	2.30667e+06	2.44655e+06	2.20624e+06	2.00005e+06	1.62203e+06	1.80284e+06	2.32645e+06	2.21544e+06
sp|P46108|CRK_HUMAN	447619	737076	521898	433154	393614	529676	470049	596320	495964	322896	498155	461785
sp|P46109|CRKL_HUMAN	181030	167506	114154	140325	172407	130767	12981.2	197427	125426	151818	104375	13172.3
sp|P46379|BAG6_HUMAN	33638.6	56155.7	173082	71720.4	176382	76675.8	74177.9	104556	104875	78744	159749	66616.4
sp|P46776|RL27A_HUMAN	8.20954e+06	7.69483e+06	7.18127e+06	7.62489e+06	7.08311e+06	7.86947e+06	5.76828e+06	6.40476e+06	5.87705e+06	6.03353e+06	5.1487e+06	5.26391e+06
sp|P46777|RL5_HUMAN	2.40669e+06	2.2641e+06	2.22277e+06	2.21415e+06	2.1303e+06	2.20368e+06	1.88314e+06	2.27785e+06	1.97347e+06	1.51351e+06	1.64288e+06	1.57707e+06
sp|P46778|RL21_HUMAN	935962	803433	832491	540828	745723	735017	612267	931884	769427	569499	540683	443140
sp|P46781|RS9_HUMAN	4.65167e+06	4.56661e+06	4.5385e+06	4.37506e+06	3.78962e+06	4.51814e+06	3.84833e+06	3.78888e+06	3.85473e+06	3.53285e+06	3.57001e+06	3.56726e+06
sp|P46782|RS5_HUMAN	1.39878e+07	1.35423e+07	1.45414e+07	1.33294e+07	1.41905e+07	1.29429e+07	1.4346e+07	1.34601e+07	1.30387e+07	1.16545e+07	1.39978e+07	1.26144e+07
sp|P46783|RS10_HUMAN	8.23029e+06	8.45898e+06	9.80539e+06	8.02842e+06	8.2499e+06	9.16517e+06	7.00346e+06	7.17439e+06	7.45123e+06	7.51827e+06	6.50652e+06	6.82976e+06
sp|P46926|GNPI1_HUMAN	714444	309714	567477	690858	1.0238e+06	455004	742529	707040	699666	874299	677016	732260
sp|P46940|IQGA1_HUMAN	6.95462e+06	7.92714e+06	7.03884e+06	8.4019e+06	9.17208e+06	8.39239e+06	8.95433e+06	8.51351e+06	9.72634e+06	7.66723e+06	8.05488e+06	8.8169e+06
sp|P46977|STT3A_HUMAN	499044	389674	422650	534042	524996	502615	366503	536859	256358	757080	56216.7	611281
sp|P47755|CAZA2_HUMAN	595753	379908	649679	555330	655891	657422	629051	836976	664166	691482	717702	715708
sp|P47756|CAPZB_HUMAN	1.13438e+06	1.27346e+06	1.43841e+06	1.06516e+06	1.15636e+06	1.43488e+06	788034	1.55406e+06	1.21185e+06	1.0799e+06	972078	978493
sp|P47813|IF1AX_HUMAN	574160	564940	541777	512261	500793	581790	431036	504344	413227	420498	412196	235985
sp|P47895|AL1A3_HUMAN	142992	185864	104903	1.40892e+06	1.50215e+06	1.72263e+06	210462	171823	183393	662730	418785	404514
sp|P47897|SYQ_HUMAN	66520.3	42671.8	45655.3	80753.9	107038	85990.6	74235.3	138261	43658.1	131487	97960.5	85047.9
sp|P47914|RL29_HUMAN	2.84013e+06	3.0631e+06	3.17793e+06	3.13821e+06	2.62254e+06	3.21449e+06	2.3727e+06	1.74565e+06	1.91895e+06	2.2052e+06	2.08592e+06	2.23997e+06
sp|P47985|UCRI_HUMAN	1.60098e+06	1.97705e+06	1.64087e+06	1.83564e+06	1.82386e+06	1.42049e+06	1.90277e+06	2.15787e+06	2.3096e+06	2.09456e+06	2.4212e+06	2.25357e+06
sp|P48047|ATPO_HUMAN	1.05074e+07	9.29926e+06	1.01589e+07	9.73202e+06	9.67428e+06	6.7655e+06	1.09751e+07	1.30477e+07	1.27296e+07	1.55822e+07	1.39999e+07	1.10806e+07
sp|P48444|COPD_HUMAN	377793	432069	427270	554195	570035	519549	365732	392431	369989	478000	474996	429741
sp|P48637|GSHB_HUMAN	106320	110973	27078.2	52663.2	117941	92202.2	36479.8	113662	129423	53999.6	114153	111947
sp|P48643|TCPE_HUMAN	5.13511e+06	5.35117e+06	3.95174e+06	3.57072e+06	3.32997e+06	4.53145e+06	4.08218e+06	3.69048e+06	4.15644e+06	2.37848e+06	3.9984e+06	3.25974e+06
sp|P48735|IDHP_HUMAN	1.48617e+06	1.28408e+06	1.5994e+06	1.69811e+06	2.17871e+06	1.03138e+06	2.18684e+06	3.25618e+06	2.89158e+06	4.07593e+06	4.61616e+06	4.17375e+06
sp|P49006|MRP_HUMAN	213641	286217	344940	309119	234723	310805	538713	487722	385907	328295	246789	293842
sp|P49023|PAXI_HUMAN	135183	222437	223469	104581	158406	211984	44284.5	107112	56038.9	80011.2	63813.5	65580.2
sp|P49189|AL9A1_HUMAN	681025	360061	820207	908099	896583	615354	911339	500871	228590	925817	150998	184455
sp|P49257|LMAN1_HUMAN	1.55497e+06	1.66504e+06	1.70942e+06	1.65565e+06	1.63473e+06	1.41371e+06	1.46345e+06	1.60228e+06	1.57932e+06	2.0913e+06	1.83636e+06	1.90936e+06
sp|P49321|NASP_HUMAN	2.22287e+06	2.01336e+06	2.02953e+06	1.14579e+06	1.13738e+06	1.31182e+06	914138	1.24908e+06	1.02187e+06	862833	1.0244e+06	943299
sp|P49327|FAS_HUMAN	5.87355e+06	5.68231e+06	5.936e+06	3.9698e+06	4.20887e+06	5.57648e+06	5.42445e+06	5.09316e+06	5.03221e+06	3.43138e+06	3.20965e+06	3.87974e+06
sp|P49368|TCPG_HUMAN	1.49774e+07	1.43118e+07	1.5492e+07	1.13186e+07	1.07085e+07	1.39715e+07	1.14727e+07	1.13232e+07	1.17913e+07	9.12071e+06	8.06374e+06	7.74519e+06
sp|P49406|RM19_HUMAN	76399.9	8921.56	64143.7	57719.8	87339.5	19516.5	95892.4	163589	136957	142099	232062	192372
sp|P49411|EFTU_HUMAN	3.21541e+07	3.29709e+07	3.47859e+07	3.50893e+07	3.15789e+07	2.65529e+07	3.49768e+07	3.2553e+07	3.49e+07	4.68147e+07	4.17432e+07	4.32265e+07
sp|P49419|AL7A1_HUMAN	1.74738e+07	1.70114e+07	1.76129e+07	6.41058e+06	6.85795e+06	6.22524e+06	2.83773e+07	3.27854e+07	3.20854e+07	1.08871e+07	1.04995e+07	1.10191e+07
sp|P49458|SRP09_HUMAN	1.3425e+06	1.53719e+06	1.6444e+06	1.2159e+06	1.19672e+06	1.26845e+06	1.50635e+06	1.57733e+06	1.7001e+06	1.48739e+06	1.42217e+06	1.57155e+06
sp|P49585|PCY1A_HUMAN	786734	728689	730377	816005	802594	731550	716831	723115	745764	971636	841720	877746
sp|P49588|SYAC_HUMAN	6.9926e+06	8.88078e+06	8.46154e+06	7.5329e+06	6.83073e+06	5.86175e+06	3.33271e+06	3.57248e+06	4.38392e+06	4.88164e+06	8.02367e+06	7.11174e+06
sp|P49589|SYCC_HUMAN	642776	594674	685808	838576	932982	881553	453037	514539	523922	564006	534909	616227
sp|P49591|SYSC_HUMAN	8.22641e+06	7.84486e+06	8.48393e+06	8.56521e+06	9.06742e+06	6.23879e+06	4.80037e+06	5.977e+06	5.30683e+06	6.43455e+06	6.75489e+06	6.27822e+06
sp|P49720|PSB3_HUMAN	1.88389e+06	2.13405e+06	1.74861e+06	1.96205e+06	2.03775e+06	2.18986e+06	2.17199e+06	2.33152e+06	2.26785e+06	1.84905e+06	2.62096e+06	2.11873e+06
sp|P49721|PSB2_HUMAN	2.68523e+06	1.20173e+06	2.04441e+06	1.77136e+06	2.70393e+06	874599	2.33823e+06	3.12567e+06	2.74288e+06	2.72251e+06	3.41592e+06	3.16531e+06
sp|P49736|MCM2_HUMAN	4.62958e+06	4.35669e+06	4.56563e+06	3.2928e+06	3.18058e+06	3.76981e+06	2.86264e+06	3.07464e+06	2.84589e+06	3.26963e+06	2.98242e+06	2.51615e+06
sp|P49748|ACADV_HUMAN	5.64936e+06	5.60113e+06	4.80524e+06	7.65517e+06	7.36656e+06	5.08998e+06	8.36771e+06	8.39303e+06	7.96034e+06	1.4258e+07	1.34933e+07	1.30744e+07
sp|P49755|TMEDA_HUMAN	745948	987166	981276	792101	770321	778664	935297	1.0301e+06	1.00553e+06	873429	1.05977e+06	1.10977e+06
sp|P49756|RBM25_HUMAN	645745	574665	617478	406402	486462	335230	507581	857433	826854	694006	663988	716293
sp|P49773|HINT1_HUMAN	4.37815e+06	3.45265e+06	3.96202e+06	3.47516e+06	4.24559e+06	2.99086e+06	3.23084e+06	3.35304e+06	3.25402e+06	4.05226e+06	3.68456e+06	3.76024e+06
sp|P49821|NDUV1_HUMAN	397053	419346	543634	516612	581333	321095	473896	610503	620469	568713	437957	520900
sp|P49915|GUAA_HUMAN	2.84012e+06	2.29815e+06	2.50261e+06	2.18554e+06	2.29736e+06	1.94506e+06	2.46193e+06	2.55742e+06	2.37719e+06	2.15557e+06	2.56814e+06	2.40256e+06
sp|P49959|MRE11_HUMAN	301831	270341	409275	317341	434336	614214	420675	458688	310567	477570	376878	523510
sp|P50213|IDH3A_HUMAN	916157	1.03154e+06	923094	804634	811081	749804	895242	973608	1.02223e+06	892230	962397	838627
sp|P50395|GDIB_HUMAN	8.8451e+06	8.14835e+06	9.73935e+06	1.20801e+07	1.30152e+07	1.35363e+07	1.04836e+07	9.63434e+06	1.06755e+07	1.08753e+07	9.26884e+06	9.70702e+06
sp|P50452|SPB8_HUMAN	796002	693886	819545	788759	838805	243004	250523	245025	163158	369677	329492	392451
sp|P50453|SPB9_HUMAN	1.99584e+06	2.21198e+06	2.26276e+06	1.627e+06	1.65686e+06	1.67097e+06	4.05872e+06	3.72385e+06	3.46093e+06	3.49348e+06	3.93242e+06	3.54378e+06
sp|P50454|SERPH_HUMAN	9.67064e+06	9.54707e+06	9.91308e+06	1.09732e+07	1.0986e+07	8.19695e+06	1.19919e+07	1.48731e+07	1.36281e+07	1.53255e+07	1.66176e+07	1.52744e+07
sp|P50502|F10A1_HUMAN	7.07184e+06	6.47654e+06	7.15517e+06	6.31199e+06	6.48549e+06	6.87055e+06	6.74327e+06	7.40391e+06	7.34914e+06	5.85808e+06	4.67307e+06	5.37369e+06
sp|P50552|VASP_HUMAN	241654	387814	174725	174149	177402	178155	291701	246074	256107	133275	251996	186513
sp|P50570|DYN2_HUMAN	456640	372833	431501	362453	345153	320933	406749	541119	483090	307623	391363	323252
sp|P50579|MAP2_HUMAN	168497	258875	284621	228645	263046	329432	39196.4	150134	137542	215286	184999	168574
sp|P50914|RL14_HUMAN	8.43072e+06	9.3042e+06	8.42795e+06	8.2779e+06	7.62122e+06	9.4484e+06	6.95688e+06	7.45755e+06	7.49493e+06	5.9439e+06	7.25754e+06	6.68282e+06
sp|P50990|TCPQ_HUMAN	1.42156e+07	1.32237e+07	1.38845e+07	1.03225e+07	1.04797e+07	1.44568e+07	1.01168e+07	1.13647e+07	1.02258e+07	8.93222e+06	8.93456e+06	8.13729e+06
sp|P50991|TCPD_HUMAN	1.16292e+07	1.14446e+07	1.16352e+07	9.72389e+06	9.19444e+06	1.07534e+07	8.30296e+06	9.07263e+06	8.52759e+06	6.79437e+06	7.10214e+06	6.38292e+06
sp|P50995|ANX11_HUMAN	1.21342e+06	707489	827535	1.008e+06	1.00699e+06	973501	742976	912841	894157	1.17077e+06	1.04924e+06	1.01706e+06
sp|P51114|FXR1_HUMAN	334209	496600	406321	395603	427338	472688	345641	380169	331509	357441	362942	320802
sp|P51148|RAB5C_HUMAN	1.59454e+06	1.24649e+06	1.19451e+06	1.75721e+06	1.70245e+06	1.51699e+06	1.61386e+06	1.82035e+06	1.53006e+06	1.45325e+06	1.5453e+06	1.42455e+06
sp|P51149|RAB7A_HUMAN	4.01174e+06	3.43838e+06	3.42618e+06	5.1847e+06	5.11904e+06	6.37364e+06	3.4952e+06	3.92451e+06	3.7863e+06	4.03212e+06	4.11171e+06	3.82383e+06
sp|P51151|RAB9A_HUMAN	676934	733868	766774	746649	710870	787862	814378	926007	895249	628512	486266	635514
sp|P51452|DUS3_HUMAN	326715	305387	309527	220230	306911	262260	401210	485841	324398	22591.7	386466	163426
sp|P51571|SSRD_HUMAN	457712	559991	583941	471875	468084	485611	325978	238099	386243	370011	500151	532266
sp|P51572|BAP31_HUMAN	1.95773e+06	2.25442e+06	1.86786e+06	1.67382e+06	1.7735e+06	1.64545e+06	1.58939e+06	2.22437e+06	2.2048e+06	1.43891e+06	1.91397e+06	1.69273e+06
sp|P51608|MECP2_HUMAN	142572	89879.4	116625	52743.1	60938.5	10884.4	302761	220479	153127	192613	236245	208089
sp|P51648|AL3A2_HUMAN	2.21779e+06	1.75003e+06	1.95187e+06	2.71605e+06	2.63392e+06	2.37564e+06	1.56715e+06	1.78929e+06	1.60823e+06	3.64504e+06	3.56246e+06	3.28721e+06
sp|P51649|SSDH_HUMAN	1.08299e+06	1.02123e+06	1.11597e+06	951831	1.1652e+06	335514	2.18176e+06	2.04066e+06	2.06206e+06	2.2403e+06	2.43019e+06	2.41488e+06
sp|P51659|DHB4_HUMAN	3.64586e+06	3.53695e+06	3.22926e+06	5.02416e+06	4.82417e+06	2.51115e+06	3.5575e+06	3.4403e+06	3.76189e+06	5.3529e+06	6.35361e+06	6.05173e+06
sp|P51665|PSMD7_HUMAN	837994	891125	782643	831532	914298	693851	1.01716e+06	1.05185e+06	1.17074e+06	1.02732e+06	1.36487e+06	1.14257e+06
sp|P51688|SPHM_HUMAN	954155	660594	815794	973496	995389	712600	1.3502e+06	2.0714e+06	1.33861e+06	2.67958e+06	2.75951e+06	2.60459e+06
sp|P51784|UBP11_HUMAN	138311	175390	155788	188974	169821	139568	74418.4	100549	92784.4	113383	95271.6	110797
sp|P51858|HDGF_HUMAN	2.03914e+06	2.28508e+06	2.72282e+06	1.97264e+06	2.32125e+06	2.43147e+06	2.29592e+06	3.56988e+06	2.85861e+06	2.50103e+06	2.26657e+06	2.32079e+06
sp|P51970|NDUA8_HUMAN	617178	651162	614941	720371	722786	379803	753777	851928	851602	787444	707650	658399
sp|P51991|ROA3_HUMAN	4.08618e+06	6.0976e+06	5.20136e+06	3.92874e+06	4.1491e+06	4.80336e+06	6.00446e+06	5.02337e+06	6.44756e+06	4.39015e+06	5.3218e+06	5.55732e+06
sp|P52209|6PGD_HUMAN	6.84078e+06	6.70207e+06	6.81331e+06	7.6464e+06	8.05433e+06	9.11819e+06	6.69683e+06	6.80568e+06	6.79736e+06	5.49243e+06	6.14853e+06	6.44288e+06
sp|P52272|HNRPM_HUMAN	8.43499e+06	8.68099e+06	9.95856e+06	8.35595e+06	8.13835e+06	8.21071e+06	8.31353e+06	7.89912e+06	8.45052e+06	7.03974e+06	6.67407e+06	7.64072e+06
sp|P52292|IMA1_HUMAN	1.18466e+06	955648	1.24317e+06	921436	812413	1.00488e+06	596914	785818	584536	403487	837234	360512
sp|P52565|GDIR1_HUMAN	2.31504e+06	2.36466e+06	2.35776e+06	3.04954e+06	3.20888e+06	3.22225e+06	2.72534e+06	2.53841e+06	2.46515e+06	2.23652e+06	2.05661e+06	2.16215e+06
sp|P52597|HNRPF_HUMAN	4.84535e+06	4.54153e+06	4.53783e+06	4.45137e+06	4.01168e+06	4.84021e+06	5.77985e+06	4.29676e+06	5.13839e+06	3.70986e+06	3.84504e+06	4.99599e+06
sp|P52701|MSH6_HUMAN	240675	196487	212542	131003	119551	140318	168343	153282	175489	142716	242522	247598
sp|P52788|SPSY_HUMAN	712489	1.3622e+06	787572	1.05847e+06	1.15524e+06	1.8511e+06	1.15701e+06	890991	1.14283e+06	510937	1.30207e+06	1.06394e+06
sp|P52815|RM12_HUMAN	1.99987e+06	1.75902e+06	1.65687e+06	1.94184e+06	1.74293e+06	1.16156e+06	2.58933e+06	2.1098e+06	2.19256e+06	3.26158e+06	3.27948e+06	2.88351e+06
sp|P52888|THOP1_HUMAN	92547.4	92834	69912.9	55240.9	47426	54723.9	83671.8	66997.4	46397.9	21386.1	60646.9	54246.6
sp|P52907|CAZA1_HUMAN	3.00962e+06	2.58298e+06	3.21951e+06	2.70111e+06	2.87852e+06	2.9283e+06	1.54737e+06	2.77584e+06	2.35467e+06	2.7011e+06	1.62473e+06	2.28772e+06
sp|P53004|BIEA_HUMAN	1.46459e+06	1.34352e+06	1.32513e+06	2.25255e+06	2.54698e+06	2.06463e+06	1.4752e+06	1.91073e+06	1.16099e+06	2.3794e+06	1.64167e+06	1.16457e+06
sp|P53007|TXTP_HUMAN	403680	408247	418296	566509	527146	343346	694434	687069	691594	862243	793340	836225
sp|P53396|ACLY_HUMAN	6.42217e+06	5.71459e+06	6.73973e+06	6.02105e+06	6.69597e+06	5.64812e+06	4.86747e+06	4.74197e+06	4.74915e+06	3.56683e+06	4.44035e+06	4.72822e+06
sp|P53597|SUCA_HUMAN	631950	730844	829024	717121	647070	510676	874510	765715	700716	870154	898227	893799
sp|P53618|COPB_HUMAN	1.0378e+06	1.16663e+06	1.33696e+06	1.3565e+06	1.0398e+06	1.38905e+06	868010	1.09211e+06	985496	954503	1.01056e+06	1.08854e+06
sp|P53621|COPA_HUMAN	442041	393263	514688	531502	542052	419873	317950	364865	379487	326614	500690	460992
sp|P53701|CCHL_HUMAN	821730	887780	1.1615e+06	816317	891065	870761	477918	856740	694264	663695	625801	419952
sp|P53985|MOT1_HUMAN	524351	515271	523295	401154	396552	426852	305019	502893	360032	431124	429420	304056
sp|P53992|SC24C_HUMAN	813970	580744	701210	622844	696114	436735	598147	727753	797269	772470	1.00037e+06	902461
sp|P53999|TCP4_HUMAN	7.61363e+06	7.20212e+06	7.92015e+06	6.52355e+06	6.81191e+06	6.11676e+06	7.02015e+06	7.36924e+06	7.2568e+06	7.33473e+06	6.23827e+06	6.75501e+06
sp|P54136|SYRC_HUMAN	6.69338e+06	6.46367e+06	7.04459e+06	5.37371e+06	5.79347e+06	5.03229e+06	4.43352e+06	5.25454e+06	5.05686e+06	4.93573e+06	5.51626e+06	5.02896e+06
sp|P54577|SYYC_HUMAN	2.87467e+06	2.69072e+06	2.77381e+06	2.71546e+06	2.69301e+06	2.92827e+06	1.89727e+06	2.34943e+06	1.92934e+06	1.80618e+06	2.60654e+06	1.98096e+06
sp|P54578|UBP14_HUMAN	4.22058e+06	3.68538e+06	4.13274e+06	3.93024e+06	4.18902e+06	3.58416e+06	3.06831e+06	3.53034e+06	3.08868e+06	3.5539e+06	3.45955e+06	3.49348e+06
sp|P54709|AT1B3_HUMAN	121149	45625.7	133294	91723.2	101212	70690.5	103657	158626	106484	146212	66751.3	111271
sp|P54725|RD23A_HUMAN	101146	53984.7	59049.7	11576.8	25021.2	32563.3	107812	66971.3	97560.9	41801.3	123768	111089
sp|P54727|RD23B_HUMAN	1.99315e+06	1.78132e+06	2.26881e+06	1.64804e+06	1.83645e+06	1.4607e+06	2.51489e+06	2.77962e+06	2.90944e+06	2.07837e+06	2.22445e+06	2.40474e+06
sp|P54819|KAD2_HUMAN	9.85242e+06	9.99529e+06	9.97628e+06	8.10596e+06	8.85982e+06	5.69179e+06	1.18911e+07	1.41341e+07	1.31311e+07	1.34748e+07	1.51968e+07	1.21708e+07
sp|P54886|P5CS_HUMAN	1.93055e+06	1.71108e+06	2.13881e+06	1.85371e+06	1.86948e+06	1.35027e+06	1.2474e+06	2.08058e+06	1.85341e+06	2.33312e+06	2.21313e+06	2.14968e+06
sp|P55010|IF5_HUMAN	833134	748886	866452	535785	471093	419727	315476	370704	385220	209607	254112	295004
sp|P55036|PSMD4_HUMAN	615449	812928	562491	585417	510771	662200	807344	751493	833950	630458	487217	539717
sp|P55039|DRG2_HUMAN	84709.5	68563.6	41603.4	63813	61529.4	61652.3	63687.8	79354.6	50975.7	43058.6	92474.5	68554.9
sp|P55060|XPO2_HUMAN	3.60671e+06	5.03368e+06	5.07243e+06	3.41482e+06	3.28915e+06	2.90014e+06	2.07331e+06	2.73128e+06	1.98734e+06	3.20085e+06	4.45266e+06	4.23654e+06
sp|P55072|TERA_HUMAN	2.4141e+07	2.72646e+07	2.56785e+07	2.17361e+07	2.18425e+07	2.26226e+07	2.82606e+07	3.13481e+07	2.96049e+07	2.02694e+07	2.43969e+07	2.23841e+07
sp|P55084|ECHB_HUMAN	7.49998e+06	6.46023e+06	6.73376e+06	7.77563e+06	7.95788e+06	3.1792e+06	8.66192e+06	9.66004e+06	9.42761e+06	1.25381e+07	1.29631e+07	1.27032e+07
sp|P55209|NP1L1_HUMAN	2.00068e+06	2.15865e+06	2.40431e+06	1.59956e+06	1.65482e+06	2.5676e+06	1.62711e+06	2.22498e+06	1.96638e+06	1.04242e+06	1.55361e+06	1.54894e+06
sp|P55263|ADK_HUMAN	322164	410593	319411	343107	317863	348450	356217	363981	311220	382486	287342	318527
sp|P55265|DSRAD_HUMAN	491553	544169	547670	431997	454258	414191	407739	768086	578720	524941	629834	592522
sp|P55327|TPD52_HUMAN	142973	159059	156466	161256	168264	162189	142320	144387	148881	88964.9	112945	122865
sp|P55769|NH2L1_HUMAN	2.66231e+06	1.60101e+06	2.23526e+06	1.34051e+06	1.35192e+06	1.21724e+06	1.79485e+06	1.39092e+06	1.68241e+06	2.09235e+06	2.66702e+06	1.95361e+06
sp|P55786|PSA_HUMAN	4.45291e+06	4.32913e+06	4.75053e+06	5.62527e+06	5.62021e+06	4.49926e+06	5.73799e+06	6.13737e+06	5.96102e+06	6.45433e+06	6.34592e+06	6.59271e+06
sp|P55795|HNRH2_HUMAN	306245	257577	368035	249895	294373	252279	189438	305589	277963	216422	177564	146464
sp|P55809|SCOT1_HUMAN	28212	43175.6	47471.2	101825	97254.7	66208.8	60576.4	48414.9	66950.1	88447.4	200363	166609
sp|P55884|EIF3B_HUMAN	1.42415e+06	1.40641e+06	1.25272e+06	1.49249e+06	1.72934e+06	1.88939e+06	2.34927e+06	1.16672e+06	1.67899e+06	2.07494e+06	2.10686e+06	1.71675e+06
sp|P55957|BID_HUMAN	147499	95909.5	78233.4	64894.4	59509.9	37012.8	97001.1	90607.4	75923.9	25472.8	135657	89115.3
sp|P56134|ATPK_HUMAN	1.46903e+06	1.2525e+06	1.92715e+06	1.37725e+06	1.71308e+06	1.0918e+06	1.35067e+06	2.76378e+06	2.40336e+06	2.25953e+06	2.36086e+06	1.95456e+06
sp|P56192|SYMC_HUMAN	1.74699e+06	1.57396e+06	1.64845e+06	1.31732e+06	1.31015e+06	1.38891e+06	914684	1.07556e+06	932377	998424	933688	869369
sp|P56537|IF6_HUMAN	883154	1.38107e+06	1.31689e+06	1.27722e+06	1.49574e+06	1.80855e+06	835127	748689	1.04087e+06	940349	1.19428e+06	1.14863e+06
sp|P57053|H2BFS_HUMAN	1.32011e+08	1.32734e+08	9.03166e+07	1.18981e+08	1.00058e+08	1.05104e+08	1.41711e+08	1.4264e+08	1.3109e+08	1.40105e+08	1.70254e+08	1.4398e+08
sp|P57721|PCBP3_HUMAN	1.26987e+06	973976	1.03243e+06	1.09282e+06	1.13406e+06	724520	968023	1.2235e+06	945849	992990	1.04388e+06	906449
sp|P58546|MTPN_HUMAN	870584	600315	800943	646493	970282	686365	598938	882123	829107	981019	736908	812896
sp|P59998|ARPC4_HUMAN	3.77877e+06	3.19762e+06	3.03011e+06	3.63575e+06	3.67281e+06	2.521e+06	3.50359e+06	3.54993e+06	3.05582e+06	3.15017e+06	3.71949e+06	3.25456e+06
sp|P60174|TPIS_HUMAN	1.44329e+08	1.32491e+08	1.35797e+08	1.23438e+08	1.23458e+08	1.14119e+08	1.91302e+08	1.66087e+08	1.78225e+08	1.90919e+08	1.7772e+08	1.90332e+08
sp|P60228|EIF3E_HUMAN	96979.3	133596	92171.8	60943.6	45320.9	97584.9	28646.1	71761.1	85972.1	19896.5	38071.7	43588
sp|P60660|MYL6_HUMAN	4.67154e+06	4.37906e+06	4.83411e+06	4.65281e+06	4.9005e+06	4.72897e+06	5.72383e+06	5.39642e+06	5.60608e+06	4.72842e+06	4.21867e+06	4.53499e+06
sp|P60709|ACTB_HUMAN	1.48924e+07	2.0608e+07	2.30843e+07	1.50433e+07	1.66535e+07	2.18317e+07	1.2206e+07	1.87719e+07	1.98185e+07	1.51497e+07	1.20103e+07	1.50002e+07
sp|P60842|IF4A1_HUMAN	4.88298e+06	4.68242e+06	4.85796e+06	4.89018e+06	4.50111e+06	5.93823e+06	2.78006e+06	4.14029e+06	3.30343e+06	2.9468e+06	3.32558e+06	3.06443e+06
sp|P60866|RS20_HUMAN	6.70283e+06	6.8686e+06	6.4822e+06	5.90402e+06	6.27444e+06	6.72674e+06	4.50191e+06	7.60776e+06	5.1964e+06	5.38663e+06	6.29831e+06	4.55078e+06
sp|P60900|PSA6_HUMAN	4.19366e+06	3.93643e+06	4.1723e+06	4.21287e+06	4.4359e+06	4.19235e+06	3.87162e+06	4.33432e+06	4.26796e+06	3.98396e+06	4.58346e+06	4.52216e+06
sp|P60903|S10AA_HUMAN	641230	796450	858571	1.00331e+06	1.01037e+06	1.85221e+06	252546	322014	315736	598457	505159	525778
sp|P60953|CDC42_HUMAN	3.41831e+06	3.31023e+06	3.10478e+06	2.99861e+06	3.28168e+06	2.78461e+06	4.71018e+06	4.55092e+06	4.13403e+06	3.34245e+06	4.33023e+06	4.19251e+06
sp|P60981|DEST_HUMAN	1.41737e+06	1.45182e+06	1.09108e+06	1.56011e+06	1.48025e+06	1.92301e+06	1.76306e+06	1.2738e+06	1.37513e+06	1.33922e+06	1.46072e+06	1.41138e+06
sp|P60983|GMFB_HUMAN	425439	695526	366780	428380	458813	599123	555616	555033	692014	322082	570173	485210
sp|P61011|SRP54_HUMAN	93355.9	108279	104364	681743	690886	616135	163952	159124	177553	84317.1	249315	183521
sp|P61019|RAB2A_HUMAN	4.61802e+06	4.6942e+06	3.9143e+06	5.02314e+06	4.95026e+06	4.69328e+06	4.44248e+06	5.26431e+06	3.90418e+06	4.41143e+06	5.70082e+06	4.73067e+06
sp|P61026|RAB10_HUMAN	1.32715e+06	1.50434e+06	1.33422e+06	1.29241e+06	1.07486e+06	1.25583e+06	967084	1.07861e+06	990608	760838	1.44712e+06	1.25441e+06
sp|P61088|UBE2N_HUMAN	5.53398e+06	5.24246e+06	5.93414e+06	4.79497e+06	5.32942e+06	5.24166e+06	4.42729e+06	5.07389e+06	5.24383e+06	4.49981e+06	5.86266e+06	4.87342e+06
sp|P61158|ARP3_HUMAN	2.03749e+06	2.46932e+06	2.67407e+06	2.57427e+06	2.68029e+06	2.43811e+06	1.72102e+06	2.16958e+06	2.06831e+06	1.9194e+06	1.59376e+06	1.7854e+06
sp|P61160|ARP2_HUMAN	1.25373e+06	959775	1.13898e+06	983974	1.18481e+06	811958	794161	1.08358e+06	927561	1.08557e+06	920013	932076
sp|P61163|ACTZ_HUMAN	541152	408678	496383	492554	553693	531610	400569	455913	454121	437620	483394	466331
sp|P61201|CSN2_HUMAN	207962	285899	256795	194252	243940	237882	224939	214968	286194	218693	255873	232689
sp|P61204|ARF3_HUMAN	3.87661e+06	4.16799e+06	4.25536e+06	4.17303e+06	4.24331e+06	4.68728e+06	3.11603e+06	3.41023e+06	4.01844e+06	3.1744e+06	3.8622e+06	3.48988e+06
sp|P61221|ABCE1_HUMAN	215558	220042	235065	153553	172411	219464	131474	199070	190323	167482	161161	141330
sp|P61225|RAP2B_HUMAN	2.70259e+06	3.06535e+06	2.39135e+06	2.56163e+06	2.75489e+06	2.67143e+06	1.43573e+06	1.62958e+06	1.79216e+06	985209	1.86381e+06	1.55566e+06
sp|P61247|RS3A_HUMAN	2.02494e+06	2.52743e+06	1.86141e+06	2.4753e+06	1.83183e+06	2.03106e+06	2.27425e+06	1.60607e+06	1.81535e+06	1.1993e+06	2.13689e+06	1.57066e+06
sp|P61289|PSME3_HUMAN	2.37209e+06	2.47706e+06	2.63671e+06	2.25532e+06	2.21379e+06	2.16459e+06	1.83875e+06	1.99329e+06	1.82092e+06	1.85503e+06	1.82735e+06	1.74201e+06
sp|P61313|RL15_HUMAN	2.33107e+06	2.28411e+06	2.21122e+06	2.58485e+06	2.36399e+06	2.75587e+06	1.77724e+06	1.59914e+06	1.96093e+06	1.69548e+06	1.57362e+06	1.60969e+06
sp|P61353|RL27_HUMAN	4.15154e+06	4.1648e+06	4.48838e+06	3.6643e+06	3.93032e+06	4.05127e+06	3.09374e+06	3.47617e+06	3.24333e+06	3.05092e+06	2.91187e+06	2.79072e+06
sp|P61586|RHOA_HUMAN	224325	159034	226864	207226	355512	132368	399168	371833	526134	349204	369005	437065
sp|P61604|CH10_HUMAN	7.434e+07	6.71764e+07	6.68542e+07	5.93411e+07	5.69047e+07	4.64552e+07	8.32647e+07	7.34775e+07	7.34778e+07	8.20191e+07	8.30666e+07	8.13056e+07
sp|P61619|S61A1_HUMAN	92591.6	31484.9	18339.6	16084.9	30391.8	14565.7	54861.6	20665	25127.8	5675.38	95599.7	62518.7
sp|P61758|PFD3_HUMAN	76069.7	71324	51653.9	63372.7	50610.1	50615.9	71915.4	63535.3	64146.8	34227.4	90428.2	75238.2
sp|P61769|B2MG_HUMAN	194057	238878	261553	296062	216909	147488	331589	455712	399682	873320	930868	1.09358e+06
sp|P61803|DAD1_HUMAN	1.3976e+06	1.63445e+06	1.2748e+06	2.04138e+06	1.85772e+06	1.82258e+06	3.34774e+06	1.88827e+06	2.99727e+06	2.14121e+06	3.95797e+06	3.35542e+06
sp|P61916|NPC2_HUMAN	187728	217994	332850	252255	363754	326544	386348	1.00298e+06	850111	286375	242274	292688
sp|P61970|NTF2_HUMAN	1.1748e+06	1.56668e+06	1.42199e+06	1.03363e+06	1.28377e+06	1.44113e+06	862849	1.90935e+06	1.57318e+06	1.09964e+06	1.55925e+06	1.2928e+06
sp|P61978|HNRPK_HUMAN	4.50041e+07	4.41898e+07	4.7003e+07	4.10142e+07	4.28101e+07	4.00506e+07	5.19718e+07	4.60882e+07	4.80624e+07	4.19555e+07	4.17994e+07	4.23937e+07
sp|P61981|1433G_HUMAN	1.16234e+07	1.19432e+07	1.15496e+07	1.31147e+07	1.28527e+07	1.08111e+07	1.46859e+07	1.13393e+07	1.2006e+07	1.2132e+07	1.06912e+07	1.1717e+07
sp|P62081|RS7_HUMAN	3.81744e+06	4.36978e+06	4.0749e+06	3.13034e+06	3.57992e+06	3.9166e+06	3.66216e+06	4.33681e+06	4.40906e+06	2.72154e+06	4.4977e+06	4.11383e+06
sp|P62158|CALM_HUMAN	8.38529e+06	8.37357e+06	8.51077e+06	8.11583e+06	7.82135e+06	8.42051e+06	1.36953e+07	1.00029e+07	1.10266e+07	8.24854e+06	8.13512e+06	8.72859e+06
sp|P62191|PRS4_HUMAN	3.09751e+06	2.94297e+06	2.97394e+06	2.62302e+06	2.74071e+06	2.42306e+06	2.60393e+06	2.76301e+06	2.54236e+06	2.48667e+06	2.55564e+06	2.30818e+06
sp|P62195|PRS8_HUMAN	3.23321e+06	3.1413e+06	3.22139e+06	2.87745e+06	3.14996e+06	2.63446e+06	2.9434e+06	3.41761e+06	3.26664e+06	2.89815e+06	3.6864e+06	3.03632e+06
sp|P62241|RS8_HUMAN	9.35289e+06	9.23939e+06	8.86409e+06	9.94655e+06	9.07372e+06	9.69308e+06	9.31544e+06	7.42766e+06	7.62978e+06	7.23388e+06	6.59131e+06	6.96158e+06
sp|P62244|RS15A_HUMAN	988329	1.23699e+06	760847	857291	1.02861e+06	1.14182e+06	854749	1.00286e+06	1.04402e+06	848956	1.05439e+06	806446
sp|P62249|RS16_HUMAN	9.19213e+06	6.99665e+06	7.32819e+06	8.6117e+06	8.65585e+06	6.68721e+06	7.14815e+06	7.8967e+06	6.8866e+06	6.90492e+06	7.10423e+06	6.53271e+06
sp|P62258|1433E_HUMAN	2.4769e+07	2.61605e+07	2.60343e+07	2.30842e+07	2.35757e+07	2.76063e+07	2.88556e+07	2.65892e+07	2.88409e+07	2.19524e+07	2.24653e+07	2.40606e+07
sp|P62263|RS14_HUMAN	1.73597e+06	2.06507e+06	1.8399e+06	1.78708e+06	1.55227e+06	2.37975e+06	1.69808e+06	1.49495e+06	1.44021e+06	1.34436e+06	1.49022e+06	1.31958e+06
sp|P62266|RS23_HUMAN	1.50459e+06	1.84346e+06	479149	840531	628469	770662	1.47881e+06	583821	1.04702e+06	437545	1.38777e+06	1.09358e+06
sp|P62269|RS18_HUMAN	6.10832e+06	4.85724e+06	5.8498e+06	5.21128e+06	5.45691e+06	4.59255e+06	5.08811e+06	5.40646e+06	5.28451e+06	4.67452e+06	4.94576e+06	4.90506e+06
sp|P62277|RS13_HUMAN	8.23157e+06	7.41073e+06	9.29427e+06	7.90089e+06	7.82099e+06	7.84004e+06	5.98391e+06	7.50285e+06	6.71372e+06	5.48713e+06	5.51098e+06	5.73858e+06
sp|P62280|RS11_HUMAN	1.02124e+06	1.44855e+06	1.12624e+06	1.30417e+06	1.32012e+06	1.50096e+06	1.07415e+06	1.17525e+06	1.71854e+06	830573	950379	888996
sp|P62304|RUXE_HUMAN	2.37178e+06	986901	2.31682e+06	1.57753e+06	1.80063e+06	833338	1.51534e+06	3.57995e+06	3.01792e+06	2.03871e+06	2.00858e+06	2.39189e+06
sp|P62308|RUXG_HUMAN	1.06142e+06	1.16128e+06	1.38686e+06	890239	946412	1.21545e+06	658067	1.22004e+06	1.15017e+06	703444	739374	852143
sp|P62314|SMD1_HUMAN	2.51298e+06	2.02614e+06	1.93686e+06	2.10206e+06	2.06895e+06	1.56179e+06	2.32388e+06	2.25377e+06	2.12644e+06	1.98072e+06	2.39422e+06	2.01683e+06
sp|P62316|SMD2_HUMAN	1.1417e+06	1.26589e+06	1.27892e+06	1.06292e+06	1.0968e+06	1.06513e+06	1.09821e+06	1.06114e+06	1.13566e+06	1.12955e+06	982822	1.02894e+06
sp|P62318|SMD3_HUMAN	4.46432e+06	4.14802e+06	4.55745e+06	3.83327e+06	4.10737e+06	3.54602e+06	3.99168e+06	5.62985e+06	5.19138e+06	4.5261e+06	4.46019e+06	4.33134e+06
sp|P62330|ARF6_HUMAN	345517	56518.2	24822.2	411612	18807.3	98454.4	52377.9	34927.5	277557	40684	227217	289469
sp|P62333|PRS10_HUMAN	3.36339e+06	3.67992e+06	3.84545e+06	3.86572e+06	3.76219e+06	3.54341e+06	3.36741e+06	3.71204e+06	3.35738e+06	3.21515e+06	3.4554e+06	3.17077e+06
sp|P62424|RL7A_HUMAN	1.09865e+07	9.75667e+06	9.8637e+06	1.08088e+07	1.0176e+07	1.00307e+07	1.01406e+07	8.14691e+06	8.88499e+06	8.0635e+06	7.59137e+06	8.17775e+06
sp|P62495|ERF1_HUMAN	4.37675e+06	3.38003e+06	3.83849e+06	3.64442e+06	4.17391e+06	2.86418e+06	2.93734e+06	3.47666e+06	2.91431e+06	2.69078e+06	3.14194e+06	2.67004e+06
sp|P62633|CNBP_HUMAN	2.00582e+06	2.19407e+06	2.34627e+06	1.98291e+06	1.96808e+06	1.33872e+06	2.16805e+06	1.40021e+06	1.54508e+06	1.92805e+06	1.71973e+06	1.88302e+06
sp|P62701|RS4X_HUMAN	1.51856e+07	1.25996e+07	1.46123e+07	1.27692e+07	1.24058e+07	1.21365e+07	1.16395e+07	1.28955e+07	1.10672e+07	1.06884e+07	1.09101e+07	1.05415e+07
sp|P62750|RL23A_HUMAN	3.36425e+06	3.84315e+06	3.23588e+06	3.16572e+06	2.99367e+06	3.38056e+06	3.16787e+06	3.04662e+06	2.77553e+06	2.92428e+06	3.30939e+06	2.80882e+06
sp|P62753|RS6_HUMAN	1.16025e+07	1.03812e+07	1.1084e+07	9.42757e+06	9.21331e+06	1.03311e+07	9.23975e+06	9.77727e+06	9.5519e+06	7.676e+06	7.20506e+06	7.65643e+06
sp|P62805|H4_HUMAN	1.81204e+08	1.56467e+08	1.34805e+08	1.72895e+08	1.52364e+08	1.2086e+08	1.91072e+08	1.75079e+08	1.69036e+08	2.16815e+08	2.27478e+08	2.1746e+08
sp|P62826|RAN_HUMAN	3.21195e+07	2.68533e+07	2.77544e+07	2.63302e+07	2.71756e+07	2.60571e+07	3.10815e+07	2.69651e+07	2.82051e+07	2.71083e+07	2.56334e+07	2.58004e+07
sp|P62829|RL23_HUMAN	5.31689e+06	5.06067e+06	5.47262e+06	5.28918e+06	5.1829e+06	6.73654e+06	3.39813e+06	4.88571e+06	4.56853e+06	3.69205e+06	3.22417e+06	3.47865e+06
sp|P62834|RAP1A_HUMAN	1.30961e+06	1.20926e+06	935565	1.00714e+06	843055	1.09245e+06	948837	960174	822436	546588	1.25196e+06	1.09779e+06
sp|P62837|UB2D2_HUMAN	838433	679489	369801	448592	499831	492757	710466	464510	406624	293917	224329	639570
sp|P62841|RS15_HUMAN	144258	248714	248910	118361	94616	291468	21993	179969	145146	52558.5	69171.2	47939
sp|P62847|RS24_HUMAN	599151	575453	470097	559218	497836	422844	322739	314492	318463	168292	416097	339649
sp|P62851|RS25_HUMAN	9.74471e+06	8.76339e+06	8.14319e+06	8.44721e+06	7.69704e+06	7.01097e+06	9.46985e+06	8.73735e+06	8.19645e+06	8.23215e+06	9.13645e+06	8.22659e+06
sp|P62854|RS26_HUMAN	799172	900148	790051	1.04148e+06	910938	882891	755026	767540	697941	661655	490221	597149
sp|P62857|RS28_HUMAN	5.564e+06	6.29757e+06	6.95347e+06	5.85853e+06	6.25501e+06	7.2057e+06	6.05228e+06	5.62446e+06	5.74688e+06	5.48757e+06	4.88895e+06	5.30897e+06
sp|P62861|RS30_HUMAN	3.96053e+06	3.90106e+06	3.89862e+06	3.739e+06	3.5693e+06	2.94251e+06	4.53194e+06	3.8738e+06	3.78787e+06	3.68933e+06	4.21857e+06	4.0761e+06
sp|P62879|GBB2_HUMAN	323867	333995	314666	338603	317766	301492	335902	454219	306635	484241	250802	340021
sp|P62888|RL30_HUMAN	1.47523e+06	1.25787e+06	1.35736e+06	1.66293e+06	1.70041e+06	1.43181e+06	1.22148e+06	1.25405e+06	1.09801e+06	1.04395e+06	894581	1.06227e+06
sp|P62899|RL31_HUMAN	4.8142e+06	2.63505e+06	4.70023e+06	3.62876e+06	4.80798e+06	2.27138e+06	3.63072e+06	4.03407e+06	3.81506e+06	3.3723e+06	2.98238e+06	3.02731e+06
sp|P62906|RL10A_HUMAN	5.8821e+06	5.81341e+06	6.93756e+06	5.07292e+06	5.20815e+06	6.80171e+06	3.06512e+06	6.1509e+06	4.96332e+06	4.35116e+06	3.82722e+06	3.63844e+06
sp|P62910|RL32_HUMAN	471614	346896	371407	431578	452217	394966	268182	361005	254466	280104	247036	251903
sp|P62913|RL11_HUMAN	5.62264e+06	5.09342e+06	5.18043e+06	5.05185e+06	4.79114e+06	5.40221e+06	4.42475e+06	4.53801e+06	3.97875e+06	4.25245e+06	3.90629e+06	3.60804e+06
sp|P62917|RL8_HUMAN	1.62957e+06	1.52709e+06	1.48445e+06	1.60294e+06	1.39336e+06	1.62647e+06	1.40386e+06	1.19467e+06	1.17154e+06	1.18885e+06	1.12672e+06	1.05361e+06
sp|P62937|PPIA_HUMAN	1.26395e+08	1.26569e+08	1.32678e+08	1.24222e+08	1.22858e+08	1.47899e+08	1.26355e+08	1.23995e+08	1.25199e+08	1.05394e+08	1.14134e+08	1.21905e+08
sp|P62942|FKB1A_HUMAN	2.44392e+06	2.59737e+06	1.64909e+06	1.78122e+06	1.80444e+06	1.57362e+06	1.8435e+06	1.42988e+06	1.57822e+06	2.01909e+06	1.50985e+06	2.08239e+06
sp|P62979|RS27A_HUMAN	9.10994e+06	9.47324e+06	1.15866e+07	1.08212e+07	1.28519e+07	9.0817e+06	1.92138e+07	1.28628e+07	1.32747e+07	1.35153e+07	1.44496e+07	1.55731e+07
sp|P62995|TRA2B_HUMAN	381840	657933	569607	516426	528692	681566	630013	505222	693259	452621	452046	517527
sp|P63000|RAC1_HUMAN	1.03047e+06	950517	997251	1.00423e+06	1.0439e+06	1.10285e+06	843776	1.13022e+06	856541	955828	928738	796781
sp|P63010|AP2B1_HUMAN	3.39453e+06	2.31802e+06	3.02066e+06	2.93934e+06	2.46676e+06	2.62572e+06	3.08224e+06	3.46894e+06	3.82648e+06	2.65092e+06	4.28994e+06	3.87699e+06
sp|P63104|1433Z_HUMAN	2.64468e+07	3.12155e+07	2.59543e+07	3.00859e+07	2.72563e+07	3.15469e+07	2.83824e+07	2.07799e+07	2.42292e+07	1.46723e+07	2.06703e+07	1.96848e+07
sp|P63151|2ABA_HUMAN	682458	752772	552042	478620	537022	511639	650142	503443	592882	386072	579533	476254
sp|P63162|RSMN_HUMAN	1.86346e+06	677015	1.09909e+06	1.50937e+06	1.80832e+06	385661	1.63462e+06	2.26941e+06	1.73594e+06	1.40973e+06	1.74879e+06	1.73498e+06
sp|P63165|SUMO1_HUMAN	81481.9	53512.6	55318.3	94640.6	46143.1	58657.3	71873.3	45009.4	49311.6	48363.2	242095	55996.4
sp|P63172|DYLT1_HUMAN	132312	184953	164054	195930	183718	222165	156024	146446	178774	150869	198386	170109
sp|P63173|RL38_HUMAN	589265	636804	576261	320156	407869	668564	369748	469971	425243	366996	316741	229303
sp|P63208|SKP1_HUMAN	2.32855e+06	2.50514e+06	2.65315e+06	2.47246e+06	2.66737e+06	2.47688e+06	3.74005e+06	3.43423e+06	3.45175e+06	2.98241e+06	2.63634e+06	2.9132e+06
sp|P63220|RS21_HUMAN	1.90476e+06	2.52811e+06	2.99956e+06	1.92552e+06	1.89928e+06	3.3692e+06	1.20393e+06	2.38006e+06	2.10443e+06	1.38847e+06	1.0734e+06	1.46978e+06
sp|P63241|IF5A1_HUMAN	1.90704e+07	1.92237e+07	1.59274e+07	8.39559e+06	1.38377e+07	1.51927e+07	1.01143e+07	1.42515e+07	1.48053e+07	7.15991e+06	1.20947e+07	9.17766e+06
sp|P63244|GBLP_HUMAN	9.49941e+06	9.97037e+06	8.94854e+06	9.34115e+06	9.50067e+06	9.7536e+06	1.03395e+07	8.64582e+06	9.58803e+06	7.75438e+06	8.89266e+06	8.53439e+06
sp|P63261|ACTG_HUMAN	6.88397e+06	1.19073e+07	1.08698e+07	6.07567e+06	6.96687e+06	1.09387e+07	4.77687e+06	8.75212e+06	9.25387e+06	3.50837e+06	3.96644e+06	4.64814e+06
sp|P67775|PP2AA_HUMAN	1.07556e+06	972107	1.0057e+06	879252	931863	828681	931173	1.01448e+06	1.05644e+06	887192	1.02261e+06	958448
sp|P67809|YBOX1_HUMAN	5.57262e+06	6.34369e+06	6.70994e+06	5.27688e+06	6.03967e+06	7.86958e+06	4.74364e+06	4.54627e+06	4.26141e+06	3.14276e+06	3.42993e+06	3.16641e+06
sp|P67812|SC11A_HUMAN	657320	720699	457449	709837	672343	661397	214095	722948	284737	690592	313702	248192
sp|P67936|TPM4_HUMAN	1.93386e+06	1.90779e+06	1.9624e+06	1.37407e+06	1.40529e+06	1.48378e+06	1.33671e+06	1.04681e+06	1.07875e+06	641317	738524	706001
sp|P68032|ACTC_HUMAN	1.19332e+07	1.65003e+07	1.40932e+07	1.13552e+07	1.0412e+07	1.56321e+07	1.26315e+07	1.39934e+07	1.69486e+07	8.29707e+06	1.03694e+07	1.01667e+07
sp|P68036|UB2L3_HUMAN	6.35274e+06	6.70387e+06	6.3894e+06	5.74387e+06	6.50577e+06	6.60595e+06	7.11077e+06	7.04757e+06	7.42617e+06	5.80864e+06	5.79021e+06	5.92731e+06
sp|P68104|EF1A1_HUMAN	8.31546e+07	8.14372e+07	8.9306e+07	7.66697e+07	7.93408e+07	9.97375e+07	5.05663e+07	5.10304e+07	4.88452e+07	4.05672e+07	3.68897e+07	3.71917e+07
sp|P68363|TBA1B_HUMAN	8.00686e+06	7.90261e+06	8.6245e+06	9.81357e+06	8.53747e+06	9.10328e+06	8.64106e+06	7.1512e+06	8.54473e+06	1.00641e+07	8.76353e+06	9.05579e+06
sp|P68371|TBB4B_HUMAN	2.20955e+07	2.50187e+07	2.80775e+07	2.63915e+07	2.46158e+07	3.57899e+07	1.37024e+07	1.90399e+07	1.79245e+07	1.58769e+07	1.44122e+07	1.47134e+07
sp|P68400|CSK21_HUMAN	291045	309582	343589	321609	345077	257372	157606	333944	296706	307974	281541	316666
sp|P68402|PA1B2_HUMAN	1.60095e+06	952333	1.39908e+06	1.88776e+06	2.40729e+06	1.12525e+06	1.91923e+06	2.62436e+06	2.18492e+06	2.21679e+06	2.45226e+06	2.35467e+06
sp|P69905|HBA_HUMAN	237014	131998	53299.7	333779	303567	1.17225e+06	439323	295338	286870	460455	388865	260571
sp|P78330|SERB_HUMAN	1.24092e+06	1.06311e+06	1.15757e+06	1.14535e+06	1.24463e+06	987044	542245	700508	610520	738906	822112	704254
sp|P78347|GTF2I_HUMAN	694606	845424	683150	403518	434945	651650	278681	494465	431053	893369	735428	808909
sp|P78371|TCPB_HUMAN	1.751e+07	1.78928e+07	1.72117e+07	1.06027e+07	1.01987e+07	1.69123e+07	1.34853e+07	1.39665e+07	1.37288e+07	1.0421e+07	1.07423e+07	9.7598e+06
sp|P78417|GSTO1_HUMAN	4.33698e+06	3.32787e+06	4.23829e+06	3.66492e+06	4.05952e+06	3.25176e+06	2.1936e+06	3.0142e+06	2.35904e+06	2.87256e+06	2.84494e+06	2.53307e+06
sp|P78527|PRKDC_HUMAN	1.90813e+07	1.79684e+07	1.93793e+07	1.77867e+07	1.66324e+07	1.25476e+07	1.82375e+07	2.03725e+07	1.96427e+07	1.8256e+07	1.92817e+07	1.90001e+07
sp|P80303|NUCB2_HUMAN	717114	714477	743449	819460	727929	555272	510335	607399	640906	816939	779870	815488
sp|P82930|RT34_HUMAN	590216	311246	454544	414710	473224	138716	545801	717329	581047	712608	887169	691096
sp|P83111|LACTB_HUMAN	56880.7	33079.3	45218.5	64707.4	53545.1	17385.6	64802.2	35239.6	74051.6	48387.3	106053	88865.3
sp|P83731|RL24_HUMAN	2.68243e+06	2.69295e+06	3.24465e+06	2.27908e+06	2.1599e+06	3.15061e+06	1.33781e+06	2.54123e+06	2.20218e+06	1.50596e+06	1.26435e+06	1.41085e+06
sp|P83916|CBX1_HUMAN	910671	446708	699715	726408	794731	308891	732565	431678	590166	827729	345131	531401
sp|P84090|ERH_HUMAN	2.83931e+06	2.44661e+06	2.55871e+06	2.38787e+06	2.274e+06	1.91384e+06	3.24722e+06	2.97119e+06	3.06174e+06	2.70343e+06	2.68948e+06	2.57615e+06
sp|P84098|RL19_HUMAN	2.75989e+06	2.85634e+06	2.32311e+06	3.26353e+06	2.70867e+06	2.96223e+06	2.78744e+06	1.80653e+06	1.75555e+06	2.07525e+06	1.59077e+06	1.62962e+06
sp|P84103|SRSF3_HUMAN	3.8328e+06	1.96885e+06	3.06867e+06	2.41084e+06	2.8347e+06	853669	4.15475e+06	4.02356e+06	3.96174e+06	3.36712e+06	3.36396e+06	3.24142e+06
sp|P84243|H33_HUMAN	1.15709e+06	839900	598801	886867	844974	376006	1.41404e+06	1.22719e+06	1.13709e+06	1.41628e+06	1.66564e+06	1.52818e+06
sp|P99999|CYC_HUMAN	5.73685e+06	4.77389e+06	4.86666e+06	4.90798e+06	5.31663e+06	3.24257e+06	4.29174e+06	4.3017e+06	4.23649e+06	4.95893e+06	5.52316e+06	5.0605e+06
sp|Q00325|MPCP_HUMAN	9.64746e+06	9.09753e+06	9.66868e+06	1.1673e+07	1.08031e+07	7.73475e+06	9.14439e+06	1.01523e+07	9.79589e+06	1.30038e+07	1.25584e+07	1.21591e+07
sp|Q00341|VIGLN_HUMAN	242378	153448	77555.7	132052	172796	193710	134551	164200	206416	138103	156913	112458
sp|Q00535|CDK5_HUMAN	428232	306630	348885	394280	413304	201030	280298	411128	306496	401493	492774	411146
sp|Q00610|CLH1_HUMAN	2.58689e+07	2.21512e+07	2.20392e+07	2.74837e+07	2.83353e+07	1.95106e+07	2.68344e+07	2.66368e+07	2.50998e+07	2.36744e+07	2.78983e+07	2.54493e+07
sp|Q00688|FKBP3_HUMAN	2.41076e+06	2.56215e+06	2.70242e+06	2.6844e+06	3.01309e+06	2.81687e+06	2.4263e+06	3.8277e+06	3.28528e+06	2.65181e+06	2.85678e+06	2.61723e+06
sp|Q00839|HNRPU_HUMAN	1.46452e+07	1.52937e+07	1.43046e+07	1.17635e+07	1.02498e+07	1.00213e+07	1.65894e+07	1.34247e+07	1.26472e+07	1.41236e+07	1.44442e+07	1.23774e+07
sp|Q01081|U2AF1_HUMAN	2.17313e+06	2.3544e+06	2.22887e+06	1.52976e+06	1.53129e+06	1.45585e+06	2.25957e+06	1.92242e+06	1.99623e+06	1.53115e+06	2.36512e+06	1.9633e+06
sp|Q01105|SET_HUMAN	1.34965e+07	1.50591e+07	1.44772e+07	1.25699e+07	1.34674e+07	1.15552e+07	2.29793e+07	1.96877e+07	2.00836e+07	1.45598e+07	1.43265e+07	1.46882e+07
sp|Q01130|SRSF2_HUMAN	5.013e+06	4.45015e+06	4.9465e+06	3.92303e+06	3.73472e+06	4.10468e+06	4.39911e+06	5.12568e+06	4.35167e+06	3.68004e+06	3.72435e+06	3.4705e+06
sp|Q01518|CAP1_HUMAN	1.49721e+07	1.34487e+07	1.34774e+07	1.28239e+07	1.24679e+07	1.19143e+07	9.44566e+06	9.16844e+06	9.44436e+06	8.40508e+06	9.34266e+06	9.03691e+06
sp|Q01628|IFM3_HUMAN	422563	526283	548678	827166	734087	682093	1.01413e+06	2.36306e+06	2.34948e+06	2.99669e+06	2.15672e+06	2.5135e+06
sp|Q01650|LAT1_HUMAN	472667	526593	581508	363117	357754	290245	240130	153803	196661	196590	215512	134453
sp|Q01658|NC2B_HUMAN	548282	557286	608653	441778	466975	477045	661557	614346	606377	445904	412858	428171
sp|Q01813|K6PP_HUMAN	1.7925e+06	1.99284e+06	1.81964e+06	2.88961e+06	2.70823e+06	2.92266e+06	2.34193e+06	2.86753e+06	1.59248e+06	3.01773e+06	2.34305e+06	1.69742e+06
sp|Q01844|EWS_HUMAN	1.05829e+06	1.12398e+06	1.14162e+06	985245	1.01234e+06	1.06815e+06	1.21857e+06	1.4325e+06	1.24573e+06	1.11247e+06	1.06902e+06	952629
sp|Q01970|PLCB3_HUMAN	53744.7	69123.1	47283.1	111799	71739.9	116525	104167	140125	122525	98160.7	212361	133919
sp|Q02218|ODO1_HUMAN	2.13663e+06	1.99048e+06	2.05618e+06	1.94512e+06	1.9723e+06	1.39959e+06	1.52015e+06	1.72356e+06	1.59112e+06	1.50762e+06	2.24898e+06	2.65597e+06
sp|Q02252|MMSA_HUMAN	379689	379007	435539	492860	559640	227720	637112	589370	483715	1.25947e+06	1.25271e+06	1.26722e+06
sp|Q02543|RL18A_HUMAN	3.73618e+06	2.90684e+06	3.20364e+06	3.4275e+06	3.3605e+06	2.91309e+06	3.05655e+06	2.99231e+06	3.04225e+06	2.84844e+06	2.62912e+06	2.86271e+06
sp|Q02790|FKBP4_HUMAN	1.55117e+06	1.60696e+06	1.7358e+06	1.06747e+06	1.49242e+06	1.54386e+06	1.63137e+06	1.66475e+06	1.65726e+06	1.50595e+06	1.4046e+06	1.54081e+06
sp|Q02878|RL6_HUMAN	5.99156e+06	4.07489e+06	4.38351e+06	4.46513e+06	4.56382e+06	3.51175e+06	4.51706e+06	4.92077e+06	3.88835e+06	2.9902e+06	4.64016e+06	4.52142e+06
sp|Q02880|TOP2B_HUMAN	361408	398492	406439	322942	287269	232822	80379.1	108097	77118.1	128333	39146.4	57498.8
sp|Q02978|M2OM_HUMAN	1.32846e+06	1.19114e+06	1.21141e+06	1.69614e+06	1.62967e+06	951142	1.68917e+06	1.68645e+06	1.53237e+06	2.35835e+06	2.43451e+06	2.21757e+06
sp|Q03252|LMNB2_HUMAN	3.03141e+06	3.12855e+06	3.28605e+06	3.12468e+06	3.08715e+06	2.94118e+06	2.75274e+06	3.77978e+06	3.59036e+06	3.42538e+06	3.17841e+06	3.09752e+06
sp|Q03701|CEBPZ_HUMAN	208395	283003	281170	197409	197620	146087	200421	228882	196658	226702	303024	249465
sp|Q04446|GLGB_HUMAN	1.00773e+06	1.04937e+06	1.12543e+06	500416	484299	500160	543179	783353	755111	679843	887175	793506
sp|Q04637|IF4G1_HUMAN	4.35036e+06	4.35708e+06	5.18612e+06	3.83625e+06	3.92147e+06	4.35473e+06	3.47228e+06	3.73405e+06	3.18181e+06	2.87062e+06	4.06152e+06	3.65072e+06
sp|Q04760|LGUL_HUMAN	8.05699e+06	7.70429e+06	8.98672e+06	7.0648e+06	7.65909e+06	6.98141e+06	5.6425e+06	9.88018e+06	8.43474e+06	6.32129e+06	6.50957e+06	6.49397e+06
sp|Q04828|AK1C1_HUMAN	366208	355570	263384	2.97093e+06	3.04884e+06	4.24489e+06	1.7425e+06	1.87589e+06	1.20933e+06	861178	1.18759e+06	976111
sp|Q04837|SSBP_HUMAN	5.27464e+06	6.34926e+06	4.60468e+06	5.16307e+06	4.74734e+06	4.24597e+06	5.9729e+06	5.05046e+06	6.21691e+06	8.06441e+06	9.38867e+06	8.94998e+06
sp|Q04917|1433F_HUMAN	2.02698e+06	2.37007e+06	2.31374e+06	1.85219e+06	2.08187e+06	2.48358e+06	2.3896e+06	1.99806e+06	1.98267e+06	1.64316e+06	2.18276e+06	2.06861e+06
sp|Q04941|PLP2_HUMAN	1.57175e+06	1.51523e+06	1.73883e+06	1.23178e+06	1.29095e+06	1.41281e+06	989362	1.1403e+06	1.04156e+06	827741	722463	760999
sp|Q05519|SRS11_HUMAN	4.11505e+06	1.96675e+06	3.29253e+06	2.95192e+06	3.95266e+06	1.23174e+06	3.28307e+06	4.54311e+06	3.91736e+06	4.11043e+06	4.20213e+06	4.10669e+06
sp|Q05639|EF1A2_HUMAN	3.84796e+06	3.70693e+06	4.16424e+06	3.61145e+06	4.46582e+06	4.18885e+06	6.42511e+06	6.99377e+06	6.63937e+06	5.24341e+06	6.27368e+06	6.3685e+06
sp|Q06124|PTN11_HUMAN	182375	185721	203402	150124	162916	185623	130666	188993	158370	140988	147036	137002
sp|Q06210|GFPT1_HUMAN	89918.7	116101	74645.7	82721.4	122532	109286	28015	50149.1	36828.4	51532.4	95132.1	44047.9
sp|Q06323|PSME1_HUMAN	1.12542e+07	1.0505e+07	1.10283e+07	9.53042e+06	9.87869e+06	6.66988e+06	1.85664e+07	1.96391e+07	1.85052e+07	2.24739e+07	2.1118e+07	2.09207e+07
sp|Q06830|PRDX1_HUMAN	7.50415e+07	7.27796e+07	7.61924e+07	4.38636e+07	4.28289e+07	6.38572e+07	4.02967e+07	4.61972e+07	4.37182e+07	3.72276e+07	3.42721e+07	3.41139e+07
sp|Q07020|RL18_HUMAN	1.68323e+07	1.62035e+07	1.58729e+07	1.58627e+07	1.48693e+07	1.57945e+07	1.38991e+07	1.31116e+07	1.35273e+07	1.25742e+07	1.16562e+07	1.20027e+07
sp|Q07021|C1QBP_HUMAN	2.10255e+07	2.77134e+07	2.47968e+07	2.2653e+07	2.37329e+07	2.12072e+07	3.23808e+07	2.38831e+07	2.88334e+07	3.07276e+07	2.97436e+07	3.2294e+07
sp|Q07065|CKAP4_HUMAN	2.17892e+06	2.45163e+06	2.40112e+06	1.72919e+06	1.97757e+06	2.04983e+06	1.92458e+06	2.09896e+06	2.11544e+06	2.86193e+06	3.24191e+06	2.33463e+06
sp|Q07666|KHDR1_HUMAN	1.77111e+06	1.94728e+06	2.03551e+06	1.87984e+06	1.90579e+06	2.08119e+06	1.28613e+06	2.46428e+06	2.05576e+06	2.00562e+06	1.61328e+06	1.611e+06
sp|Q07866|KLC1_HUMAN	149450	190644	211936	287177	280009	318915	177014	233253	101881	214807	103372	191784
sp|Q07955|SRSF1_HUMAN	9.20287e+06	7.38037e+06	7.62311e+06	7.35757e+06	7.75766e+06	6.8176e+06	9.8041e+06	8.78018e+06	8.70232e+06	7.58996e+06	7.54105e+06	7.56246e+06
sp|Q07960|RHG01_HUMAN	472988	335527	692267	745911	753771	794375	577813	862470	580632	1.00266e+06	881668	790907
sp|Q08211|DHX9_HUMAN	7.89961e+06	7.40526e+06	7.0813e+06	7.32601e+06	7.41792e+06	6.15649e+06	7.01956e+06	7.62873e+06	7.17357e+06	7.22373e+06	7.80838e+06	7.13998e+06
sp|Q08257|QOR_HUMAN	2.59226e+06	2.50158e+06	2.45462e+06	2.68884e+06	2.64278e+06	2.18713e+06	3.50737e+06	4.07116e+06	2.60588e+06	3.58681e+06	2.87471e+06	2.47395e+06
sp|Q08380|LG3BP_HUMAN	135266	183990	191330	233811	254299	142091	446572	417936	448014	599263	554032	648082
sp|Q08945|SSRP1_HUMAN	1.54436e+06	2.088e+06	1.46834e+06	1.71558e+06	1.50695e+06	1.83129e+06	1.88834e+06	1.6932e+06	1.8419e+06	1.76814e+06	1.62031e+06	1.67227e+06
sp|Q08J23|NSUN2_HUMAN	1.93739e+06	1.84191e+06	1.96308e+06	1.67557e+06	1.73462e+06	1.58323e+06	1.24216e+06	1.56934e+06	1.04732e+06	1.66917e+06	1.38834e+06	1.06399e+06
sp|Q09161|NCBP1_HUMAN	467573	375919	369798	381835	327592	304492	317009	346502	341641	330676	434650	391369
sp|Q09666|AHNK_HUMAN	3.16499e+07	3.43157e+07	3.57906e+07	6.0214e+07	6.3508e+07	7.70395e+07	4.29543e+07	4.3746e+07	4.06591e+07	6.00498e+07	5.66191e+07	6.18193e+07
sp|Q10567|AP1B1_HUMAN	378574	286191	279438	258440	249467	227807	226763	197944	264502	163019	276618	279923
sp|Q10713|MPPA_HUMAN	457805	273366	290337	330747	318865	201573	448517	529659	491460	452044	460233	475076
sp|Q12788|TBL3_HUMAN	181086	186877	76263.7	117684	153667	128692	238049	172259	264108	159475	320663	286515
sp|Q12792|TWF1_HUMAN	196271	336267	343513	279603	323580	37959.3	262214	189577	302889	204841	220300	71092.2
sp|Q12874|SF3A3_HUMAN	1.74825e+06	1.54159e+06	1.75387e+06	1.4657e+06	1.46183e+06	1.20125e+06	1.50832e+06	1.83343e+06	1.66617e+06	1.55332e+06	1.61277e+06	1.52483e+06
sp|Q12882|DPYD_HUMAN	177675	149768	169481	200949	189916	83810.9	95996	246712	154604	304999	201786	176893
sp|Q12888|TP53B_HUMAN	172796	192276	244196	221978	170350	198246	316323	215704	284228	271103	224968	267070
sp|Q12904|AIMP1_HUMAN	509911	493859	626800	588461	572906	582693	406939	419122	465407	432831	335001	407241
sp|Q12905|ILF2_HUMAN	9.56432e+06	9.43173e+06	8.75745e+06	8.48146e+06	8.37958e+06	7.51607e+06	9.49803e+06	1.02813e+07	9.8919e+06	7.51552e+06	8.02785e+06	8.0349e+06
sp|Q12906|ILF3_HUMAN	1.21457e+07	1.1511e+07	1.19395e+07	9.52379e+06	9.86634e+06	9.58314e+06	1.13737e+07	1.46012e+07	1.19994e+07	7.61403e+06	7.67712e+06	8.09741e+06
sp|Q12907|LMAN2_HUMAN	12882.6	122369	67392.3	58303.3	62072.9	67760.6	67732.8	52188.3	66631.6	37448.6	22900.7	45903.9
sp|Q12931|TRAP1_HUMAN	3.23542e+07	3.23818e+07	3.32822e+07	2.99771e+07	2.93001e+07	3.35241e+07	2.77309e+07	2.37911e+07	2.66301e+07	2.72449e+07	2.35027e+07	2.79158e+07
sp|Q12996|CSTF3_HUMAN	117737	104587	125098	113436	119295	94640.4	108272	138721	133320	118475	128430	124421
sp|Q13011|ECH1_HUMAN	593273	674429	477253	637586	552338	479839	1.39515e+06	942031	1.06699e+06	1.11059e+06	1.70414e+06	1.58793e+06
sp|Q13045|FLII_HUMAN	351691	318667	337111	334522	319183	384239	231952	316767	276653	197029	257703	195719
sp|Q13084|RM28_HUMAN	94508.1	151926	75931.8	71020.8	71183.3	99104.7	33783.4	57360.5	91700.9	63887.5	220069	183623
sp|Q13148|TADBP_HUMAN	1.53649e+06	1.13908e+06	1.09053e+06	741033	1.06402e+06	849800	931585	1.36723e+06	1.01866e+06	928418	1.1736e+06	905104
sp|Q13151|ROA0_HUMAN	3.19197e+06	3.47857e+06	3.22013e+06	2.80055e+06	2.7112e+06	2.55567e+06	4.06804e+06	2.75738e+06	3.4751e+06	2.9436e+06	3.29003e+06	3.50857e+06
sp|Q13155|AIMP2_HUMAN	1.26767e+06	982642	1.27516e+06	1.17213e+06	1.44131e+06	1.06878e+06	986351	1.18948e+06	1.06494e+06	1.03045e+06	1.01985e+06	1.06918e+06
sp|Q13162|PRDX4_HUMAN	2.45882e+06	2.21983e+06	2.7197e+06	2.74353e+06	2.42566e+06	2.20562e+06	1.66609e+06	1.76928e+06	1.88197e+06	2.76379e+06	2.42753e+06	2.38473e+06
sp|Q13177|PAK2_HUMAN	217036	329691	148614	182852	117654	185035	198203	175503	273786	129458	235715	161912
sp|Q13185|CBX3_HUMAN	5.37493e+06	5.58023e+06	4.77987e+06	4.88615e+06	4.91503e+06	2.83904e+06	4.95339e+06	1.42931e+06	5.29044e+06	6.8514e+06	1.07557e+06	3.42458e+06
sp|Q13200|PSMD2_HUMAN	3.75636e+06	3.13743e+06	3.71622e+06	3.26078e+06	3.50139e+06	2.83145e+06	3.0073e+06	3.98605e+06	3.62744e+06	3.49369e+06	3.77397e+06	3.44247e+06
sp|Q13242|SRSF9_HUMAN	929035	984980	1.08842e+06	707000	728699	718854	622537	1.19302e+06	983276	746138	674593	724473
sp|Q13243|SRSF5_HUMAN	788796	852557	813179	691264	712303	624565	925086	862610	869885	753571	569417	672100
sp|Q13247|SRSF6_HUMAN	876212	1.1928e+06	1.85741e+06	1.08641e+06	1.08723e+06	1.27182e+06	1.47184e+06	2.23537e+06	2.17187e+06	2.06753e+06	1.9399e+06	1.93363e+06
sp|Q13263|TIF1B_HUMAN	5.80722e+06	6.59301e+06	6.61966e+06	4.46647e+06	3.97294e+06	3.58611e+06	7.3695e+06	5.63933e+06	6.20777e+06	5.95952e+06	5.16187e+06	5.87021e+06
sp|Q13283|G3BP1_HUMAN	3.08951e+06	3.89184e+06	3.29923e+06	2.76206e+06	2.6457e+06	3.98668e+06	3.1628e+06	2.64191e+06	3.25118e+06	2.27269e+06	2.60049e+06	2.5863e+06
sp|Q13409|DC1I2_HUMAN	52190.2	67703.2	65807.8	91780	76633.4	99711.8	85600.3	54203.5	56859	60558.5	143088	52556.8
sp|Q13428|TCOF_HUMAN	805219	834830	901834	567862	527266	630549	698712	645943	553562	685947	662752	637246
sp|Q13435|SF3B2_HUMAN	2.54166e+06	2.39451e+06	2.507e+06	2.25544e+06	2.27599e+06	2.18196e+06	2.77451e+06	2.87773e+06	2.67869e+06	2.55426e+06	2.53847e+06	2.41275e+06
sp|Q13442|HAP28_HUMAN	770994	838814	891426	763448	752795	870822	645694	609812	606703	732400	705203	670415
sp|Q13451|FKBP5_HUMAN	111915	165629	99103.4	113791	51846.2	103136	96860.2	102258	93847.4	35904	121704	131827
sp|Q13492|PICAL_HUMAN	88186.2	173174	171529	360706	187171	441488	93314.2	183914	127528	148275	145812	42911.2
sp|Q13509|TBB3_HUMAN	1.51333e+06	840991	1.51902e+06	1.19689e+06	1.84039e+06	1.18725e+06	1.25207e+06	2.21585e+06	2.60113e+06	2.10367e+06	1.57483e+06	2.06425e+06
sp|Q13523|PRP4B_HUMAN	194232	242972	265815	294087	286576	231084	243273	322974	256020	189467	231431	202712
sp|Q13601|KRR1_HUMAN	208588	163693	224061	161356	161065	200062	123285	212843	142040	191628	140856	146523
sp|Q13616|CUL1_HUMAN	137628	124752	124072	115306	110498	108575	120929	99963.6	94624.5	91247.6	155252	126882
sp|Q13724|MOGS_HUMAN	965963	823129	900390	874702	814154	521340	842449	758726	861557	1.56798e+06	1.60181e+06	1.66223e+06
sp|Q13765|NACA_HUMAN	4.86468e+06	5.13523e+06	4.87586e+06	4.59456e+06	5.00101e+06	5.87518e+06	4.72244e+06	4.78219e+06	6.38325e+06	3.87107e+06	4.57209e+06	4.87605e+06
sp|Q13813|SPTN1_HUMAN	1.75135e+06	1.72393e+06	1.52253e+06	1.52263e+06	1.05931e+06	1.27051e+06	1.76591e+06	1.87062e+06	1.86306e+06	1.72617e+06	2.52977e+06	1.90086e+06
sp|Q13838|DX39B_HUMAN	2.87106e+06	2.44104e+06	2.34806e+06	2.24434e+06	2.61274e+06	1.57746e+06	3.18264e+06	3.33336e+06	3.27326e+06	2.35709e+06	3.21819e+06	2.74623e+06
sp|Q13885|TBB2A_HUMAN	4.88971e+06	5.29552e+06	5.5893e+06	4.98375e+06	5.31467e+06	6.17377e+06	2.62258e+06	3.20023e+06	3.29478e+06	2.14537e+06	2.60095e+06	2.40413e+06
sp|Q14008|CKAP5_HUMAN	315829	330865	395641	463315	403635	501368	332647	305602	383879	311203	300426	343643
sp|Q14011|CIRBP_HUMAN	63545.4	149503	78531.9	92648.4	89662.4	141606	158265	93333.8	133088	42966	147355	123387
sp|Q14019|COTL1_HUMAN	43732.5	35799	14983.5	51982.9	60881.4	70168.4	19548.1	14878.9	8752.88	27640.8	55080.3	69050.1
sp|Q14103|HNRPD_HUMAN	1.44168e+07	1.30628e+07	1.2802e+07	1.23594e+07	1.30321e+07	1.09476e+07	1.61163e+07	1.60363e+07	1.62806e+07	1.35904e+07	1.27099e+07	1.35272e+07
sp|Q14108|SCRB2_HUMAN	1.98435e+06	2.16015e+06	2.05292e+06	2.38714e+06	2.41714e+06	1.20906e+06	1.9789e+06	2.13785e+06	1.91045e+06	2.48286e+06	2.67402e+06	2.40025e+06
sp|Q14152|EIF3A_HUMAN	2.07271e+06	2.1143e+06	2.18517e+06	1.90901e+06	1.96386e+06	1.87808e+06	1.64779e+06	2.12807e+06	1.79289e+06	1.34386e+06	1.70699e+06	1.64076e+06
sp|Q14157|UBP2L_HUMAN	213167	426740	489896	87532.6	110673	89772.3	193270	93936.1	138793	110782	156020	133043
sp|Q14166|TTL12_HUMAN	1.40853e+06	1.19207e+06	1.36918e+06	825115	1.06526e+06	1.08972e+06	1.05435e+06	1.28712e+06	1.32536e+06	936488	753170	897775
sp|Q14203|DCTN1_HUMAN	437219	486985	388406	390349	388240	413842	395438	517045	408967	371452	554454	420460
sp|Q14204|DYHC1_HUMAN	2.64017e+06	2.6981e+06	2.68022e+06	2.7952e+06	2.50449e+06	3.13765e+06	2.10869e+06	2.56352e+06	2.30846e+06	2.29795e+06	2.87932e+06	2.58656e+06
sp|Q14232|EI2BA_HUMAN	519200	433982	510935	347603	342707	296213	305004	364322	315673	343980	391786	326020
sp|Q14247|SRC8_HUMAN	211707	118743	166084	171594	223518	340784	189851	150621	221204	149034	131556	121626
sp|Q14249|NUCG_HUMAN	381823	299481	381639	266185	293916	146865	403467	516910	485027	342588	405445	331664
sp|Q14258|TRI25_HUMAN	1.4678e+06	1.52937e+06	1.43404e+06	1.3812e+06	1.22921e+06	1.04156e+06	1.23669e+06	1.04234e+06	1.22102e+06	1.22831e+06	1.60284e+06	1.39941e+06
sp|Q14444|CAPR1_HUMAN	816699	750731	825132	763913	743149	1.08933e+06	1.03886e+06	1.09386e+06	1.00372e+06	710382	690569	600871
sp|Q14498|RBM39_HUMAN	1.42029e+06	1.38768e+06	1.44902e+06	1.17871e+06	1.38255e+06	1.05762e+06	1.61285e+06	1.80249e+06	1.79652e+06	1.35245e+06	1.18037e+06	1.28207e+06
sp|Q14566|MCM6_HUMAN	33117.3	33543.2	47259.6	53988	20428.1	32816	29365.5	5673.23	6494.66	25135.5	19619.9	28746.5
sp|Q14690|RRP5_HUMAN	491344	433215	497632	362506	339137	286139	350294	519050	396926	412144	513483	427103
sp|Q14697|GANAB_HUMAN	6.78642e+06	5.89086e+06	6.24134e+06	9.46353e+06	9.57059e+06	6.68244e+06	1.12849e+07	1.21953e+07	1.16126e+07	1.52206e+07	1.57122e+07	1.55733e+07
sp|Q14728|MFS10_HUMAN	184791	208088	192793	201197	198110	175253	209135	255240	236962	263387	386525	316769
sp|Q14764|MVP_HUMAN	4.9094e+06	3.94974e+06	3.86114e+06	6.89876e+06	6.56678e+06	4.61101e+06	6.84888e+06	7.24707e+06	6.76776e+06	8.84328e+06	9.78304e+06	9.42117e+06
sp|Q14914|PTGR1_HUMAN	91961.5	125331	73219.2	75678.3	66931.6	57798.4	72185.1	128513	183307	57381.6	98899.8	81901.4
sp|Q14919|NC2A_HUMAN	182624	79938.3	61150.8	77188.6	60531.3	64451.4	106616	74253.5	69110.1	24760.7	81497.5	64428.7
sp|Q14974|IMB1_HUMAN	1.49221e+07	1.5322e+07	1.54122e+07	1.32363e+07	1.32859e+07	1.44151e+07	1.20804e+07	1.39369e+07	1.39194e+07	1.08622e+07	1.40489e+07	1.31277e+07
sp|Q14978|NOLC1_HUMAN	204748	142787	187125	81383.1	52918	50739.5	110599	69044.5	80747.3	33370.2	136544	113734
sp|Q14980|NUMA1_HUMAN	104300	92861	90485.5	148981	148156	183400	252170	234602	255035	229286	441456	373295
sp|Q15008|PSMD6_HUMAN	441263	330935	377169	415056	466786	284895	304201	570842	415493	403530	463621	394140
sp|Q15019|SEPT2_HUMAN	1.50356e+06	1.47172e+06	1.35703e+06	1.55805e+06	1.58673e+06	1.41263e+06	2.49876e+06	2.40721e+06	2.59401e+06	1.67277e+06	2.60358e+06	2.33146e+06
sp|Q15020|SART3_HUMAN	538563	614410	410551	580959	473344	446845	643033	659883	465849	548658	452808	681548
sp|Q15029|U5S1_HUMAN	2.8448e+06	3.31977e+06	3.26061e+06	2.44944e+06	2.20177e+06	2.24932e+06	2.72409e+06	2.82592e+06	2.84458e+06	2.1786e+06	2.48222e+06	2.73795e+06
sp|Q15043|S39AE_HUMAN	184970	178972	264088	188352	169872	266302	130422	102854	114179	87860.5	189947	106245
sp|Q15046|SYK_HUMAN	1.60757e+06	675888	1.43933e+06	1.34209e+06	803686	1.41263e+06	1.04863e+06	1.15659e+06	1.20266e+06	774279	1.46832e+06	1.22366e+06
sp|Q15050|RRS1_HUMAN	356237	330943	361543	293533	310001	248647	279690	304286	328924	296520	268281	293236
sp|Q15056|IF4H_HUMAN	6.00869e+06	6.78529e+06	6.60316e+06	5.08124e+06	5.36391e+06	6.25035e+06	4.34493e+06	3.85058e+06	4.66768e+06	3.93773e+06	4.2793e+06	4.20875e+06
sp|Q15067|ACOX1_HUMAN	24144.6	9716.86	17046.3	10704.3	9880.24	10649	20852.9	21412.8	14903.8	11674.3	20581.2	17652.5
sp|Q15084|PDIA6_HUMAN	2.11477e+07	2.10465e+07	2.12248e+07	2.19704e+07	2.18118e+07	1.60191e+07	1.93582e+07	1.90832e+07	1.9055e+07	2.46822e+07	2.62487e+07	2.63633e+07
sp|Q15102|PA1B3_HUMAN	744160	405633	594695	647424	747899	305283	1.09542e+06	1.31123e+06	1.06621e+06	824065	930105	847863
sp|Q15121|PEA15_HUMAN	286221	365283	335952	406824	412668	474749	276516	372929	414771	269319	393363	289897
sp|Q15149|PLEC_HUMAN	3.37744e+06	3.70234e+06	2.29215e+06	3.65363e+06	3.69913e+06	3.70085e+06	2.32381e+06	2.39772e+06	3.51294e+06	2.63129e+06	2.68834e+06	3.98313e+06
sp|Q15155|NOMO1_HUMAN	51294.9	89140.2	4750.39	76355.7	67522.4	71499.9	56302	82650	100310	47983.8	114476	89431.8
sp|Q15181|IPYR_HUMAN	5.36193e+06	4.93479e+06	5.59432e+06	5.28506e+06	5.24393e+06	6.09499e+06	4.19304e+06	5.20702e+06	5.02873e+06	3.95863e+06	4.69814e+06	4.46408e+06
sp|Q15185|TEBP_HUMAN	4.22765e+06	3.9946e+06	4.53783e+06	3.13493e+06	3.25773e+06	3.40261e+06	2.57964e+06	3.21641e+06	2.94161e+06	2.69631e+06	2.54126e+06	2.67071e+06
sp|Q15233|NONO_HUMAN	2.28071e+06	2.42759e+06	2.97872e+06	2.13025e+06	2.1533e+06	2.74825e+06	2.16486e+06	2.82785e+06	2.85386e+06	2.3107e+06	2.08036e+06	2.21335e+06
sp|Q15257|PTPA_HUMAN	666717	563969	685289	601129	691237	511865	636177	601950	671282	646647	653872	650331
sp|Q15293|RCN1_HUMAN	2.62152e+06	2.96872e+06	2.45619e+06	4.25184e+06	4.1773e+06	3.13643e+06	4.29762e+06	3.60548e+06	3.47566e+06	4.05001e+06	5.17094e+06	5.04351e+06
sp|Q15363|TMED2_HUMAN	177852	371736	187431	107743	96103.5	257303	107021	461466	428809	166247	353368	254344
sp|Q15365|PCBP1_HUMAN	5.22412e+06	4.76671e+06	5.22867e+06	4.96401e+06	5.19016e+06	5.7835e+06	5.62097e+06	5.17585e+06	6.01258e+06	5.21422e+06	4.50587e+06	5.1669e+06
sp|Q15366|PCBP2_HUMAN	7.95998e+06	7.75737e+06	8.42761e+06	7.56039e+06	8.11092e+06	4.42165e+06	7.55154e+06	8.37458e+06	7.69158e+06	7.34833e+06	6.67036e+06	6.91097e+06
sp|Q15370|ELOB_HUMAN	1.27557e+06	1.13713e+06	1.29453e+06	997621	1.09573e+06	1.06425e+06	978791	697212	955230	838456	623834	745835
sp|Q15393|SF3B3_HUMAN	2.16601e+06	1.88661e+06	1.87932e+06	1.76608e+06	1.79139e+06	1.48089e+06	2.06655e+06	2.40859e+06	2.20437e+06	1.86696e+06	1.9841e+06	1.87666e+06
sp|Q15427|SF3B4_HUMAN	118338	289982	143981	131917	148802	158381	117642	124019	232483	120193	24161.4	157599
sp|Q15435|PP1R7_HUMAN	512010	470740	482064	426798	412274	379024	531340	551339	536765	450937	540238	511213
sp|Q15436|SC23A_HUMAN	1.43951e+06	1.09501e+06	1.44785e+06	1.21775e+06	1.38426e+06	964160	1.03833e+06	1.41277e+06	1.27227e+06	1.43972e+06	1.28159e+06	1.34092e+06
sp|Q15459|SF3A1_HUMAN	955515	1.03058e+06	1.02621e+06	776439	798527	895813	1.02234e+06	1.01414e+06	1.05915e+06	854624	764004	875850
sp|Q15631|TSN_HUMAN	960451	1.17744e+06	885505	844939	756657	894556	1.23385e+06	804651	1.04283e+06	755547	1.33629e+06	1.05347e+06
sp|Q15637|SF01_HUMAN	391699	297887	364389	268161	201090	200363	498716	251287	253019	290928	203726	240326
sp|Q15642|CIP4_HUMAN	158338	204199	198930	177578	173694	203783	163803	170225	168891	111357	176015	173347
sp|Q15691|MARE1_HUMAN	643025	579049	612736	590800	590703	713614	473000	655486	439636	520141	496967	487831
sp|Q15717|ELAV1_HUMAN	4.63277e+06	4.26051e+06	4.40863e+06	4.1524e+06	4.21011e+06	3.74827e+06	4.52702e+06	5.07959e+06	4.65411e+06	3.93193e+06	3.73186e+06	3.70104e+06
sp|Q15758|AAAT_HUMAN	1.27089e+06	1.23926e+06	1.52428e+06	1.2697e+06	1.44257e+06	975082	430832	578784	507100	712029	694463	709650
sp|Q15785|TOM34_HUMAN	225343	220971	244659	150770	66134.2	71988.1	60369.1	757009	16621.7	72377.9	78622.9	138720
sp|Q15847|ADIRF_HUMAN	7.42775e+06	8.23736e+06	8.89114e+06	6.46765e+06	7.57144e+06	4.82593e+06	1.03109e+07	7.70227e+06	9.34534e+06	9.43702e+06	7.42842e+06	9.67753e+06
sp|Q15942|ZYX_HUMAN	1.03352e+06	974334	913976	742166	690837	441049	772058	450427	547573	653830	799754	569809
sp|Q16181|SEPT7_HUMAN	427996	392330	454886	452952	395191	430103	441019	468906	632176	503289	479344	509702
sp|Q16222|UAP1_HUMAN	226650	188314	257094	325640	367263	527404	46230	90497.4	87804.5	121068	138771	138260
sp|Q16401|PSMD5_HUMAN	2.20866e+06	2.1617e+06	2.62892e+06	1.78164e+06	1.93668e+06	1.08384e+06	1.37967e+06	1.42429e+06	1.93406e+06	1.88071e+06	1.59446e+06	1.61648e+06
sp|Q16531|DDB1_HUMAN	1.49716e+06	1.03509e+06	1.32003e+06	1.22879e+06	1.39525e+06	1.05024e+06	1.6253e+06	2.12271e+06	1.85607e+06	1.77217e+06	2.22593e+06	1.87165e+06
sp|Q16543|CDC37_HUMAN	1.0814e+06	1.15912e+06	1.24173e+06	961292	943725	1.0713e+06	905193	822336	870862	545462	557986	444940
sp|Q16555|DPYL2_HUMAN	2.21763e+06	2.27556e+06	2.10029e+06	1.64736e+06	1.84901e+06	2.45946e+06	2.35601e+06	1.96204e+06	2.3689e+06	1.188e+06	1.56865e+06	1.30228e+06
sp|Q16576|RBBP7_HUMAN	2.49337e+06	1.96793e+06	2.42275e+06	1.78309e+06	1.73757e+06	1.50606e+06	2.23118e+06	2.36181e+06	2.30984e+06	2.23355e+06	2.57509e+06	2.48299e+06
sp|Q16629|SRSF7_HUMAN	346178	437196	181149	361128	230839	276482	620503	252683	277643	306507	388792	339419
sp|Q16630|CPSF6_HUMAN	533659	487566	441419	388606	409828	373043	339501	467746	535173	375450	466411	479932
sp|Q16643|DREB_HUMAN	2.71058e+06	2.91087e+06	2.78321e+06	2.53184e+06	2.7773e+06	2.85318e+06	2.66838e+06	2.42301e+06	2.39515e+06	2.26649e+06	2.1452e+06	2.21879e+06
sp|Q16666|IF16_HUMAN	4868.3	24509.7	8080.49	20915.4	20869.3	6267.86	14213.1	22590.4	7032.25	2931.25	106033	78262.7
sp|Q16698|DECR_HUMAN	3.27218e+06	3.07166e+06	3.53034e+06	3.14505e+06	2.6788e+06	1.34565e+06	4.3214e+06	4.91255e+06	4.84516e+06	3.9859e+06	4.42781e+06	4.24287e+06
sp|Q16718|NDUA5_HUMAN	1.04816e+06	998593	1.12479e+06	1.35036e+06	1.27902e+06	898198	1.14781e+06	1.43012e+06	1.34621e+06	1.39561e+06	1.20958e+06	1.31504e+06
sp|Q16762|THTR_HUMAN	313520	320035	374467	384651	427248	194638	445844	626522	556663	878348	851036	852556
sp|Q16795|NDUA9_HUMAN	831942	612063	621976	679285	818138	298474	671174	1.16159e+06	940148	841894	1.24698e+06	888795
sp|Q16822|PCKGM_HUMAN	9.2886e+06	1.00753e+07	1.05354e+07	1.49726e+07	1.39541e+07	7.4111e+06	7.58622e+06	6.68158e+06	6.90641e+06	1.58368e+07	1.64058e+07	1.64131e+07
sp|Q16836|HCDH_HUMAN	5510.73	30070.6	6191.24	14046	10614.7	11702.8	47187.2	12466.7	29231.6	9315.9	43881.5	58397.6
sp|Q16851|UGPA_HUMAN	152580	157879	113109	205338	175731	160086	205549	216547	208617	160505	298039	232928
sp|Q16881|TRXR1_HUMAN	2.84063e+07	2.5696e+07	2.83669e+07	2.842e+07	3.08409e+07	2.11554e+07	9.05107e+06	1.20548e+07	9.94634e+06	1.59933e+07	1.82847e+07	1.64879e+07
sp|Q16891|IMMT_HUMAN	6.27481e+06	6.0033e+06	6.5198e+06	5.94145e+06	6.22319e+06	4.7965e+06	4.97939e+06	7.13363e+06	6.37394e+06	8.45244e+06	7.23407e+06	6.69485e+06
sp|Q1KMD3|HNRL2_HUMAN	574693	694122	533277	701864	763343	245535	673374	901901	792453	790613	958362	927282
sp|Q32MZ4|LRRF1_HUMAN	65194.5	62589.8	106522	55399.9	76266.2	50954.8	103396	55140.6	52771.3	55974.2	39852.7	138070
sp|Q32P28|P3H1_HUMAN	295278	295598	366177	330543	345257	272961	229523	313434	265900	345790	472746	411516
sp|Q3LXA3|DHAK_HUMAN	25542.1	25288	22762.1	40130.3	44352	31067	59562.8	53731.3	60060.2	66012.9	61867.6	65139.6
sp|Q3ZCQ8|TIM50_HUMAN	580103	370128	433659	368349	468504	451978	406871	490282	407933	445778	490307	524256
sp|Q53EL6|PDCD4_HUMAN	63249.8	62096.1	35600.6	54998.7	52263	32698.1	252020	220590	242926	135024	261762	253154
sp|Q53FA7|QORX_HUMAN	202716	192857	107181	298406	262811	179636	178437	306969	208396	263510	163443	191604
sp|Q53GQ0|DHB12_HUMAN	240909	418124	281962	718622	849129	591882	521978	481482	634542	701722	877998	812065
sp|Q53GS9|SNUT2_HUMAN	234878	215449	226335	127491	124589	124901	127351	162311	179012	110002	225255	182335
sp|Q56VL3|OCAD2_HUMAN	77222	33195.2	80099.8	101297	115337	53946.5	130972	149511	154722	155728	18999.1	212247
sp|Q5HYK3|COQ5_HUMAN	141610	136568	185160	142043	168393	142566	102573	301433	256831	232482	210101	232115
sp|Q5JRX3|PREP_HUMAN	68990.8	136493	82110.5	192863	161205	150693	202709	177889	192531	197339	258634	239825
sp|Q5JTV8|TOIP1_HUMAN	508090	544037	654337	489101	474602	261710	211749	372491	315456	776668	691679	638949
sp|Q5QJE6|TDIF2_HUMAN	112824	178589	187346	116483	136889	142160	146069	75663.6	147465	84571.4	116091	124432
sp|Q5SSJ5|HP1B3_HUMAN	1.35685e+06	1.48102e+06	1.68813e+06	1.4707e+06	1.37155e+06	1.06813e+06	1.87577e+06	2.33651e+06	2.22392e+06	2.37344e+06	2.66579e+06	2.37761e+06
sp|Q5T653|RM02_HUMAN	197475	230068	270472	260922	315673	228026	214773	250316	347907	317200	242894	299056
sp|Q66K14|TBC9B_HUMAN	20084.8	60833.9	52687.7	46970.3	46586.7	48606.9	57823.5	66673.8	73994.4	61505.1	107087	84189.7
sp|Q68CZ2|TENS3_HUMAN	69480.6	145602	65565.5	98650.6	86210.5	117812	163022	266270	237077	190215	267541	364768
sp|Q6EEV6|SUMO4_HUMAN	3.66548e+06	3.74024e+06	3.31785e+06	3.80059e+06	3.47068e+06	3.55948e+06	6.30405e+06	4.40166e+06	4.60272e+06	4.78416e+06	4.11826e+06	4.25855e+06
sp|Q6IBS0|TWF2_HUMAN	276328	336438	301575	146545	905005	137645	185295	185562	202291	296343	262513	216059
sp|Q6JQN1|ACD10_HUMAN	74255.3	81043.5	66858.2	95299.8	107833	24097	105529	87344	178415	208089	159024	273992
sp|Q6NUK1|SCMC1_HUMAN	196049	150301	121606	282160	246486	121893	116223	165625	133688	131614	414839	404633
sp|Q6NUM9|RETST_HUMAN	640668	402156	532363	679410	752426	369190	508455	541799	594294	713828	843187	870026
sp|Q6NVY1|HIBCH_HUMAN	204317	317946	318175	259707	263510	207223	228447	552456	388306	377552	434524	398195
sp|Q6P2E9|EDC4_HUMAN	379663	435082	377727	255844	285139	279232	312740	400576	334413	148224	262539	204204
sp|Q6P2Q9|PRP8_HUMAN	1.68656e+06	1.71156e+06	1.60166e+06	1.40998e+06	1.48479e+06	1.3275e+06	1.62427e+06	1.9659e+06	1.80883e+06	1.58014e+06	2.07628e+06	1.73765e+06
sp|Q6P4A8|PLBL1_HUMAN	255004	257439	266397	313211	308537	228572	505407	486872	539285	704075	730498	717998
sp|Q6P587|FAHD1_HUMAN	607390	499870	559038	688524	702126	394798	662109	620776	662391	926232	846374	918556
sp|Q6PI48|SYDM_HUMAN	2.0029e+06	1.77335e+06	1.90968e+06	2.29916e+06	2.22801e+06	1.15641e+06	2.75949e+06	2.60004e+06	2.77397e+06	3.61474e+06	3.70312e+06	3.97633e+06
sp|Q6PIU2|NCEH1_HUMAN	1.33638e+06	1.33385e+06	1.5205e+06	1.75911e+06	1.658e+06	1.90612e+06	879469	872886	932380	978071	758188	909014
sp|Q6PKG0|LARP1_HUMAN	191655	199826	272020	159656	185030	232589	97051.6	268119	202003	135379	82244.1	129675
sp|Q6YN16|HSDL2_HUMAN	782804	585617	469081	577316	624048	471833	707173	814821	1.04719e+06	951549	1.19498e+06	1.33592e+06
sp|Q70UQ0|IKIP_HUMAN	46176.5	64037	21133.5	35968.6	34157.7	43680.4	52314.8	32691.8	62480.7	28106.7	121778	85908.3
sp|Q71U36|TBA1A_HUMAN	1.0312e+06	559443	457940	1.20189e+06	1.07728e+06	486374	1.88725e+06	1.65312e+06	1.65245e+06	852837	2.59047e+06	2.26631e+06
sp|Q71UI9|H2AV_HUMAN	6.60198e+06	6.38985e+06	6.07114e+06	6.3028e+06	6.00619e+06	5.50752e+06	5.81142e+06	6.83621e+06	5.65111e+06	9.26568e+06	8.57208e+06	7.85562e+06
sp|Q7KZF4|SND1_HUMAN	1.01042e+06	1.42162e+06	1.31159e+06	1.10378e+06	1.35008e+06	1.33146e+06	822469	1.0964e+06	1.10908e+06	1.38152e+06	1.14921e+06	1.03322e+06
sp|Q7L0Y3|MRRP1_HUMAN	137006	174486	160765	160789	141516	117336	175509	185139	178155	214318	290089	240439
sp|Q7L1Q6|BZW1_HUMAN	315570	310101	156963	126530	49995	73539.8	199064	38864.9	172189	54240.2	187971	205863
sp|Q7L2H7|EIF3M_HUMAN	727502	875498	966345	789505	981730	923176	758887	823744	799352	613520	590822	628381
sp|Q7Z2K6|ERMP1_HUMAN	1.58283e+06	1.54598e+06	1.58158e+06	886493	811364	632040	960124	1.22248e+06	1.13586e+06	644705	645905	604351
sp|Q7Z4H8|KDEL2_HUMAN	10654	20093	25478	42033.4	51521.3	10701	21730.5	41001.9	21886.9	51383.1	88542.4	68080.9
sp|Q7Z4V5|HDGR2_HUMAN	288276	132537	473314	274566	301800	250871	429614	436573	393972	257447	296624	266490
sp|Q7Z6Z7|HUWE1_HUMAN	484087	606513	559008	195850	288861	177094	383411	444493	591509	258324	208554	539776
sp|Q7Z7H8|RM10_HUMAN	154462	174164	176728	151068	127487	117674	117284	108758	131636	127188	315988	281759
sp|Q86SX6|GLRX5_HUMAN	186042	328330	331866	181850	153151	157880	464407	163734	326713	360245	498367	501123
sp|Q86U42|PABP2_HUMAN	4.31727e+06	4.15013e+06	4.02094e+06	4.0447e+06	3.69678e+06	3.61577e+06	5.19757e+06	4.76321e+06	4.45367e+06	4.2911e+06	5.18244e+06	4.49504e+06
sp|Q86UP2|KTN1_HUMAN	3.73294e+06	4.21736e+06	4.23349e+06	3.73274e+06	4.53119e+06	3.23817e+06	1.8441e+06	2.65218e+06	2.23087e+06	3.53845e+06	3.87871e+06	3.4939e+06
sp|Q86V81|THOC4_HUMAN	3.38072e+06	4.52398e+06	4.21929e+06	3.31683e+06	3.05583e+06	3.22563e+06	3.47284e+06	4.31341e+06	4.28996e+06	3.46087e+06	3.51082e+06	4.04016e+06
sp|Q86VP6|CAND1_HUMAN	4.53116e+06	3.95228e+06	4.03495e+06	4.04226e+06	4.12657e+06	3.14121e+06	4.09491e+06	4.34986e+06	3.98606e+06	4.14752e+06	5.10628e+06	4.68409e+06
sp|Q86WA6|BPHL_HUMAN	128512	117668	124255	183811	173067	88643.4	205648	254734	237729	408577	432868	380298
sp|Q86Y39|NDUAB_HUMAN	73125.9	99535	122145	132988	143246	88581.5	114437	116057	64530.6	89596.3	122836	70988.5
sp|Q8IWA5|CTL2_HUMAN	79271.1	82545.3	85966.5	64155.2	71035.8	41767.4	86879	96126.7	106121	107869	130975	98555.8
sp|Q8IWE2|NXP20_HUMAN	329926	219229	358462	163400	282251	244523	34151.4	18775	282239	245418	307010	339558
sp|Q8IY17|PLPL6_HUMAN	51173.1	55640.5	57176.3	45809.7	48190	33274.4	131451	131832	161876	50174.7	69684.4	64654.9
sp|Q8IY67|RAVR1_HUMAN	153852	28285.9	95198.3	47662.8	114764	29299.3	115118	307449	226135	151626	175586	133334
sp|Q8IY81|SPB1_HUMAN	194625	138828	221264	186013	164548	175475	138185	224698	157232	167500	190361	170240
sp|Q8IYB3|SRRM1_HUMAN	557173	531354	634905	339363	356358	298166	497225	653907	594836	496730	539550	495564
sp|Q8IZL8|PELP1_HUMAN	139494	130885	103204	103444	95779.7	74486.9	138021	93952.7	190782	165527	364637	322262
sp|Q8N0U8|VKORL_HUMAN	204431	64083.6	144356	148380	208042	52375.1	173236	323638	257613	462894	531305	447946
sp|Q8N163|CCAR2_HUMAN	1.15438e+06	1.31241e+06	1.27304e+06	896150	933684	839886	1.29288e+06	1.19999e+06	1.25007e+06	949240	1.22014e+06	1.20161e+06
sp|Q8N1F7|NUP93_HUMAN	512954	558932	500290	479726	531705	497129	415065	475364	430267	596112	496481	473681
sp|Q8N1G4|LRC47_HUMAN	841828	803862	782650	699285	632956	662659	965991	773722	763233	698249	589710	405564
sp|Q8N5K1|CISD2_HUMAN	943040	318858	1.2678e+06	862244	773298	703765	928347	522050	1.01868e+06	663470	686042	711116
sp|Q8N5N7|RM50_HUMAN	228286	221333	251736	261062	258508	123933	308821	344998	278667	437138	388959	390236
sp|Q8N684|CPSF7_HUMAN	247428	241736	197068	267633	252052	235248	222979	377839	128284	276494	277557	248935
sp|Q8NBQ5|DHB11_HUMAN	147302	248896	247910	486235	221951	168929	323952	165478	227090	455522	501354	472930
sp|Q8NBS9|TXND5_HUMAN	1.17656e+06	1.22259e+06	1.42226e+06	1.05112e+06	1.15628e+06	885153	785394	983719	1.26521e+06	1.23742e+06	1.31665e+06	1.3515e+06
sp|Q8NC51|PAIRB_HUMAN	4.29818e+06	6.19072e+06	5.52604e+06	2.94971e+06	2.32481e+06	3.80897e+06	5.59743e+06	3.30942e+06	4.29634e+06	3.58053e+06	5.3758e+06	5.17469e+06
sp|Q8NCW5|NNRE_HUMAN	1.22261e+06	1.29613e+06	1.55884e+06	1.32479e+06	1.48384e+06	916856	1.52925e+06	1.70045e+06	1.7072e+06	1.79652e+06	1.69687e+06	1.82519e+06
sp|Q8NE71|ABCF1_HUMAN	261749	112080	201330	139024	185118	76260.4	170005	269461	202184	190808	241838	202645
sp|Q8NF37|PCAT1_HUMAN	243909	222299	126190	124461	108301	112488	214171	177823	217234	149148	453820	332759
sp|Q8NFJ5|RAI3_HUMAN	1.44841e+06	1.32143e+06	1.40826e+06	1.41302e+06	1.3868e+06	1.61632e+06	1.59326e+06	1.49094e+06	1.53513e+06	1.13672e+06	1.0907e+06	1.11314e+06
sp|Q8NFV4|ABHDB_HUMAN	320950	244587	303116	324397	312893	288700	255249	348227	371331	636780	756586	797303
sp|Q8NHP8|PLBL2_HUMAN	57107.1	72955	77416.7	83566.9	85138.9	57123	85648.5	164292	148526	84282.7	146228	144702
sp|Q8NI27|THOC2_HUMAN	652343	555036	308106	972784	1.05054e+06	924074	223469	829484	267143	1.01313e+06	318119	282460
sp|Q8NI36|WDR36_HUMAN	557835	376145	544884	434843	391747	280256	327522	534517	532971	594651	443805	560232
sp|Q8TAT6|NPL4_HUMAN	312208	312456	324265	343325	282249	272570	313902	360248	314440	205884	342351	367312
sp|Q8TBC4|UBA3_HUMAN	164436	161511	89509.7	125600	126739	138273	164673	146627	196161	99643	170781	149328
sp|Q8TCS8|PNPT1_HUMAN	105462	127130	69330.2	84284.8	75876.3	57928.3	87800	73766.1	93247.1	73306	157110	121033
sp|Q8TED0|UTP15_HUMAN	477108	467967	476958	760749	513452	288426	554292	990571	824409	341641	869866	617908
sp|Q8TEX9|IPO4_HUMAN	997780	886813	792497	485419	440240	452637	301779	335123	429516	334137	459492	445372
sp|Q8WUK0|PTPM1_HUMAN	129365	136663	153216	234994	212697	117771	179608	211724	190209	293294	338127	306183
sp|Q8WUM0|NU133_HUMAN	69384.6	35331.2	35894.4	43462.6	34155.5	21479.6	44999.5	47501.7	47420.6	27928.3	91864.4	64397.5
sp|Q8WUM4|PDC6I_HUMAN	538958	667015	611620	394270	535935	543946	604248	618718	621740	362361	642038	631870
sp|Q8WVM8|SCFD1_HUMAN	197851	249574	283822	249641	370127	306986	306301	242193	336691	262928	393588	324000
sp|Q8WWC4|CB047_HUMAN	362064	409488	390748	379524	373272	334287	348310	512952	442376	435491	631131	498087
sp|Q8WXF1|PSPC1_HUMAN	239889	149077	129767	145659	154776	126854	209776	202833	251142	180141	37282.9	200122
sp|Q8WYA6|CTBL1_HUMAN	37414.1	42683.4	45076	45218.9	38454.1	34384.2	29426.7	48749	37306.2	29604.3	61633.3	44689.8
sp|Q92499|DDX1_HUMAN	1.2252e+06	1.21731e+06	1.19869e+06	858763	979207	981914	891984	1.06219e+06	1.09474e+06	879162	1.14148e+06	1.13868e+06
sp|Q92542|NICA_HUMAN	736311	743668	762894	886279	837822	697915	997705	1.14261e+06	1.14329e+06	1.00651e+06	1.05851e+06	1.07754e+06
sp|Q92552|RT27_HUMAN	163821	213655	167156	169728	159349	170506	103091	131479	121698	13950.3	161259	204518
sp|Q92597|NDRG1_HUMAN	76538.8	32142.1	71137.3	22118.8	46189.3	38350.2	53024.3	63854.6	116912	153079	185002	203497
sp|Q92598|HS105_HUMAN	4.22113e+06	4.58397e+06	4.21468e+06	2.91591e+06	3.21634e+06	4.24746e+06	2.5638e+06	2.12273e+06	3.13962e+06	1.97964e+06	2.28898e+06	2.88934e+06
sp|Q92616|GCN1L_HUMAN	2.87956e+06	2.96621e+06	3.10399e+06	2.44635e+06	2.21686e+06	2.15302e+06	1.56087e+06	1.99247e+06	2.04604e+06	2.0023e+06	3.07159e+06	2.66903e+06
sp|Q92621|NU205_HUMAN	295717	303337	306995	303717	281283	254436	264284	302271	283253	351139	359384	344096
sp|Q92688|AN32B_HUMAN	2.93792e+06	2.53597e+06	3.59096e+06	2.28372e+06	2.78922e+06	2.30486e+06	1.52378e+06	3.1148e+06	2.62139e+06	2.10113e+06	1.92821e+06	2.02375e+06
sp|Q92734|TFG_HUMAN	613183	596616	547464	687943	636333	631573	553473	690689	557400	627510	605913	547883
sp|Q92841|DDX17_HUMAN	1.66944e+06	1.68652e+06	1.91481e+06	1.75915e+06	1.58407e+06	1.8339e+06	2.09062e+06	2.3562e+06	2.56601e+06	2.17634e+06	2.09956e+06	2.19441e+06
sp|Q92878|RAD50_HUMAN	82887.2	55069.3	96636.4	95941.8	83594.9	112372	96517.6	158162	121318	114614	151357	135756
sp|Q92900|RENT1_HUMAN	236654	130578	210919	164586	220062	142139	200368	306480	264991	222647	208573	203125
sp|Q92945|FUBP2_HUMAN	8.76035e+06	8.7873e+06	9.14365e+06	7.78313e+06	7.94266e+06	8.33754e+06	1.0636e+07	1.05497e+07	1.02659e+07	6.90775e+06	7.10568e+06	6.8913e+06
sp|Q92973|TNPO1_HUMAN	2.91705e+06	2.77301e+06	2.7662e+06	2.72889e+06	2.80151e+06	2.98648e+06	1.75013e+06	2.13068e+06	1.90639e+06	1.97895e+06	2.59948e+06	1.73212e+06
sp|Q92974|ARHG2_HUMAN	679624	698336	841049	1.04635e+06	870876	651570	244424	265020	156743	531362	447237	465195
sp|Q93009|UBP7_HUMAN	125735	217042	215535	177925	194176	166527	177604	117431	225226	186029	185708	174696
sp|Q969H8|CS010_HUMAN	293258	318331	312374	318063	312862	336840	218876	213603	235489	169464	149433	162657
sp|Q96AE4|FUBP1_HUMAN	1.74062e+06	1.88326e+06	1.74658e+06	1.72518e+06	1.69332e+06	1.62996e+06	1.99716e+06	1.75162e+06	1.68963e+06	1.98426e+06	2.41449e+06	2.21793e+06
sp|Q96AG4|LRC59_HUMAN	5.55687e+06	5.52852e+06	6.53147e+06	6.04e+06	5.95893e+06	5.97808e+06	4.52008e+06	5.52688e+06	5.00529e+06	5.25974e+06	4.89292e+06	4.82401e+06
sp|Q96AY3|FKB10_HUMAN	1.67067e+06	1.42409e+06	1.88248e+06	1.93169e+06	2.11558e+06	957441	2.20383e+06	2.71966e+06	2.69909e+06	3.7065e+06	3.16872e+06	3.42939e+06
sp|Q96C01|F136A_HUMAN	1.34418e+06	1.23556e+06	1.39827e+06	1.10521e+06	1.36145e+06	808425	755540	1.0165e+06	1.11964e+06	1.3533e+06	1.29694e+06	1.29309e+06
sp|Q96C19|EFHD2_HUMAN	588530	697551	650624	450062	599597	673343	499566	852143	608049	556752	525348	547972
sp|Q96C36|P5CR2_HUMAN	412394	425708	445743	454669	427140	328613	312180	262795	285872	503262	436311	465326
sp|Q96CM8|ACSF2_HUMAN	174453	147569	172248	264654	260708	123087	472268	616610	479139	783210	832360	766639
sp|Q96CS3|FAF2_HUMAN	2.39198e+06	2.18309e+06	2.2932e+06	2.32707e+06	2.35275e+06	1.99884e+06	1.76797e+06	2.071e+06	2.03012e+06	2.05006e+06	1.93675e+06	2.09729e+06
sp|Q96CT7|CC124_HUMAN	69727.6	159300	89632.2	11429.5	7517.7	19251	122736	31279.9	71598.9	64073.7	134340	107664
sp|Q96DA6|TIM14_HUMAN	633366	627324	600256	571883	534117	325971	616307	573300	566085	899959	1.00459e+06	908867
sp|Q96DV4|RM38_HUMAN	153884	55213.4	97941.7	122707	170905	32737.9	148145	232355	175082	205401	250331	235942
sp|Q96EP5|DAZP1_HUMAN	386443	339906	390073	345204	363076	343200	434332	333479	347393	324750	340592	324513
sp|Q96EY1|DNJA3_HUMAN	145624	119059	166176	165599	188129	141229	157578	54043.4	154878	163145	138107	200137
sp|Q96FQ6|S10AG_HUMAN	496134	601466	370978	319460	234881	180764	312192	296587	400457	176889	228527	205259
sp|Q96FW1|OTUB1_HUMAN	255297	303537	253894	383216	369393	356600	376388	508354	490248	322736	456716	393077
sp|Q96GK7|FAH2A_HUMAN	64026.2	105231	52939.8	74849.9	76537.1	79377.3	117367	79885.8	149932	107828	116705	124005
sp|Q96GX9|MTNB_HUMAN	83516.6	68103.8	64474.3	121247	152734	74260.3	181377	308305	246543	221821	146850	252283
sp|Q96HE7|ERO1A_HUMAN	718460	787589	852903	975426	989623	863915	536476	982198	799492	1.13601e+06	988728	1.03421e+06
sp|Q96HR9|REEP6_HUMAN	196095	138567	133765	133094	120476	100391	163821	167959	187599	106811	254317	235775
sp|Q96HY6|DDRGK_HUMAN	41997.1	72413.3	41268.8	52801.9	47211.3	34663.2	28672.4	47607.9	50561.8	44800.6	118353	69865.1
sp|Q96I15|SCLY_HUMAN	23985.1	72983.3	40317.6	39081.7	35915.3	35782.4	52531.8	57140.3	68131.3	30868.1	86150	52344.2
sp|Q96I24|FUBP3_HUMAN	255976	293171	336639	215966	229958	255198	272012	378063	444813	282214	485857	108199
sp|Q96I99|SUCB2_HUMAN	2.97758e+06	2.77956e+06	4.12432e+06	3.30988e+06	3.19565e+06	2.32194e+06	3.60915e+06	3.82968e+06	3.3361e+06	4.85365e+06	4.63811e+06	4.34637e+06
sp|Q96IU4|ABHEB_HUMAN	560427	588290	607688	710105	701474	485097	510696	853910	441198	834141	494054	362239
sp|Q96K17|BT3L4_HUMAN	525356	376854	325574	280747	187341	223491	324429	279187	310873	101191	328556	372511
sp|Q96KP4|CNDP2_HUMAN	2.24448e+06	2.1387e+06	2.4164e+06	2.49284e+06	2.85495e+06	2.64603e+06	2.03657e+06	2.37697e+06	2.31088e+06	2.66669e+06	2.66509e+06	2.19897e+06
sp|Q96M27|PRRC1_HUMAN	259516	220349	170420	168159	161012	142288	286488	357433	300136	188950	578780	381492
sp|Q96P70|IPO9_HUMAN	521616	539306	391881	371625	379894	379043	245818	273603	317738	421268	495582	390043
sp|Q96QD8|S38A2_HUMAN	287107	354260	395385	269591	276883	544310	194456	270523	261266	127466	193538	168478
sp|Q96QK1|VPS35_HUMAN	2.14159e+06	2.15043e+06	2.01272e+06	2.10626e+06	1.9852e+06	1.81e+06	2.16158e+06	2.47229e+06	2.48668e+06	1.96163e+06	2.42794e+06	2.23065e+06
sp|Q96QR8|PURB_HUMAN	228880	230850	215294	193637	172800	177524	169153	260374	153508	212570	217256	195180
sp|Q96RP9|EFGM_HUMAN	409131	371307	456080	510051	505292	476132	385441	357737	420809	480593	311007	426811
sp|Q96RQ3|MCCA_HUMAN	190147	227013	227939	312072	246722	134955	278291	328420	322066	349274	560962	490211
sp|Q96TA1|NIBL1_HUMAN	236880	254853	234698	159148	219232	247329	191298	192245	211217	188727	316157	327627
sp|Q99436|PSB7_HUMAN	407505	582541	550287	385367	482707	632338	418012	664225	439343	327238	308438	339930
sp|Q99439|CNN2_HUMAN	197316	270460	226772	120171	114881	115477	235147	208488	254406	113071	125034	97077.1
sp|Q99460|PSMD1_HUMAN	2.49678e+06	2.40017e+06	2.25124e+06	1.98859e+06	2.1751e+06	2.29451e+06	2.10391e+06	2.29188e+06	2.25468e+06	2.13972e+06	2.27988e+06	1.82085e+06
sp|Q99471|PFD5_HUMAN	283930	327858	211618	191170	184982	263265	271888	240605	317240	139344	335715	265258
sp|Q99497|PARK7_HUMAN	8.99854e+06	8.58943e+06	9.53353e+06	8.87347e+06	9.65547e+06	7.13786e+06	1.22264e+07	1.11333e+07	1.2165e+07	1.05216e+07	1.01836e+07	1.06994e+07
sp|Q99536|VAT1_HUMAN	231224	334289	329068	363094	439271	715243	288952	330282	427245	146996	314384	308049
sp|Q99584|S10AD_HUMAN	893601	899218	939101	482817	496555	404955	399663	572318	553179	423617	409281	382902
sp|Q99613|EIF3C_HUMAN	2.27932e+06	2.04876e+06	2.22487e+06	2.03784e+06	2.05473e+06	2.30474e+06	1.84949e+06	2.09387e+06	1.98702e+06	1.58022e+06	1.8032e+06	1.59042e+06
sp|Q99614|TTC1_HUMAN	1.20989e+06	1.10047e+06	1.20617e+06	1.12552e+06	1.22524e+06	950716	907924	979114	885463	990644	1.24166e+06	958410
sp|Q99623|PHB2_HUMAN	1.98069e+07	1.73642e+07	1.8038e+07	1.97495e+07	1.93223e+07	1.2234e+07	2.32579e+07	2.40559e+07	2.46934e+07	3.03703e+07	3.12802e+07	3.00366e+07
sp|Q99653|CHP1_HUMAN	613524	570464	531173	397335	460852	412844	314936	660327	384293	394097	605683	392000
sp|Q99714|HCD2_HUMAN	3.37833e+06	3.1978e+06	3.51631e+06	3.04194e+06	3.17759e+06	1.99866e+06	3.73308e+06	4.61338e+06	4.68591e+06	4.48711e+06	5.12019e+06	5.25727e+06
sp|Q99729|ROAA_HUMAN	4.15462e+06	3.40332e+06	4.6722e+06	2.94532e+06	3.69915e+06	2.95711e+06	2.81749e+06	4.49412e+06	4.18133e+06	3.03925e+06	3.27232e+06	3.12399e+06
sp|Q99733|NP1L4_HUMAN	92571.3	203150	220419	229141	300841	267321	263403	253078	281038	224439	253135	285468
sp|Q99757|THIOM_HUMAN	820842	914469	870622	945827	914887	733220	885345	899973	879890	1.13882e+06	974082	1.05931e+06
sp|Q99798|ACON_HUMAN	9.21786e+06	9.28218e+06	9.65231e+06	9.69025e+06	9.56557e+06	7.01907e+06	1.40874e+07	1.44993e+07	1.45605e+07	1.57698e+07	1.56855e+07	1.56425e+07
sp|Q99832|TCPH_HUMAN	7.35114e+06	7.10792e+06	6.29609e+06	5.21101e+06	5.30966e+06	6.55214e+06	5.56158e+06	5.12783e+06	4.79254e+06	4.1931e+06	4.02899e+06	4.08493e+06
sp|Q99873|ANM1_HUMAN	3.63847e+06	3.45741e+06	3.40201e+06	3.37457e+06	3.5813e+06	2.74085e+06	4.68213e+06	4.22692e+06	4.23484e+06	3.46656e+06	3.5802e+06	3.49037e+06
sp|Q9BPW8|NIPS1_HUMAN	1.23332e+06	1.32211e+06	1.37433e+06	1.46066e+06	1.48147e+06	872720	1.69104e+06	2.47418e+06	2.06452e+06	2.82318e+06	2.62561e+06	2.54753e+06
sp|Q9BPX5|ARP5L_HUMAN	2.11974e+06	1.78518e+06	1.94618e+06	1.87226e+06	1.88646e+06	1.23659e+06	1.91264e+06	2.06925e+06	1.85221e+06	1.80607e+06	1.84511e+06	1.72838e+06
sp|Q9BQ69|MACD1_HUMAN	232849	153376	205084	269798	325660	109958	591976	688665	705215	529155	871124	714227
sp|Q9BQA1|MEP50_HUMAN	865581	688911	814478	761408	746286	671003	757508	803197	420931	668636	803232	349525
sp|Q9BQC3|DPH2_HUMAN	86171.5	70766.6	77175	57422.4	52096.4	64736.4	56968.7	65831.9	58451	25088.8	40954	43002.1
sp|Q9BQE3|TBA1C_HUMAN	4.0185e+06	6.45051e+06	3.89171e+06	3.50045e+06	3.45046e+06	6.13946e+06	1.42485e+06	3.36153e+06	3.27894e+06	2.21604e+06	2.65491e+06	2.5597e+06
sp|Q9BQG0|MBB1A_HUMAN	3.96426e+06	4.11646e+06	4.69028e+06	4.34586e+06	3.5715e+06	3.28387e+06	3.48171e+06	3.47579e+06	3.99195e+06	3.31576e+06	3.95987e+06	3.69669e+06
sp|Q9BRA2|TXD17_HUMAN	1.46992e+06	1.33321e+06	1.43124e+06	972524	1.27552e+06	727115	1.24654e+06	1.37869e+06	1.60041e+06	1.43381e+06	1.51629e+06	1.44486e+06
sp|Q9BRX8|F213A_HUMAN	270083	201548	258935	484344	472048	253571	222307	329573	276765	498513	451775	421728
sp|Q9BS26|ERP44_HUMAN	1.14968e+06	1.58767e+06	1.41381e+06	1.40227e+06	1.35314e+06	1.13775e+06	1.29764e+06	1.34227e+06	1.32845e+06	1.54053e+06	1.60666e+06	1.24335e+06
sp|Q9BSJ8|ESYT1_HUMAN	1.14328e+06	975343	1.03839e+06	1.51126e+06	1.40583e+06	1.01023e+06	843762	1.01899e+06	912973	1.05552e+06	1.48938e+06	1.26221e+06
sp|Q9BTT0|AN32E_HUMAN	1.44637e+06	2.32857e+06	1.22514e+06	916702	915933	1.07819e+06	1.49868e+06	1.22947e+06	1.54899e+06	808153	1.7116e+06	1.4364e+06
sp|Q9BTV4|TMM43_HUMAN	136340	197380	184497	151292	153887	146920	96656.2	136577	172558	127701	198286	116442
sp|Q9BTW9|TBCD_HUMAN	335496	242420	246612	245936	229044	220639	340284	351448	341845	211371	349811	306688
sp|Q9BUF5|TBB6_HUMAN	2.14642e+06	3.0302e+06	2.16247e+06	2.21038e+06	2.02481e+06	3.10374e+06	2.19299e+06	1.94907e+06	2.4005e+06	1.30163e+06	2.37782e+06	1.92379e+06
sp|Q9BUJ2|HNRL1_HUMAN	131702	153209	127292	122466	122111	138402	172715	205201	225855	193753	244722	175964
sp|Q9BUL8|PDC10_HUMAN	117341	184723	134093	117296	105068	94726.9	103889	137371	84650.3	91925.1	175642	126548
sp|Q9BUR5|APOO_HUMAN	74650.5	179397	133360	130065	90170.3	67077.5	113971	218974	127742	152645	138632	198214
sp|Q9BV57|MTND_HUMAN	126906	62588.6	139994	137138	143781	173234	115389	154579	62482.3	93369.3	62936	6129.76
sp|Q9BV86|NTM1A_HUMAN	704976	595034	586064	1.20728e+06	597485	481900	480204	1.22214e+06	730022	444574	510156	431792
sp|Q9BVC6|TM109_HUMAN	1.25142e+06	1.22583e+06	1.24608e+06	1.72414e+06	1.62076e+06	1.30431e+06	1.50126e+06	1.58976e+06	1.56231e+06	2.37165e+06	2.30203e+06	2.36916e+06
sp|Q9BVJ6|UT14A_HUMAN	282105	317096	398112	127739	124142	179380	208259	217029	200932	169411	121601	164762
sp|Q9BVK6|TMED9_HUMAN	731568	758887	804515	767617	785538	618847	628573	799667	796946	881222	737845	772835
sp|Q9BVP2|GNL3_HUMAN	197728	244692	284799	176364	167881	191370	174832	84366.7	168524	71993.2	104716	138176
sp|Q9BWD1|THIC_HUMAN	216471	284771	259618	205007	241380	359953	128017	214005	240376	215697	138563	203194
sp|Q9BX68|HINT2_HUMAN	49303.5	52061.1	108469	124038	134164	100480	146615	165109	160219	180553	185172	215704
sp|Q9BXJ9|NAA15_HUMAN	334356	325891	243900	194485	211439	233073	386605	236994	178040	155365	704805	562431
sp|Q9BXK5|B2L13_HUMAN	178723	55023.9	88169	139520	181859	26710.2	249030	397046	346701	362653	409321	358254
sp|Q9BXP5|SRRT_HUMAN	671096	771055	757155	603003	689694	587385	616470	600870	727066	739793	723382	730520
sp|Q9BXW7|CECR5_HUMAN	599255	618405	634115	586933	629382	395709	1.03563e+06	982831	969446	935632	1.36556e+06	1.19709e+06
sp|Q9BY32|ITPA_HUMAN	155727	111280	130336	114330	136347	116840	129779	228198	186478	181474	118414	157109
sp|Q9BYT8|NEUL_HUMAN	851541	644045	779373	769376	831339	614306	833177	708355	689208	912664	1.07199e+06	1.02609e+06
sp|Q9BZE1|RM37_HUMAN	465435	309680	431591	439642	415972	337687	360341	424029	523272	515661	884360	728037
sp|Q9BZZ5|API5_HUMAN	1.80249e+06	2.03477e+06	1.8198e+06	1.53219e+06	1.33988e+06	1.40712e+06	2.1853e+06	2.25342e+06	2.14123e+06	985354	2.29373e+06	1.98124e+06
sp|Q9C005|DPY30_HUMAN	384867	207452	161412	166970	121436	83339.3	286265	182884	272754	122395	390344	352725
sp|Q9GZT3|SLIRP_HUMAN	1.04743e+06	885040	1.04521e+06	960177	1.01062e+06	829747	826061	994435	909041	855273	1.01256e+06	820301
sp|Q9GZT8|GTPC1_HUMAN	420252	470341	465981	172207	195297	183876	323261	588678	391169	147353	462835	366946
sp|Q9H0A0|NAT10_HUMAN	136988	180245	94031.9	91369.8	63717.5	105387	115393	116060	136512	64495	212399	172581
sp|Q9H0D6|XRN2_HUMAN	155464	267668	232543	195809	234497	182729	209526	287510	245378	287996	300596	263826
sp|Q9H0S4|DDX47_HUMAN	546400	479675	577052	313099	297461	375834	309463	381194	350352	361169	326048	283624
sp|Q9H0U4|RAB1B_HUMAN	1.66717e+06	1.54383e+06	2.17277e+06	2.40524e+06	2.44545e+06	2.24349e+06	1.51499e+06	1.56041e+06	1.55709e+06	2.21521e+06	1.39495e+06	1.7414e+06
sp|Q9H1E3|NUCKS_HUMAN	172229	291485	229642	100480	255289	186107	509214	418729	320483	357823	369093	282375
sp|Q9H299|SH3L3_HUMAN	4.16611e+06	3.75196e+06	3.44616e+06	2.87449e+06	3.04997e+06	1.56635e+06	2.90869e+06	2.16824e+06	2.61409e+06	2.34225e+06	2.39285e+06	2.28509e+06
sp|Q9H2U2|IPYR2_HUMAN	1.08244e+06	1.09164e+06	864459	1.20964e+06	1.15136e+06	619239	1.67784e+06	1.18353e+06	1.35452e+06	2.01179e+06	1.87094e+06	2.00172e+06
sp|Q9H307|PININ_HUMAN	371429	332799	366473	270463	252516	254020	307087	353540	328172	286432	271352	263294
sp|Q9H3K6|BOLA2_HUMAN	457632	616556	621074	429809	500860	705253	397490	372515	413316	380427	366869	311555
sp|Q9H3M7|TXNIP_HUMAN	458596	443654	606335	167292	144392	90188.5	221456	332185	290971	334616	355442	332315
sp|Q9H3N1|TMX1_HUMAN	804456	543506	664079	666622	798822	598042	757101	935508	872229	963906	848746	834407
sp|Q9H4A4|AMPB_HUMAN	1.10193e+06	1.14354e+06	1.04057e+06	927826	916247	749747	993469	1.00129e+06	879977	851607	1.07813e+06	836736
sp|Q9H6R4|NOL6_HUMAN	129664	94356.7	153594	126439	124479	61329.1	119200	133630	140342	127239	154714	151465
sp|Q9H773|DCTP1_HUMAN	1.18756e+06	994716	1.14496e+06	704131	708575	863259	710966	837204	743679	476673	500439	459783
sp|Q9H7Z7|PGES2_HUMAN	520567	531487	607862	475432	615236	404714	724040	938651	901967	703316	1.02697e+06	887580
sp|Q9H814|PHAX_HUMAN	165749	118877	163500	95405.6	127523	70311.3	114777	156854	134418	103552	101189	100286
sp|Q9H845|ACAD9_HUMAN	557227	504961	676375	718781	791527	497851	560171	1.08164e+06	860693	961007	1.00414e+06	967363
sp|Q9H9B4|SFXN1_HUMAN	3.68343e+06	3.53669e+06	3.80502e+06	3.60535e+06	3.60619e+06	2.69634e+06	2.95789e+06	2.73589e+06	3.02439e+06	4.56453e+06	3.62888e+06	4.1917e+06
sp|Q9H9J2|RM44_HUMAN	214123	220653	265397	258986	205062	241074	272422	266909	267475	348117	377120	374862
sp|Q9H9P8|L2HDH_HUMAN	198873	186724	216929	178052	181408	133572	206812	204611	200489	209219	163118	172612
sp|Q9HAV4|XPO5_HUMAN	800220	601823	645296	569556	568794	465093	317367	397950	375024	260046	411837	467501
sp|Q9HAV7|GRPE1_HUMAN	722466	1.04882e+06	944543	788550	876782	805527	1.03682e+06	815928	942721	1.04636e+06	1.24885e+06	1.11131e+06
sp|Q9HB71|CYBP_HUMAN	3.81465e+06	3.35739e+06	3.181e+06	4.24301e+06	4.13809e+06	5.53576e+06	2.9508e+06	3.24524e+06	968190	3.82527e+06	2.5166e+06	1.0335e+06
sp|Q9HC38|GLOD4_HUMAN	976814	901640	989942	858661	856460	886596	1.10637e+06	1.17462e+06	1.14284e+06	903554	950436	1.01029e+06
sp|Q9HCC0|MCCB_HUMAN	844492	724993	975378	929066	942448	568179	1.00721e+06	1.29135e+06	1.00756e+06	1.13257e+06	918723	1.18675e+06
sp|Q9HDC9|APMAP_HUMAN	1.73307e+06	1.65163e+06	1.78915e+06	1.52785e+06	1.49485e+06	1.17967e+06	1.45279e+06	1.53115e+06	1.64123e+06	1.93059e+06	1.54561e+06	1.70113e+06
sp|Q9NNW7|TRXR2_HUMAN	68621.3	128219	42576.9	86097.9	63501.3	47622.1	171201	116868	95567	122094	172812	152476
sp|Q9NPH2|INO1_HUMAN	47315.7	28780.8	21113.8	35996.1	31051.9	8954.76	207594	181181	186070	28730.2	71638	5338.94
sp|Q9NPJ3|ACO13_HUMAN	657208	670625	614523	817352	785513	390482	913687	842663	906789	1.38092e+06	1.44325e+06	1.51081e+06
sp|Q9NQ50|RM40_HUMAN	308503	548814	619928	494490	480023	406206	559132	529437	642005	746738	750235	659084
sp|Q9NQC3|RTN4_HUMAN	4.39625e+06	4.36827e+06	4.39925e+06	5.34673e+06	5.54366e+06	6.72316e+06	2.09633e+06	3.28345e+06	2.90611e+06	4.00338e+06	3.66869e+06	3.42066e+06
sp|Q9NQW7|XPP1_HUMAN	228553	183150	191120	227059	233023	197304	179191	202600	13199.4	202312	171180	17296.1
sp|Q9NR12|PDLI7_HUMAN	698104	627557	679012	470214	441648	578752	386199	445215	314880	353145	509519	409509
sp|Q9NR28|DBLOH_HUMAN	711295	686773	701331	727592	675004	396653	766611	809781	766922	825910	858934	654374
sp|Q9NR30|DDX21_HUMAN	1.04654e+07	9.18865e+06	1.0659e+07	7.5442e+06	7.34579e+06	7.88211e+06	4.38517e+06	4.90024e+06	4.29056e+06	4.53844e+06	5.07409e+06	4.67093e+06
sp|Q9NR31|SAR1A_HUMAN	153255	173965	89518.5	62055.6	57564.1	133658	38639.3	85892.6	118356	42366.6	64559.3	120391
sp|Q9NR45|SIAS_HUMAN	1.09276e+06	999297	1.1987e+06	1.05563e+06	1.16755e+06	791746	892613	1.28708e+06	1.06701e+06	1.037e+06	769078	894151
sp|Q9NRV9|HEBP1_HUMAN	575699	585150	732732	585675	582916	640714	497058	775708	630509	739857	731456	794763
sp|Q9NRX4|PHP14_HUMAN	177839	190811	151503	127815	122388	145016	415439	283997	313414	99280.6	338373	332238
sp|Q9NS69|TOM22_HUMAN	1.01793e+06	1.10955e+06	1.33703e+06	1.09588e+06	1.02306e+06	989685	1.13572e+06	1.22911e+06	1.37246e+06	1.14664e+06	1.11887e+06	1.27765e+06
sp|Q9NSD9|SYFB_HUMAN	3.6202e+06	3.53715e+06	3.41011e+06	2.9103e+06	2.76016e+06	2.90794e+06	2.688e+06	3.21621e+06	2.93111e+06	2.28231e+06	2.76385e+06	2.37941e+06
sp|Q9NSE4|SYIM_HUMAN	2.29132e+06	2.07513e+06	2.16984e+06	2.4219e+06	2.40932e+06	1.52055e+06	2.4587e+06	2.70761e+06	2.7745e+06	3.11598e+06	3.92445e+06	3.33448e+06
sp|Q9NTJ5|SAC1_HUMAN	216473	155639	148674	223299	286843	128997	90765.3	111070	17703.3	137293	33018.8	23671.4
sp|Q9NTK5|OLA1_HUMAN	6.83272e+06	6.16933e+06	5.65938e+06	5.31596e+06	5.27476e+06	4.83701e+06	5.34007e+06	5.08302e+06	5.306e+06	4.02278e+06	5.95884e+06	5.24689e+06
sp|Q9NUJ1|ABHDA_HUMAN	163127	194752	144628	216233	206644	175022	222103	259411	254703	261236	421746	323788
sp|Q9NVA2|SEP11_HUMAN	161197	139876	143626	130369	119615	113810	300022	332673	323826	154040	176178	129114
sp|Q9NVI7|ATD3A_HUMAN	997386	1.13045e+06	1.13019e+06	1.12414e+06	1.09279e+06	871104	811329	963558	890264	947736	1.41923e+06	1.16594e+06
sp|Q9NVP1|DDX18_HUMAN	334161	359329	371891	261229	272506	290393	352974	261837	434340	303524	555519	476380
sp|Q9NX24|NHP2_HUMAN	452475	441029	509893	418337	410205	355092	517417	482244	511788	553396	516767	501541
sp|Q9NX58|LYAR_HUMAN	140594	224847	269548	73087.6	143693	120059	167734	182241	175541	126170	134150	123013
sp|Q9NX63|CHCH3_HUMAN	1.65362e+06	1.5914e+06	1.73313e+06	1.72071e+06	1.71561e+06	1.40324e+06	1.35574e+06	1.62614e+06	1.54044e+06	2.15875e+06	1.82311e+06	1.74096e+06
sp|Q9NXF1|TEX10_HUMAN	389428	477776	509811	457842	491651	308568	448864	448591	496010	669228	933404	777037
sp|Q9NXG2|THUM1_HUMAN	303980	290813	319585	243479	261072	187017	210726	267596	251531	253548	462432	240694
sp|Q9NYK5|RM39_HUMAN	296174	351791	331442	423010	406034	331389	349269	347600	346417	448338	460503	466847
sp|Q9NYU2|UGGG1_HUMAN	333333	288965	296975	226323	268450	229570	262620	355240	328473	207639	424160	353292
sp|Q9NZ01|TECR_HUMAN	144525	321191	277863	92653.8	172337	212768	199730	97499.3	62083.3	109608	68043.1	107751
sp|Q9NZ08|ERAP1_HUMAN	343310	358951	313744	388553	424709	218514	257597	444823	486703	907471	1.06901e+06	974308
sp|Q9NZ45|CISD1_HUMAN	385210	405273	418480	334479	338901	234637	339501	433296	361722	658260	606345	554976
sp|Q9NZL9|MAT2B_HUMAN	748921	749942	716846	705632	599816	597152	677172	738135	654533	826448	719961	703420
sp|Q9NZM1|MYOF_HUMAN	4.22261e+06	4.42256e+06	4.62775e+06	3.26549e+06	3.42421e+06	5.06623e+06	2.66951e+06	3.63027e+06	3.62606e+06	2.25534e+06	3.01137e+06	2.67469e+06
sp|Q9NZM5|GSCR2_HUMAN	6295.26	45431.8	30482.5	11563.4	13068.4	30449	20112	6614.56	31021.6	19287.2	20230.4	18069.2
sp|Q9P032|NDUF4_HUMAN	110490	47691.6	82284.6	79212.7	99622	37357.7	114419	184901	170614	133333	192052	166349
sp|Q9P035|HACD3_HUMAN	197005	220250	236169	242746	274581	203615	200412	244427	232225	191753	252467	252806
sp|Q9P0J0|NDUAD_HUMAN	502979	276387	307426	621710	644591	133934	669119	678685	831006	666248	627402	633829
sp|Q9P0L0|VAPA_HUMAN	3.58193e+06	3.1125e+06	3.6846e+06	4.13309e+06	4.22862e+06	3.65659e+06	2.34373e+06	2.63404e+06	2.52839e+06	3.42914e+06	3.10637e+06	3.23862e+06
sp|Q9P0M6|H2AW_HUMAN	404021	233817	306477	368260	381550	6595.32	382155	961516	396961	687569	1.04796e+06	605372
sp|Q9P1F3|ABRAL_HUMAN	580614	727007	657936	848461	937778	963573	460760	793953	707231	732714	953223	869704
sp|Q9P258|RCC2_HUMAN	1.39307e+06	1.4974e+06	1.20417e+06	873629	477218	1.42984e+06	860005	797623	1.04545e+06	654728	1.69685e+06	1.40626e+06
sp|Q9P287|BCCIP_HUMAN	65630.6	77347.8	117984	73181	63591.2	111569	66928.2	66939.5	83805	84446.3	48621.1	90973
sp|Q9P2E9|RRBP1_HUMAN	158851	129266	124414	276841	295582	209784	358941	314829	318841	349996	419186	330477
sp|Q9P2I0|CPSF2_HUMAN	80830.1	75984.2	82007.6	61938.9	78381.8	74193.9	62328.4	97254	80986.2	79193.8	113773	105139
sp|Q9P2J5|SYLC_HUMAN	2.18322e+06	2.40657e+06	2.18457e+06	2.14356e+06	2.00565e+06	1.84825e+06	1.77474e+06	1.45097e+06	1.69329e+06	1.73368e+06	1.74128e+06	2.00478e+06
sp|Q9UBB4|ATX10_HUMAN	151934	163340	146286	86718.3	139812	97492	101568	104676	92083.9	185699	202364	118395
sp|Q9UBG0|MRC2_HUMAN	82997.9	61434.4	69315.1	49530.2	75759.2	21947.3	333838	366061	305015	245598	344143	329997
sp|Q9UBI6|GBG12_HUMAN	597916	571298	684110	627770	636792	544636	816979	1.01895e+06	964145	918301	756541	747185
sp|Q9UBQ7|GRHPR_HUMAN	1.29869e+06	1.04898e+06	1.27645e+06	1.22245e+06	1.27882e+06	896969	1.55643e+06	2.19751e+06	2.05775e+06	1.44142e+06	1.49049e+06	1.4319e+06
sp|Q9UBR2|CATZ_HUMAN	668165	566503	562541	518717	628155	289729	787136	717586	696227	577229	412914	381169
sp|Q9UBS4|DJB11_HUMAN	226173	456197	441250	334364	259626	366170	292739	29728	287100	294392	195662	246210
sp|Q9UBT2|SAE2_HUMAN	406515	325039	370249	259367	308311	227226	309289	176265	309424	263487	420805	447242
sp|Q9UDT6|CLIP2_HUMAN	129348	104126	82529.4	137672	148464	170007	518817	639924	604704	183858	300926	241167
sp|Q9UDW1|QCR9_HUMAN	281537	291359	295646	332432	241490	588790	1.52226e+06	370694	1.45797e+06	373505	743786	1.08391e+06
sp|Q9UFN0|NPS3A_HUMAN	363417	91968.5	189714	209845	333926	87064.2	643717	291247	410444	456103	465333	545318
sp|Q9UGP8|SEC63_HUMAN	221059	201089	284639	269083	304206	229239	89490.8	155335	139198	208182	170943	188726
sp|Q9UHB9|SRP68_HUMAN	381018	552447	486081	442798	444037	363859	363204	373739	334466	316212	613077	419315
sp|Q9UHD1|CHRD1_HUMAN	260925	289305	191408	227470	242202	406307	229849	224155	256195	132706	270687	189285
sp|Q9UHD8|SEPT9_HUMAN	508940	470412	524904	513050	545059	445858	627624	647514	748137	555327	490161	535275
sp|Q9UHG3|PCYOX_HUMAN	135661	211235	123255	185441	181558	98662	342661	312148	285505	175446	470540	316311
sp|Q9UHV9|PFD2_HUMAN	1.07369e+06	1.01032e+06	1.10683e+06	967836	1.03992e+06	1.05257e+06	818723	839217	791069	786353	631776	651661
sp|Q9UHX1|PUF60_HUMAN	1.07993e+06	1.08354e+06	1.16395e+06	1.02468e+06	1.05148e+06	934435	1.30103e+06	1.22086e+06	1.15955e+06	967710	872432	1.08774e+06
sp|Q9UI12|VATH_HUMAN	126215	148851	153646	161149	162238	166999	89185.5	148312	146021	90167	154326	103105
sp|Q9UI30|TR112_HUMAN	132723	209291	159322	121075	122554	147361	95041.3	168787	147435	94632.7	180962	142766
sp|Q9UIA9|XPO7_HUMAN	126034	71101.8	110077	61603.7	76108.7	53686.3	56227.8	107057	86647.3	49712.8	61089.3	58556.4
sp|Q9UIJ7|KAD3_HUMAN	143368	129655	156048	209317	239688	231390	270880	241692	277132	407866	312816	357250
sp|Q9UJS0|CMC2_HUMAN	312703	282933	363904	364108	326659	302011	204883	364941	354741	350344	382825	384109
sp|Q9UJZ1|STML2_HUMAN	9.73544e+06	1.03226e+07	1.06176e+07	9.33444e+06	7.8787e+06	5.00799e+06	1.37728e+07	1.06971e+07	1.2371e+07	1.27509e+07	1.33228e+07	1.59433e+07
sp|Q9UK22|FBX2_HUMAN	73566.3	60197.9	69623	53418.2	18793.3	71795.4	257580	386894	252034	154057	111176	105829
sp|Q9UK76|HN1_HUMAN	1.6382e+06	1.52683e+06	1.95212e+06	1.29791e+06	1.56962e+06	1.49226e+06	737884	589887	607924	475984	504274	480853
sp|Q9UKK9|NUDT5_HUMAN	1.36454e+06	1.47186e+06	1.30776e+06	1.79608e+06	1.87086e+06	1.49787e+06	1.85601e+06	1.76765e+06	1.97919e+06	1.86795e+06	1.86785e+06	1.81837e+06
sp|Q9UKM9|RALY_HUMAN	807278	726464	671000	695019	688000	515996	752785	832349	687861	802754	875691	704262
sp|Q9UKV3|ACINU_HUMAN	393540	496816	217562	186521	159103	210314	460224	198057	476551	205551	599184	380601
sp|Q9UKY7|CDV3_HUMAN	169762	159814	173141	154832	135687	193698	164239	54726.2	105705	84680.1	107705	128925
sp|Q9UL46|PSME2_HUMAN	3.49191e+06	3.62401e+06	3.08394e+06	2.50784e+06	2.2936e+06	1.59555e+06	5.08883e+06	3.98354e+06	4.55225e+06	4.32725e+06	7.0208e+06	6.06921e+06
sp|Q9ULC4|MCTS1_HUMAN	199769	161659	139025	134892	139318	160651	111367	197753	156485	107855	178690	135696
sp|Q9ULV4|COR1C_HUMAN	301675	453744	323194	181767	259595	360323	248122	246478	444756	184074	253733	186517
sp|Q9UM00|TMCO1_HUMAN	116523	18189.3	4131.34	32819.3	104058	6844.01	70222.5	136184	120737	152761	142347	125312
sp|Q9UMR2|DD19B_HUMAN	449140	501647	481484	221704	262946	387321	622232	388908	471902	262274	279816	288373
sp|Q9UMS4|PRP19_HUMAN	1.59859e+06	1.44133e+06	1.4209e+06	1.50889e+06	1.42382e+06	1.21377e+06	1.56207e+06	1.875e+06	1.6589e+06	1.62727e+06	1.57424e+06	1.62273e+06
sp|Q9UMX0|UBQL1_HUMAN	1.83161e+06	1.95718e+06	2.15107e+06	1.74127e+06	1.88531e+06	1.90515e+06	2.12917e+06	2.05068e+06	2.10884e+06	1.36433e+06	1.73385e+06	1.62195e+06
sp|Q9UNH7|SNX6_HUMAN	466019	546523	560065	661453	614822	655663	626946	728520	648151	531345	785189	708684
sp|Q9UNL2|SSRG_HUMAN	182644	243148	260161	272116	252563	229394	225895	139532	182212	275273	201234	286111
sp|Q9UNM6|PSD13_HUMAN	1.46219e+06	1.74199e+06	1.50487e+06	1.48629e+06	1.48894e+06	1.48271e+06	1.25491e+06	1.46914e+06	1.56972e+06	1.41288e+06	1.26303e+06	1.49392e+06
sp|Q9UNP9|PPIE_HUMAN	2.08847e+06	1.82846e+06	2.24579e+06	1.7173e+06	2.1175e+06	2.0939e+06	1.44645e+06	3.37828e+06	2.58592e+06	1.79481e+06	1.65728e+06	1.70094e+06
sp|Q9UQ80|PA2G4_HUMAN	1.62263e+06	1.89858e+06	1.80426e+06	1.40962e+06	1.51898e+06	1.76531e+06	1.35101e+06	1.26161e+06	1.51702e+06	1.25482e+06	1.18785e+06	1.37379e+06
sp|Q9Y224|CN166_HUMAN	1.80826e+06	2.03229e+06	1.66384e+06	1.44389e+06	1.34785e+06	1.50499e+06	1.40808e+06	1.43231e+06	1.62255e+06	830378	2.01682e+06	1.83221e+06
sp|Q9Y230|RUVB2_HUMAN	1.96371e+06	2.10138e+06	1.90891e+06	1.63901e+06	1.74653e+06	2.03806e+06	1.41402e+06	2.05439e+06	728677	1.75742e+06	204958	727135
sp|Q9Y262|EIF3L_HUMAN	956543	419209	535070	739271	990973	446793	451578	681388	518203	571437	408901	464527
sp|Q9Y265|RUVB1_HUMAN	5.69415e+06	6.27147e+06	6.44484e+06	4.95324e+06	5.16362e+06	5.91287e+06	5.03572e+06	6.45885e+06	5.86533e+06	5.37385e+06	5.44981e+06	4.86749e+06
sp|Q9Y266|NUDC_HUMAN	384715	326363	366029	332864	300190	430383	362071	237814	240528	263213	201937	218338
sp|Q9Y276|BCS1_HUMAN	80805.4	72154.6	74529	61478.6	44651.5	49248.9	58917.8	54242.9	59796.1	32731.7	88405.9	85319.6
sp|Q9Y277|VDAC3_HUMAN	1.29569e+07	1.37092e+07	1.42831e+07	1.66423e+07	1.46048e+07	1.07817e+07	1.61576e+07	1.70406e+07	1.56875e+07	2.37105e+07	2.88947e+07	2.65899e+07
sp|Q9Y281|COF2_HUMAN	155158	157454	201339	351142	346917	523249	176363	163907	167126	180070	167001	145878
sp|Q9Y285|SYFA_HUMAN	2.94118e+06	3.19433e+06	2.78768e+06	2.48448e+06	2.18498e+06	2.60444e+06	2.80789e+06	2.65659e+06	2.63703e+06	1.71399e+06	2.45921e+06	1.93792e+06
sp|Q9Y295|DRG1_HUMAN	322375	291173	316051	269372	274975	276338	243284	275912	255481	191759	238680	233929
sp|Q9Y2A7|NCKP1_HUMAN	103380	25683.2	74549.4	59372.9	133788	21158.6	106848	131935	149507	141592	140632	143479
sp|Q9Y2B0|CNPY2_HUMAN	149761	221596	119791	125844	111592	115538	150239	149886	138155	90072.3	276251	173451
sp|Q9Y2Q3|GSTK1_HUMAN	1.98917e+06	1.74105e+06	1.80727e+06	2.23239e+06	2.20518e+06	1.76943e+06	1.36761e+06	1.84232e+06	1.47322e+06	2.70378e+06	3.17443e+06	2.83334e+06
sp|Q9Y2V2|CHSP1_HUMAN	249531	225617	212059	202445	236157	268892	266750	323737	366384	268957	328833	301042
sp|Q9Y2X3|NOP58_HUMAN	841717	687073	815895	523945	538667	431651	589155	637333	682748	619420	681760	704517
sp|Q9Y2Z0|SUGT1_HUMAN	451990	418589	436205	386071	312829	418951	571148	389064	393849	319138	356568	338223
sp|Q9Y2Z4|SYYM_HUMAN	1.64038e+06	1.89961e+06	2.08315e+06	1.78107e+06	1.78467e+06	1.48132e+06	1.68991e+06	1.76255e+06	1.79388e+06	2.24059e+06	2.41568e+06	2.46346e+06
sp|Q9Y305|ACOT9_HUMAN	1.1571e+06	1.05704e+06	1.29689e+06	1.16186e+06	1.25167e+06	976630	813716	1.38158e+06	1.41556e+06	1.50234e+06	1.29817e+06	1.60142e+06
sp|Q9Y333|LSM2_HUMAN	171002	185837	152790	191594	160514	170852	182838	353158	168036	152886	199216	157744
sp|Q9Y371|SHLB1_HUMAN	202733	214814	164432	181208	183593	128289	142755	189375	141308	185516	243424	179091
sp|Q9Y376|CAB39_HUMAN	248913	251445	286428	216125	218963	210121	222486	274148	259555	214414	237490	229329
sp|Q9Y383|LC7L2_HUMAN	289833	249265	205807	222739	260513	169777	83726.6	228069	97367.1	277764	153000	151358
sp|Q9Y394|DHRS7_HUMAN	292429	453702	315146	615016	602595	192110	467672	500233	524024	804090	680730	683523
sp|Q9Y3A6|TMED5_HUMAN	553709	610466	639696	629991	617859	505300	521676	593954	452689	663938	623568	498328
sp|Q9Y3B4|PM14_HUMAN	183373	214781	30928.4	109467	104638	93716.7	130943	194302	101587	84905.8	112832	23014.5
sp|Q9Y3B7|RM11_HUMAN	142194	160114	171191	193016	175684	185463	126987	151265	119100	213306	202986	192305
sp|Q9Y3D6|FIS1_HUMAN	613115	491924	562820	526258	478701	331231	420386	628122	587433	827392	993713	920975
sp|Q9Y3D7|TIM16_HUMAN	189737	213347	287110	248814	233690	132138	179673	158722	198072	308634	307624	360691
sp|Q9Y3E0|GOT1B_HUMAN	247216	182024	224311	204332	106334	16115.7	239816	123168	133840	342395	539141	536258
sp|Q9Y3F4|STRAP_HUMAN	1.24733e+06	696112	1.14758e+06	995639	1.0312e+06	1.11461e+06	863352	1.05292e+06	981611	939330	814835	693012
sp|Q9Y3I0|RTCB_HUMAN	990547	968037	1.09566e+06	870435	834841	876463	695243	1.12452e+06	889496	826305	925196	763173
sp|Q9Y3U8|RL36_HUMAN	2.95579e+06	2.89819e+06	3.46533e+06	2.59473e+06	2.60248e+06	3.28744e+06	1.54803e+06	3.34134e+06	2.37443e+06	1.91356e+06	1.94704e+06	1.88517e+06
sp|Q9Y490|TLN1_HUMAN	3.28199e+06	3.87568e+06	2.74619e+06	3.2392e+06	3.36876e+06	3.60102e+06	3.7798e+06	4.10694e+06	4.54832e+06	2.93273e+06	4.52224e+06	3.6661e+06
sp|Q9Y4L1|HYOU1_HUMAN	2.51113e+06	2.67233e+06	2.31151e+06	2.57474e+06	2.62821e+06	2.14422e+06	1.47539e+06	1.78432e+06	2.00659e+06	2.28005e+06	2.69604e+06	2.51487e+06
sp|Q9Y4W6|AFG32_HUMAN	1.97294e+06	2.05511e+06	1.84409e+06	1.87656e+06	1.74125e+06	1.20222e+06	2.15546e+06	2.25522e+06	2.56536e+06	2.08948e+06	2.01165e+06	2.40218e+06
sp|Q9Y4Z0|LSM4_HUMAN	374300	419664	558794	288123	324032	307902	259774	645502	516628	449165	417746	437940
sp|Q9Y512|SAM50_HUMAN	414177	737771	537422	556426	542779	460417	414730	714009	709940	775292	809607	625489
sp|Q9Y5B9|SP16H_HUMAN	907870	959685	852593	873742	737289	821307	946575	801493	939029	831252	1.09987e+06	905513
sp|Q9Y5L0|TNPO3_HUMAN	258561	291360	291896	214884	163512	198047	112745	165839	121434	147673	266968	244976
sp|Q9Y5L4|TIM13_HUMAN	2.84439e+06	2.83298e+06	2.34268e+06	2.79378e+06	2.64389e+06	2.1344e+06	2.78782e+06	5.00141e+06	3.19768e+06	3.2338e+06	4.10028e+06	2.95693e+06
sp|Q9Y5S9|RBM8A_HUMAN	1.81293e+06	2.32121e+06	1.89187e+06	2.1455e+06	1.68015e+06	2.24737e+06	1.9966e+06	1.26649e+06	1.75275e+06	1.24019e+06	1.1377e+06	1.31383e+06
sp|Q9Y5Z4|HEBP2_HUMAN	59753.7	51317.5	54543.1	69546.8	69697.5	45046.2	70835.4	108043	80883.6	57108.5	84467.7	64943.8
sp|Q9Y617|SERC_HUMAN	1.15352e+07	1.12618e+07	1.02621e+07	9.86688e+06	1.09946e+07	1.09128e+07	6.90778e+06	7.42632e+06	6.78031e+06	7.47105e+06	9.83411e+06	8.63756e+06
sp|Q9Y678|COPG1_HUMAN	118234	93731.3	22186	61823.2	40731.4	39734.2	94815.3	42402.1	68921.7	27487.6	152759	93480.1
sp|Q9Y696|CLIC4_HUMAN	161929	232920	217264	222546	247824	161052	174403	229109	193455	164526	275797	167909
sp|Q9Y6C9|MTCH2_HUMAN	1.35033e+06	958963	1.00708e+06	1.49383e+06	1.78578e+06	1.04798e+06	1.4231e+06	2.08262e+06	1.79835e+06	2.34758e+06	2.39391e+06	2.09782e+06
sp|Q9Y6N5|SQRD_HUMAN	774870	740835	746205	947492	1.00015e+06	544735	868296	938900	706685	1.23842e+06	1.20995e+06	1.16414e+06

## Sheet: D) Comparisons
Comparison.Name	Group1	Group2
Comp1	MP	WT
Comp2	MP	DM
Comp3	MP	TM
Comp4	WT	DM
Comp5	WT	TM
Comp6	DM	TM

## Sheet: (E) MP to WT
Uniprot	Protein	NumberPeptides	PvalProteins	FCProteins	PvalPeptides	FCPeptides	CritProt	CritPep	Order	protein_name	Cellular Component	Biological Process	Molecular Function
O14773	sp|O14773|TPP1_HUMAN	8	0.0483281	0.227434	0.000651037	0.19188	TRUE	TRUE	34	Tripeptidyl-peptidase 1	C:lysosomal lumen;C:melanosome;C:extracellular vesicular exosome;C:lysosome;C:mitochondrion	P:endoplasmic reticulum unfolded protein response;P:cellular protein metabolic process;P:bone resorption;P:lysosome organization;P:neuromuscular process controlling balance;P:peptide catabolic process;P:lipid metabolic process;P:protein catabolic process;P:proteolysis;P:epithelial cell differentiation;P:nervous system development;P:activation of signaling protein activity involved in unfolded pro…	F:tripeptidyl-peptidase activity;F:serine-type endopeptidase activity;F:metal ion binding;F:peptidase activity;F:peptide binding;F:serine-type peptidase activity;F:endopeptidase activity
O60313	sp|O60313|OPA1_HUMAN	6	0.00999143	0.617646	0.0103135	0.599073	TRUE	TRUE	70	Dynamin-like 120 kDa protein, form S1	C:mitochondrial inner membrane;C:dendrite;C:cytoplasm;C:integral component of membrane;C:nucleoplasm;C:membrane;C:mitochondrial intermembrane space;C:mitochondrial outer membrane;C:mitochondrion;C:mitochondrial crista	P:mitochondrial fission;P:mitochondrion organization;P:visual perception;P:neural tube closure;P:axon transport of mitochondrion;P:mitochondrial genome maintenance;P:cellular senescence;P:inner mitochondrial membrane organization;P:apoptotic process;P:mitochondrial fusion;P:metabolic process;P:negative regulation of release of cytochrome c from mitochondria;P:negative regulation of endoplasmic re…	F:GTPase activity;F:magnesium ion binding;F:GTP binding
O75340	sp|O75340|PDCD6_HUMAN	8	0.0116006	0.627036	0.000241494	0.605464	TRUE	TRUE	91	Programmed cell death protein 6	C:nuclear membrane;C:nucleus;C:cytoplasm;C:endoplasmic reticulum membrane;C:extracellular vesicular exosome;C:endoplasmic reticulum exit site;C:endosome;C:cytoplasmic vesicle;C:endoplasmic reticulum	P:positive regulation of endothelial cell migration;P:vascular endothelial growth factor receptor-2 signaling pathway;P:angiogenesis;P:positive regulation of cysteine-type endopeptidase activity involved in apoptotic process;P:positive regulation of angiogenesis;P:response to calcium ion;P:negative regulation of vascular endothelial growth factor receptor signaling pathway;P:negative regulation o…	F:calcium-dependent protein binding;F:calcium-dependent cysteine-type endopeptidase activity;F:binding, bridging;F:protein dimerization activity;F:calcium ion binding;F:protein anchor
O75367	sp|O75367|H2AY_HUMAN	5	0.0326456	0.48546	0.00516305	0.52066	TRUE	TRUE	94	Core histone macro-H2A.1	C:sex chromatin;C:extracellular vesicular exosome;C:nuclear chromatin;C:nucleoplasm;C:nucleolus;C:Barr body;C:pericentric heterochromatin;C:condensed chromosome;C:nucleosome;C:nucleus	P:establishment of protein localization to chromatin;P:nucleosome assembly;P:negative regulation of transcription from RNA polymerase II promoter;P:negative regulation of gene expression, epigenetic;P:dosage compensation;P:negative regulation of cell cycle G2/M phase transition;P:negative regulation of protein serine/threonine kinase activity;P:chromatin modification;P:negative regulation of hist…	F:protein serine/threonine kinase inhibitor activity;F:rDNA binding;F:DNA binding;F:transcription regulatory region DNA binding;F:chromatin DNA binding;F:protein kinase binding;F:double-stranded methylated DNA binding
O75369	sp|O75369|FLNB_HUMAN	39	0.000127855	2.35629	3.01317e-10	2.25937	TRUE	TRUE	95	Filamin-B	C:focal adhesion;C:plasma membrane;C:Z disc;C:cytoplasm;C:integral component of membrane;C:cell cortex;C:cytosol;C:actin cytoskeleton;C:stress fiber;C:extracellular vesicular exosome	P:skeletal muscle tissue development;P:cytokine-mediated signaling pathway;P:cell differentiation;P:cytoskeletal anchoring at plasma membrane;P:actin cytoskeleton organization;P:signal transduction	F:identical protein binding;F:actin binding;F:poly(A) RNA binding
O75439	sp|O75439|MPPB_HUMAN	5	0.0272065	0.635901	0.00761079	0.620502	TRUE	TRUE	99	Mitochondrial-processing peptidase subunit beta	C:mitochondrial matrix;C:mitochondrial inner membrane	P:protein targeting to mitochondrion;P:cellular protein metabolic process	F:metal ion binding;F:metalloendopeptidase activity
O75521	sp|O75521|ECI2_HUMAN	6	0.0195088	0.559029	0.000206682	0.576177	TRUE	TRUE	103	Enoyl-CoA delta isomerase 2, mitochondrial	C:peroxisomal matrix;C:mitochondrion;C:nucleoplasm;C:membrane;C:intracellular membrane-bounded organelle	P:fatty acid catabolic process	F:fatty-acyl-CoA binding;F:receptor binding;F:dodecenoyl-CoA delta-isomerase activity
O95831	sp|O95831|AIFM1_HUMAN	4	0.0203503	0.631391	0.000147944	0.633848	TRUE	TRUE	137	Apoptosis-inducing factor 1, mitochondrial	C:mitochondrion;C:cytosol;C:perinuclear region of cytoplasm;C:nucleus;C:mitochondrial inner membrane;C:mitochondrial intermembrane space	P:chromosome condensation;P:apoptotic DNA fragmentation;P:positive regulation of apoptotic process;P:mitochondrial respiratory chain complex I assembly;P:activation of cysteine-type endopeptidase activity involved in apoptotic process;P:apoptotic process;P:intrinsic apoptotic signaling pathway in response to endoplasmic reticulum stress;P:neuron differentiation;P:cell redox homeostasis;P:neuron a…	F:NAD(P)H oxidase activity;F:oxidoreductase activity, acting on NAD(P)H;F:electron carrier activity;F:FAD binding;F:DNA binding
P00352	sp|P00352|AL1A1_HUMAN	35	1.23732e-05	3.42766	4.70518e-14	3.26063	TRUE	TRUE	143	Retinal dehydrogenase 1	C:cytoplasm;C:cytosol;C:extracellular vesicular exosome	P:retinol metabolic process;P:xenobiotic metabolic process;P:small molecule metabolic process;P:cellular aldehyde metabolic process;P:positive regulation of Ras GTPase activity;P:ethanol oxidation	F:3-chloroallyl aldehyde dehydrogenase activity;F:retinal dehydrogenase activity;F:aldehyde dehydrogenase (NAD) activity;F:benzaldehyde dehydrogenase (NAD+) activity;F:androgen binding;F:Ras GTPase activator activity
P00367	sp|P00367|DHE3_HUMAN	14	0.0201734	0.621674	0.00485395	0.525066	TRUE	TRUE	144	Glutamate dehydrogenase 1, mitochondrial	C:cytoplasm;C:mitochondrial matrix;C:mitochondrion	P:glutamate catabolic process;P:glutamine metabolic process;P:substantia nigra development;P:cellular amino acid biosynthetic process;P:glutamate biosynthetic process;P:positive regulation of insulin secretion;P:cellular nitrogen compound metabolic process;P:small molecule metabolic process;P:tricarboxylic acid metabolic process	F:ATP binding;F:ADP binding;F:glutamate dehydrogenase [NAD(P)+] activity;F:GTP binding;F:leucine binding;F:identical protein binding;F:NAD+ binding;F:glutamate dehydrogenase (NAD+) activity
P00491	sp|P00491|PNPH_HUMAN	11	0.00381181	1.86517	0.000111833	1.89069	TRUE	TRUE	149	Purine nucleoside phosphorylase	C:cytoskeleton;C:intracellular;C:cytosol;C:cytoplasm;C:extracellular vesicular exosome	P:NAD biosynthesis via nicotinamide riboside salvage pathway;P:nicotinamide riboside catabolic process;P:urate biosynthetic process;P:purine nucleobase metabolic process;P:response to drug;P:interleukin-2 secretion;P:positive regulation of alpha-beta T cell differentiation;P:nucleobase-containing small molecule metabolic process;P:nucleobase-containing compound metabolic process;P:small molecule …	F:nucleoside binding;F:phosphate ion binding;F:drug binding;F:purine-nucleoside phosphorylase activity;F:purine nucleobase binding
P00558	sp|P00558|PGK1_HUMAN	33	0.00343464	0.628717	6.02025e-11	0.597951	TRUE	TRUE	152	Phosphoglycerate kinase 1	C:cytosol;C:membrane;C:extracellular vesicular exosome	P:pathogenesis;P:small molecule metabolic process;P:phosphorylation;P:glucose metabolic process;P:gluconeogenesis;P:carbohydrate metabolic process;P:epithelial cell differentiation;P:glycolytic process	F:ATP binding;F:phosphoglycerate kinase activity
P02768	sp|P02768|ALBU_HUMAN	18	0.0275467	5.67538	5.37661e-05	8.07747	TRUE	TRUE	158	Serum albumin	C:protein complex;C:extracellular vesicular exosome;C:platelet alpha granule lumen;C:basement membrane;C:blood microparticle;C:extracellular region;C:nucleus;C:extracellular space	P:response to nutrient;P:maintenance of mitochondrion location;P:retina homeostasis;P:small molecule metabolic process;P:transmembrane transport;P:positive regulation of circadian sleep/wake cycle, non-REM sleep;P:bile acid and bile salt transport;P:response to organic substance;P:cellular response to starvation;P:blood coagulation;P:hemolysis by symbiont of host erythrocytes;P:negative regulatio…	F:drug binding;F:toxic substance binding;F:copper ion binding;F:zinc ion binding;F:antioxidant activity;F:chaperone binding;F:fatty acid binding;F:pyridoxal phosphate binding;F:DNA binding
P02786	sp|P02786|TFR1_HUMAN	6	0.00312409	3.38263	0.000105421	3.24653	TRUE	TRUE	159	Transferrin receptor protein 1, serum form	C:external side of plasma membrane;C:extracellular space;C:integral component of plasma membrane;C:melanosome;C:extracellular region;C:perinuclear region of cytoplasm;C:vesicle;C:recycling endosome;C:cytoplasmic membrane-bounded vesicle;C:cell surface;C:blood microparticle;C:plasma membrane;C:intracellular membrane-bounded organelle;C:endosome;C:membrane;C:extracellular vesicular exosome;C:coated…	P:iron ion import;P:osteoclast differentiation;P:viral process;P:positive regulation of bone resorption;P:transmembrane transport;P:cellular response to drug;P:cellular iron ion homeostasis;P:transferrin transport	F:double-stranded RNA binding;F:poly(A) RNA binding;F:identical protein binding;F:transferrin receptor activity
P02792	sp|P02792|FRIL_HUMAN	3	0.00154957	0.210681	0.00481255	0.19952	TRUE	TRUE	161	Ferritin light chain	C:cytosol;C:intracellular ferritin complex;C:extracellular vesicular exosome;C:membrane	P:receptor-mediated endocytosis;P:post-Golgi vesicle-mediated transport;P:iron ion homeostasis;P:membrane organization;P:iron ion transport;P:cellular iron ion homeostasis;P:transmembrane transport	F:identical protein binding;F:iron ion binding;F:ferric iron binding
P04040	sp|P04040|CATA_HUMAN	5	0.0024152	0.347101	0.0186966	0.321411	TRUE	TRUE	163	Catalase	C:focal adhesion;C:lysosome;C:endoplasmic reticulum;C:peroxisomal membrane;C:mitochondrial intermembrane space;C:membrane;C:intracellular membrane-bounded organelle;C:Golgi apparatus;C:peroxisomal matrix;C:plasma membrane;C:cytosol;C:peroxisome;C:extracellular vesicular exosome	P:ureteric bud development;P:cellular response to growth factor stimulus;P:hydrogen peroxide catabolic process;P:negative regulation of apoptotic process;P:aging;P:nucleobase-containing small molecule metabolic process;P:osteoblast differentiation;P:positive regulation of NF-kappaB transcription factor activity;P:triglyceride metabolic process;P:small molecule metabolic process;P:negative regulat…	F:receptor binding;F:metal ion binding;F:heme binding;F:catalase activity;F:enzyme binding;F:aminoacylase activity;F:protein homodimerization activity;F:antioxidant activity;F:NADP binding;F:oxidoreductase activity, acting on peroxide as acceptor
P04080	sp|P04080|CYTB_HUMAN	5	0.000931188	2.15661	0.0229771	2.08105	TRUE	TRUE	166	Cystatin-B	C:extracellular space;C:nucleolus;C:cytoplasm;C:extracellular vesicular exosome	P:negative regulation of proteolysis;P:negative regulation of endopeptidase activity;P:regulation of apoptotic process;P:negative regulation of peptidase activity;P:adult locomotory behavior	F:poly(A) RNA binding;F:endopeptidase inhibitor activity;F:cysteine-type endopeptidase inhibitor activity;F:protease binding
P04083	sp|P04083|ANXA1_HUMAN	29	8.61934e-05	3.07527	1.06881e-09	2.69152	TRUE	TRUE	167	Annexin A1	C:endosome;C:cell surface;C:basolateral plasma membrane;C:sarcolemma;C:plasma membrane;C:protein complex;C:extracellular vesicular exosome;C:extracellular region;C:nucleus;C:vesicle;C:cilium;C:cytoplasm;C:focal adhesion;C:cornified envelope;C:mitochondrial membrane;C:extracellular space;C:mast cell granule	P:insulin secretion;P:ATP catabolic process;P:endocrine pancreas development;P:negative regulation of apoptotic process;P:negative regulation of interleukin-8 secretion;P:keratinocyte differentiation;P:movement of cell or subcellular component;P:cellular response to glucocorticoid stimulus;P:inflammatory response;P:signal transduction;P:response to X-ray;P:alpha-beta T cell differentiation;P:nega…	F:protein binding, bridging;F:double-stranded DNA-dependent ATPase activity;F:phospholipid binding;F:annealing helicase activity;F:calcium-dependent phospholipid binding;F:phospholipase A2 inhibitor activity;F:helicase activity;F:single-stranded RNA binding;F:single-stranded DNA binding;F:calcium ion binding;F:calcium-dependent protein binding;F:receptor binding;F:structural molecule activity
P04179	sp|P04179|SODM_HUMAN	8	0.000313079	0.270271	1.37682e-05	0.215677	TRUE	TRUE	168	Superoxide dismutase [Mn], mitochondrial	C:mitochondrial inner membrane;C:mitochondrial nucleoid;C:extracellular vesicular exosome;C:mitochondrial matrix;C:mitochondrion	P:negative regulation of fibroblast proliferation;P:response to immobilization stress;P:response to lipopolysaccharide;P:vasodilation by acetylcholine involved in regulation of systemic arterial blood pressure;P:intrinsic apoptotic signaling pathway in response to oxidative stress;P:liver development;P:response to reactive oxygen species;P:age-dependent response to reactive oxygen species;P:negat…	F:manganese ion binding;F:superoxide dismutase activity;F:identical protein binding;F:oxygen binding;F:DNA binding
P05534	sp|P05534|1A24_HUMAN	3	0.00477341	0.298463	0.00893842	0.309253	TRUE	TRUE	186	HLA class I histocompatibility antigen, A-24 alpha chain	C:plasma membrane;C:endoplasmic reticulum;C:Golgi apparatus;C:Golgi membrane;C:extracellular vesicular exosome;C:early endosome membrane;C:MHC class I protein complex;C:phagocytic vesicle membrane;C:integral component of lumenal side of endoplasmic reticulum membrane;C:cell surface;C:ER to Golgi transport vesicle membrane	P:antigen processing and presentation of peptide antigen via MHC class I;P:viral process;P:antigen processing and presentation of exogenous peptide antigen via MHC class I;P:regulation of immune response;P:antigen processing and presentation of exogenous peptide antigen via MHC class I, TAP-dependent;P:type I interferon signaling pathway;P:cytokine-mediated signaling pathway;P:interferon-gamma-me…	F:TAP binding;F:beta-2-microglobulin binding;F:receptor binding;F:peptide antigen binding
P05556	sp|P05556|ITB1_HUMAN	5	0.00394356	1.54789	0.00308768	1.66601	TRUE	TRUE	187	Integrin beta-1	C:integrin alpha2-beta1 complex;C:synaptic membrane;C:integrin alpha8-beta1 complex;C:focal adhesion;C:melanosome;C:intercalated disc;C:external side of plasma membrane;C:recycling endosome;C:hemidesmosome;C:myelin sheath abaxonal region;C:receptor complex;C:integrin complex;C:acrosomal vesicle;C:cytoplasm;C:extracellular vesicular exosome;C:membrane;C:cleavage furrow;C:filopodium;C:invadopodium …	P:cell migration involved in sprouting angiogenesis;P:cellular calcium ion homeostasis;P:regulation of immune response;P:negative regulation of neuron differentiation;P:heterotypic cell-cell adhesion;P:positive regulation of cell-substrate adhesion;P:homophilic cell adhesion via plasma membrane adhesion molecules;P:tissue homeostasis;P:germ cell migration;P:positive regulation of cell proliferati…	F:protein heterodimerization activity;F:virus receptor activity;F:cell adhesion molecule binding;F:collagen binding involved in cell-matrix adhesion;F:protease binding;F:metal ion binding;F:actin binding;F:peptide binding
P05783	sp|P05783|K1C18_HUMAN	35	0.00134398	0.516488	1.45646e-07	0.529298	TRUE	TRUE	188	Keratin, type I cytoskeletal 18	C:extracellular vesicular exosome;C:cytoplasm;C:cell periphery;C:nucleolus;C:perinuclear region of cytoplasm;C:centriolar satellite;C:keratin filament;C:microtubule organizing center;C:intermediate filament	P:viral process;P:Golgi to plasma membrane CFTR protein transport;P:tumor necrosis factor-mediated signaling pathway;P:intermediate filament cytoskeleton organization;P:anatomical structure morphogenesis;P:negative regulation of apoptotic process;P:cell cycle;P:hepatocyte apoptotic process;P:extrinsic apoptotic signaling pathway	F:scaffold protein binding;F:structural molecule activity;F:poly(A) RNA binding
P05787	sp|P05787|K2C8_HUMAN	43	0.00437941	0.395222	1.43663e-08	0.489997	TRUE	TRUE	189	Keratin, type II cytoskeletal 8	C:nucleus;C:costamere;C:nucleoplasm;C:keratin filament;C:dystrophin-associated glycoprotein complex;C:cytoplasm;C:intermediate filament;C:nuclear matrix;C:extracellular vesicular exosome;C:intermediate filament cytoskeleton;C:cell-cell junction;C:sarcolemma;C:Z disc	P:hepatocyte apoptotic process;P:response to other organism;P:response to hydrostatic pressure;P:extrinsic apoptotic signaling pathway;P:cell differentiation involved in embryonic placenta development;P:sarcomere organization;P:tumor necrosis factor-mediated signaling pathway;P:viral process	F:scaffold protein binding;F:structural molecule activity
P06865	sp|P06865|HEXA_HUMAN	2	0.00102627	0.233678	0.0420788	0.204054	TRUE	TRUE	200	Beta-hexosaminidase subunit alpha	C:lysosomal lumen;C:membrane;C:extracellular vesicular exosome	P:glycosaminoglycan metabolic process;P:chondroitin sulfate catabolic process;P:keratan sulfate metabolic process;P:glycosphingolipid metabolic process;P:hyaluronan catabolic process;P:carbohydrate metabolic process;P:small molecule metabolic process;P:chondroitin sulfate metabolic process;P:sphingolipid metabolic process;P:hyaluronan metabolic process;P:keratan sulfate catabolic process;P:pathog…	F:protein heterodimerization activity;F:beta-N-acetylhexosaminidase activity
P07108	sp|P07108|ACBP_HUMAN	2	0.0235356	1.91821	0.0133652	1.91811	TRUE	TRUE	202	Acyl-CoA-binding protein	C:mitochondrion;C:Golgi apparatus;C:extracellular vesicular exosome;C:perinuclear endoplasmic reticulum;C:endoplasmic reticulum	P:long-term synaptic potentiation;P:transport;P:phosphatidylcholine acyl-chain remodeling;P:triglyceride metabolic process;P:learning or memory;P:lateral ventricle development;P:behavioral fear response;P:hair follicle development	F:benzodiazepine receptor binding;F:long-chain fatty acyl-CoA binding;F:protein dimerization activity;F:lipid binding
P07741	sp|P07741|APT_HUMAN	5	0.00344277	0.612378	0.00347282	0.648994	TRUE	TRUE	212	Adenine phosphoribosyltransferase	C:cytosol;C:cytoplasm;C:extracellular vesicular exosome;C:nucleoplasm	P:small molecule metabolic process;P:purine nucleobase metabolic process;P:nucleobase-containing small molecule metabolic process;P:adenine salvage;P:AMP salvage;P:cellular response to insulin stimulus;P:grooming behavior;P:purine-containing compound salvage;P:lactation	F:adenine binding;F:adenine phosphoribosyltransferase activity;F:AMP binding
P08195	sp|P08195|4F2_HUMAN	4	0.00150769	1.90965	0.0167015	2.09323	TRUE	TRUE	222	4F2 cell-surface antigen heavy chain	C:melanosome;C:nucleus;C:cytoplasm;C:plasma membrane;C:nucleoplasm;C:cell surface;C:apical plasma membrane;C:membrane;C:integral component of membrane;C:extracellular vesicular exosome	P:cell growth;P:leukocyte migration;P:response to exogenous dsRNA;P:ion transport;P:blood coagulation;P:leucine import;P:carbohydrate metabolic process;P:transmembrane transport;P:sodium ion transmembrane transport;P:tryptophan transport;P:calcium ion transport;P:amino acid transport	F:double-stranded RNA binding;F:calcium:sodium antiporter activity;F:poly(A) RNA binding;F:cation binding;F:catalytic activity;F:neutral amino acid transmembrane transporter activity
P08727	sp|P08727|K1C19_HUMAN	7	0.0100834	0.499023	0.027071	0.591535	TRUE	TRUE	230	Keratin, type I cytoskeletal 19	C:sarcolemma;C:costamere;C:dystrophin-associated glycoprotein complex;C:extracellular vesicular exosome;C:intermediate filament;C:Z disc;C:cell periphery	P:viral process;P:cell differentiation involved in embryonic placenta development;P:response to estrogen;P:sarcomere organization	F:structural constituent of muscle;F:structural constituent of cytoskeleton
P09382	sp|P09382|LEG1_HUMAN	12	0.00206975	1.60176	0.00174121	1.53419	TRUE	TRUE	237	Galectin-1	C:cytoplasm;C:extracellular space;C:extracellular vesicular exosome;C:cell surface;C:intracellular;C:proteinaceous extracellular matrix;C:nucleus	P:plasma cell differentiation;P:positive regulation of erythrocyte aggregation;P:cellular response to organic cyclic compound;P:signal transduction;P:negative regulation of neuron projection development;P:response to drug;P:cellular response to glucose stimulus;P:response to axon injury;P:myoblast differentiation;P:apoptotic process;P:multicellular organismal response to stress;P:regulation of ap…	F:signal transducer activity;F:lactose binding;F:galactoside binding;F:poly(A) RNA binding
P10253	sp|P10253|LYAG_HUMAN	7	0.00218647	0.296699	0.000186252	0.326328	TRUE	TRUE	251	70 kDa lysosomal alpha-glucosidase	C:lysosome;C:membrane;C:extracellular vesicular exosome;C:lysosomal membrane	P:cardiac muscle contraction;P:heart morphogenesis;P:vacuolar sequestering;P:diaphragm contraction;P:locomotory behavior;P:lysosome organization;P:maltose metabolic process;P:neuromuscular process controlling posture;P:glucose metabolic process;P:glycogen catabolic process;P:neuromuscular process controlling balance;P:sucrose metabolic process;P:tissue development;P:regulation of the force of hea…	F:alpha-1,4-glucosidase activity;F:carbohydrate binding;F:maltose alpha-glucosidase activity
P11387	sp|P11387|TOP1_HUMAN	4	0.0104721	1.7083	0.0209946	1.63919	TRUE	TRUE	266	DNA topoisomerase 1	C:nucleoplasm;C:nucleolus;C:nucleus;C:replication fork protection complex;C:perikaryon;C:cytoplasmic mRNA processing body	P:embryonic cleavage;P:response to drug;P:circadian regulation of gene expression;P:chromosome segregation;P:DNA replication;P:viral process;P:programmed cell death;P:circadian rhythm;P:DNA topological change;P:phosphorylation;P:chromatin remodeling	F:poly(A) RNA binding;F:DNA binding;F:DNA topoisomerase type II (ATP-hydrolyzing) activity;F:DNA topoisomerase type I activity;F:core promoter sequence-specific DNA binding;F:chromatin binding
P12235	sp|P12235|ADT1_HUMAN	2	0.0235595	0.53976	0.0272382	0.53307	TRUE	TRUE	274	ADP/ATP translocase 1	C:integral component of plasma membrane;C:mitochondrion;C:mitochondrial inner membrane;C:nucleus	P:transport;P:generation of precursor metabolites and energy;P:negative regulation of necroptotic process;P:energy reserve metabolic process;P:adenine transport;P:regulation of insulin secretion;P:small molecule metabolic process;P:apoptotic mitochondrial changes;P:viral process;P:mitochondrial genome maintenance	F:adenine transmembrane transporter activity
P13639	sp|P13639|EF2_HUMAN	43	0.000683727	1.98627	2.42661e-09	1.93163	TRUE	TRUE	283	Elongation factor 2	C:polysome;C:extracellular vesicular exosome;C:membrane;C:aggresome;C:cytosol;C:plasma membrane;C:cytoplasm;C:nucleus;C:ribonucleoprotein complex	P:gene expression;P:translation;P:cellular protein metabolic process;P:positive regulation of gene expression;P:pathogenesis;P:positive regulation of translation;P:post-translational protein modification;P:translational elongation;P:hematopoietic progenitor cell differentiation;P:peptidyl-diphthamide biosynthetic process from peptidyl-histidine	F:protein kinase binding;F:translation activator activity;F:poly(A) RNA binding;F:GTPase activity;F:translation elongation factor activity;F:GTP binding
P13674	sp|P13674|P4HA1_HUMAN	4	0.0012105	0.314904	0.00590303	0.267325	TRUE	TRUE	285	Prolyl 4-hydroxylase subunit alpha-1	C:procollagen-proline 4-dioxygenase complex;C:membrane;C:endoplasmic reticulum lumen;C:endoplasmic reticulum;C:intracellular membrane-bounded organelle;C:mitochondrion	P:peptidyl-proline hydroxylation to 4-hydroxy-L-proline;P:collagen fibril organization	F:oxidoreductase activity, acting on single donors with incorporation of molecular oxygen, incorporation of two atoms of oxygen;F:L-ascorbic acid binding;F:iron ion binding;F:procollagen-proline 4-dioxygenase activity
P13804	sp|P13804|ETFA_HUMAN	9	0.00606607	0.577737	2.59204e-05	0.522188	TRUE	TRUE	289	Electron transfer flavoprotein subunit alpha, mitochondrial	C:extracellular vesicular exosome;C:mitochondrial matrix;C:mitochondrion	P:respiratory electron transport chain;P:cellular metabolic process;P:small molecule metabolic process	F:oxidoreductase activity;F:flavin adenine dinucleotide binding;F:electron carrier activity
P17174	sp|P17174|AATC_HUMAN	8	0.0111791	1.5877	1.15747e-05	1.63883	TRUE	TRUE	317	Aspartate aminotransferase, cytoplasmic	C:axon terminus;C:cytoplasm;C:extracellular vesicular exosome;C:cytosol;C:lysosome;C:nucleus	P:response to glucocorticoid;P:gluconeogenesis;P:polyamine metabolic process;P:cellular response to insulin stimulus;P:L-methionine biosynthetic process from methylthioadenosine;P:pathogenesis;P:aspartate biosynthetic process;P:aspartate catabolic process;P:glutamate catabolic process to aspartate;P:carbohydrate metabolic process;P:oxaloacetate metabolic process;P:fatty acid homeostasis;P:sulfur …	F:L-aspartate:2-oxoglutarate aminotransferase activity;F:phosphatidylserine decarboxylase activity;F:carboxylic acid binding;F:L-cysteine:2-oxoglutarate aminotransferase activity;F:L-phenylalanine:2-oxoglutarate aminotransferase activity;F:pyridoxal phosphate binding
P17931	sp|P17931|LEG3_HUMAN	14	0.00917524	0.312496	2.57529e-09	0.26908	TRUE	TRUE	322	Galectin-3	C:extracellular space;C:membrane;C:cytoplasm;C:proteinaceous extracellular matrix;C:nucleus;C:immunological synapse;C:external side of plasma membrane;C:extracellular vesicular exosome;C:plasma membrane;C:spliceosomal complex;C:mitochondrial inner membrane	P:epithelial cell differentiation;P:mononuclear cell migration;P:negative regulation of extrinsic apoptotic signaling pathway;P:negative regulation of endocytosis;P:extracellular matrix organization;P:positive regulation of mononuclear cell migration;P:negative regulation of T cell activation via T cell receptor contact with antigen bound to MHC molecule on antigen presenting cell;P:mRNA processi…	F:laminin binding;F:carbohydrate binding;F:chemoattractant activity;F:IgE binding;F:poly(A) RNA binding
P18206	sp|P18206|VINC_HUMAN	20	0.000227869	1.63182	1.91853e-06	1.64475	TRUE	TRUE	327	Vinculin	C:fascia adherens;C:costamere;C:focal adhesion;C:cell-cell junction;C:cell-cell adherens junction;C:cytoskeleton;C:plasma membrane;C:actin cytoskeleton;C:extracellular region;C:extracellular vesicular exosome;C:vesicle;C:cytosol;C:cell-substrate junction;C:adherens junction;C:protein complex	P:platelet degranulation;P:lamellipodium assembly;P:axon extension;P:blood coagulation;P:apical junction assembly;P:platelet aggregation;P:platelet activation;P:negative regulation of cell migration;P:muscle contraction;P:epithelial cell-cell adhesion;P:cell-matrix adhesion;P:movement of cell or subcellular component;P:cell adhesion;P:morphogenesis of an epithelium;P:protein localization to cell …	F:cadherin binding;F:structural molecule activity;F:actin binding;F:dystroglycan binding;F:alpha-catenin binding;F:beta-catenin binding
P19367	sp|P19367|HXK1_HUMAN	10	0.0142478	0.401194	0.000297052	0.438454	TRUE	TRUE	334	Hexokinase-1	C:mitochondrion;C:sperm principal piece;C:mitochondrial outer membrane;C:membrane raft;C:cytosol	P:pathogenesis;P:cellular glucose homeostasis;P:transmembrane transport;P:glycolytic process;P:small molecule metabolic process;P:glucose transport;P:carbohydrate phosphorylation;P:carbohydrate metabolic process;P:hexose transport;P:glucose 6-phosphate metabolic process;P:hexose metabolic process	F:glucokinase activity;F:ATP binding;F:mannokinase activity;F:fructokinase activity;F:hexokinase activity
P21796	sp|P21796|VDAC1_HUMAN	30	0.0105726	0.603449	2.17639e-05	0.615971	TRUE	TRUE	355	Voltage-dependent anion-selective channel protein 1	C:membrane;C:mitochondrial inner membrane;C:pore complex;C:mitochondrial outer membrane;C:mitochondrial nucleoid;C:nucleus;C:mitochondrion;C:extracellular vesicular exosome;C:plasma membrane	P:apoptotic process;P:viral process;P:behavioral fear response;P:learning;P:neuron-neuron synaptic transmission;P:anion transport;P:epithelial cell differentiation	F:protein kinase binding;F:voltage-gated anion channel activity;F:porin activity
P21953	sp|P21953|ODBB_HUMAN	3	0.016269	0.40562	0.0139277	0.416767	TRUE	TRUE	357	2-oxoisovalerate dehydrogenase subunit beta, mitochondrial	C:mitochondrial matrix;C:mitochondrial alpha-ketoglutarate dehydrogenase complex;C:mitochondrion	P:branched-chain amino acid catabolic process;P:response to cAMP;P:response to glucocorticoid;P:cellular nitrogen compound metabolic process;P:small molecule metabolic process;P:response to nutrient	F:3-methyl-2-oxobutanoate dehydrogenase (2-methylpropanoyl-transferring) activity;F:carboxy-lyase activity;F:alpha-ketoacid dehydrogenase activity
P22102	sp|P22102|PUR2_HUMAN	12	0.00303472	1.68421	0.000940286	1.78342	TRUE	TRUE	362	Phosphoribosylglycinamide formyltransferase	C:cytosol;C:extracellular vesicular exosome	P:'de novo' IMP biosynthetic process;P:cerebellum development;P:purine ribonucleoside monophosphate biosynthetic process;P:brainstem development;P:purine nucleobase biosynthetic process;P:purine nucleobase metabolic process;P:glycine metabolic process;P:small molecule metabolic process;P:response to inorganic substance;P:response to organic substance;P:nucleobase-containing small molecule metabol…	F:ATP binding;F:methyltransferase activity;F:phosphoribosylformylglycinamidine cyclo-ligase activity;F:phosphoribosylamine-glycine ligase activity;F:metal ion binding;F:phosphoribosylglycinamide formyltransferase activity
P24534	sp|P24534|EF1B_HUMAN	9	0.00180231	1.62258	0.002372	1.68416	TRUE	TRUE	381	Elongation factor 1-beta	C:cytoplasm;C:eukaryotic translation elongation factor 1 complex;C:cytosol	P:gene expression;P:cellular protein metabolic process;P:translational elongation;P:translation	F:translation elongation factor activity
P24752	sp|P24752|THIL_HUMAN	11	0.00440014	0.498331	0.00147848	0.550108	TRUE	TRUE	383	Acetyl-CoA acetyltransferase, mitochondrial	C:extracellular vesicular exosome;C:mitochondrial matrix;C:mitochondrion;C:mitochondrial inner membrane	P:small molecule metabolic process;P:liver development;P:response to starvation;P:cellular lipid metabolic process;P:brain development;P:cellular ketone body metabolic process;P:adipose tissue development;P:branched-chain amino acid catabolic process;P:response to organic cyclic compound;P:response to hormone;P:metanephric proximal convoluted tubule development;P:cellular nitrogen compound metabo…	F:acetyl-CoA C-acetyltransferase activity;F:coenzyme binding;F:metal ion binding
P25705	sp|P25705|ATPA_HUMAN	36	0.0192291	0.643163	2.46833e-08	0.491489	TRUE	TRUE	388	ATP synthase subunit alpha, mitochondrial	C:mitochondrion;C:mitochondrial inner membrane;C:extracellular vesicular exosome;C:plasma membrane;C:mitochondrial proton-transporting ATP synthase complex;C:membrane;C:mitochondrial matrix;C:proton-transporting ATP synthase complex, catalytic core F(1)	P:small molecule metabolic process;P:ATP hydrolysis coupled proton transport;P:negative regulation of endothelial cell proliferation;P:cellular metabolic process;P:lipid metabolic process;P:respiratory electron transport chain;P:embryo development;P:mitochondrial ATP synthesis coupled proton transport;P:ATP biosynthetic process	F:proton-transporting ATP synthase activity, rotational mechanism;F:transmembrane transporter activity;F:proton-transporting ATPase activity, rotational mechanism;F:poly(A) RNA binding;F:MHC class I protein binding;F:ATP binding
P27816	sp|P27816|MAP4_HUMAN	3	0.000493113	1.57294	0.0190631	1.57166	TRUE	TRUE	410	Microtubule-associated protein 4	C:microtubule;C:plasma membrane;C:microtubule cytoskeleton;C:mitotic spindle;C:extracellular vesicular exosome;C:cytoplasm;C:microtubule associated complex	P:cell division;P:mitotic spindle organization;P:microtubule sliding;P:establishment of spindle orientation	F:poly(A) RNA binding;F:structural molecule activity
P29692	sp|P29692|EF1D_HUMAN	5	0.00435482	1.74553	0.00646592	1.62958	TRUE	TRUE	423	Elongation factor 1-delta	C:eukaryotic translation elongation factor 1 complex;C:cytoplasm;C:cytosol;C:nucleolus;C:nucleus	P:positive regulation of I-kappaB kinase/NF-kappaB signaling;P:signal transduction;P:cellular protein metabolic process;P:gene expression;P:translation;P:regulation of transcription, DNA-templated;P:translational elongation;P:transcription, DNA-templated	F:DNA binding;F:translation factor activity, nucleic acid binding;F:translation elongation factor activity;F:signal transducer activity
P30042	sp|P30042|ES1_HUMAN	8	0.0366698	0.570756	0.0018743	0.521851	TRUE	TRUE	427	ES1 protein homolog, mitochondrial	C:mitochondrion
P30048	sp|P30048|PRDX3_HUMAN	13	0.0188776	0.647697	0.000110763	0.644166	TRUE	TRUE	431	Thioredoxin-dependent peroxide reductase, mitochondrial	C:cytosol;C:cytoplasm;C:mitochondrial matrix;C:mitochondrion;C:early endosome;C:extracellular vesicular exosome	P:negative regulation of apoptotic process;P:regulation of mitochondrial membrane potential;P:myeloid cell differentiation;P:response to oxidative stress;P:positive regulation of cell proliferation;P:cellular response to reactive oxygen species;P:negative regulation of cysteine-type endopeptidase activity involved in apoptotic process;P:maternal placenta development;P:peptidyl-cysteine oxidation;…	F:protein kinase binding;F:alkyl hydroperoxide reductase activity;F:kinase binding;F:protein C-terminus binding;F:cysteine-type endopeptidase inhibitor activity involved in apoptotic process;F:thioredoxin peroxidase activity
P30084	sp|P30084|ECHM_HUMAN	15	0.021346	0.592152	2.84764e-05	0.549251	TRUE	TRUE	434	Enoyl-CoA hydratase, mitochondrial	C:mitochondrial matrix;C:mitochondrion;C:extracellular vesicular exosome	P:cellular lipid metabolic process;P:fatty acid beta-oxidation;P:small molecule metabolic process	F:enoyl-CoA hydratase activity
P30462	sp|P30462|1B14_HUMAN	4	0.0290112	0.232137	0.0101957	0.205714	TRUE	TRUE	441	HLA class I histocompatibility antigen, B-14 alpha chain	C:early endosome membrane;C:integral component of lumenal side of endoplasmic reticulum membrane;C:MHC class I protein complex;C:plasma membrane;C:endoplasmic reticulum;C:phagocytic vesicle membrane;C:integral component of plasma membrane;C:Golgi apparatus;C:Golgi membrane;C:cell surface;C:ER to Golgi transport vesicle membrane	P:antigen processing and presentation of exogenous peptide antigen via MHC class I, TAP-independent;P:regulation of immune response;P:antigen processing and presentation of peptide antigen via MHC class I;P:viral process;P:interferon-gamma-mediated signaling pathway;P:type I interferon signaling pathway;P:antigen processing and presentation of exogenous peptide antigen via MHC class I;P:positive …	F:TAP binding;F:peptide antigen binding
P31040	sp|P31040|SDHA_HUMAN	5	0.00857039	0.631849	0.00950787	0.586782	TRUE	TRUE	448	Succinate dehydrogenase [ubiquinone] flavoprotein subunit, mitochondrial	C:mitochondrion;C:mitochondrial inner membrane;C:mitochondrial respiratory chain complex II	P:nervous system development;P:cellular metabolic process;P:oxidation-reduction process;P:respiratory electron transport chain;P:succinate metabolic process;P:tricarboxylic acid cycle;P:small molecule metabolic process	F:flavin adenine dinucleotide binding;F:succinate dehydrogenase (ubiquinone) activity
P31937	sp|P31937|3HIDH_HUMAN	5	0.0104606	0.350907	0.013302	0.343462	TRUE	TRUE	453	3-hydroxyisobutyrate dehydrogenase, mitochondrial	C:mitochondrial matrix	P:small molecule metabolic process;P:branched-chain amino acid catabolic process;P:cellular nitrogen compound metabolic process;P:pentose-phosphate shunt;P:valine catabolic process	F:phosphogluconate dehydrogenase (decarboxylating) activity;F:3-hydroxyisobutyrate dehydrogenase activity;F:NAD binding
P32322	sp|P32322|P5CR1_HUMAN	4	0.0103796	0.607986	0.00212866	0.588633	TRUE	TRUE	461	Pyrroline-5-carboxylate reductase 1, mitochondrial	C:mitochondrion;C:mitochondrial matrix	P:cellular response to oxidative stress;P:cellular nitrogen compound metabolic process;P:negative regulation of hydrogen peroxide-induced cell death;P:cellular amino acid biosynthetic process;P:L-proline biosynthetic process;P:proline biosynthetic process;P:small molecule metabolic process;P:regulation of mitochondrial membrane potential	F:identical protein binding;F:pyrroline-5-carboxylate reductase activity
P35232	sp|P35232|PHB_HUMAN	21	0.00230848	0.593076	3.19711e-08	0.439769	TRUE	TRUE	472	Prohibitin	C:cytoplasm;C:integral component of plasma membrane;C:mitochondrial inner membrane;C:nucleoplasm;C:extracellular vesicular exosome;C:mitochondrion;C:nucleus;C:membrane	P:cellular response to interleukin-6;P:osteoblast differentiation;P:negative regulation of transcription, DNA-templated;P:negative regulation of transcription from RNA polymerase II promoter;P:negative regulation of glucocorticoid receptor signaling pathway;P:negative regulation of transcription by competitive promoter binding;P:negative regulation of cell proliferation;P:negative regulation of c…	F:enzyme binding;F:transcription regulatory region DNA binding;F:sequence-specific DNA binding RNA polymerase II transcription factor activity;F:histone deacetylase binding
P35270	sp|P35270|SPRE_HUMAN	7	0.0151878	0.635324	0.015084	0.543838	TRUE	TRUE	477	Sepiapterin reductase	C:extracellular vesicular exosome;C:cytosol;C:mitochondrion;C:nucleoplasm;C:cytoplasm	P:serotonin metabolic process;P:L-phenylalanine metabolic process;P:nitric oxide metabolic process;P:dopamine metabolic process;P:pteridine metabolic process;P:cell morphogenesis involved in neuron differentiation;P:tetrahydrobiopterin biosynthetic process;P:voluntary musculoskeletal movement;P:oxidation-reduction process;P:regulation of nitric-oxide synthase activity;P:regulation of multicellula…	F:NADP binding;F:sepiapterin reductase activity;F:aldo-keto reductase (NADP) activity
P35580	sp|P35580|MYH10_HUMAN	12	0.015436	0.616824	0.000100326	0.536902	TRUE	TRUE	480	Myosin-10	C:plasma membrane;C:axon;C:growth cone;C:mitochondrion;C:cleavage furrow;C:neuronal cell body;C:dendritic spine;C:neuromuscular junction;C:cytoplasm;C:midbody;C:lamellipodium;C:nucleus;C:cell cortex;C:spindle;C:actomyosin;C:extracellular vesicular exosome;C:stress fiber;C:actin cytoskeleton;C:myosin II filament;C:myosin II complex;C:myosin complex	P:regulation of cell shape;P:cell adhesion;P:neuron migration;P:neuromuscular process controlling balance;P:plasma membrane repair;P:axon guidance;P:ventricular cardiac muscle cell development;P:nuclear migration;P:in utero embryonic development;P:exocytosis;P:cardiac myofibril assembly;P:substrate-dependent cell migration, cell extension;P:lateral ventricle development;P:cerebellar Purkinje cell…	F:actin-dependent ATPase activity;F:ATP binding;F:actin binding;F:microfilament motor activity;F:actin filament binding;F:ADP binding
P38117	sp|P38117|ETFB_HUMAN	4	0.00505136	0.514221	5.93731e-05	0.50864	TRUE	TRUE	500	Electron transfer flavoprotein subunit beta	C:mitochondrion;C:intracellular membrane-bounded organelle;C:mitochondrial matrix;C:extracellular vesicular exosome	P:respiratory electron transport chain;P:small molecule metabolic process;P:cellular metabolic process	F:electron carrier activity
P38571	sp|P38571|LICH_HUMAN	7	0.00012697	0.514288	0.0039694	0.439354	TRUE	TRUE	502	Lysosomal acid lipase/cholesteryl ester hydrolase	C:extracellular vesicular exosome;C:lysosome	P:lipid catabolic process;P:cell morphogenesis;P:inflammatory response;P:cytokine production;P:cell proliferation;P:homeostasis of number of cells within a tissue;P:lung development;P:tissue remodeling	F:sterol esterase activity;F:lipase activity
P40121	sp|P40121|CAPG_HUMAN	13	0.00038395	0.537263	5.1007e-08	0.573101	TRUE	TRUE	511	Macrophage-capping protein	C:melanosome;C:F-actin capping protein complex;C:nucleus;C:extracellular vesicular exosome	P:barbed-end actin filament capping;P:cell projection assembly;P:protein complex assembly
P40227	sp|P40227|TCPZ_HUMAN	10	0.023238	1.53372	0.000653945	1.5893	TRUE	TRUE	512	T-complex protein 1 subunit zeta	C:cytosol;C:extracellular vesicular exosome;C:cell body;C:chaperonin-containing T-complex;C:zona pellucida receptor complex;C:cytoplasm;C:microtubule;C:acrosomal vesicle	P:binding of sperm to zona pellucida;P:'de novo' posttranslational protein folding;P:toxin transport;P:protein folding;P:cellular protein metabolic process	F:unfolded protein binding;F:poly(A) RNA binding;F:ATP binding
P40926	sp|P40926|MDHM_HUMAN	25	0.0196811	0.663948	1.05208e-08	0.579794	TRUE	TRUE	516	Malate dehydrogenase, mitochondrial	C:mitochondrion;C:mitochondrial inner membrane;C:mitochondrial matrix;C:nucleus;C:extracellular vesicular exosome;C:plasma membrane;C:nucleoplasm	P:internal protein amino acid acetylation;P:glucose metabolic process;P:small molecule metabolic process;P:cellular carbohydrate metabolic process;P:malate metabolic process;P:cellular metabolic process;P:NADH metabolic process;P:carbohydrate metabolic process;P:tricarboxylic acid cycle;P:oxaloacetate metabolic process;P:gluconeogenesis;P:pathogenesis	F:L-malate dehydrogenase activity;F:poly(A) RNA binding;F:malate dehydrogenase (NADP+) activity
P40939	sp|P40939|ECHA_HUMAN	30	0.0483279	0.531241	1.89358e-09	0.524752	TRUE	TRUE	517	Long chain 3-hydroxyacyl-CoA dehydrogenase	C:mitochondrial nucleoid;C:mitochondrial fatty acid beta-oxidation multienzyme complex;C:mitochondrion;C:mitochondrial inner membrane	P:response to drug;P:small molecule metabolic process;P:phospholipid metabolic process;P:response to insulin;P:fatty acid beta-oxidation;P:cardiolipin acyl-chain remodeling;P:cellular lipid metabolic process;P:glycerophospholipid biosynthetic process	F:long-chain-enoyl-CoA hydratase activity;F:enoyl-CoA hydratase activity;F:NAD binding;F:fatty-acyl-CoA binding;F:acetyl-CoA C-acetyltransferase activity;F:long-chain-3-hydroxyacyl-CoA dehydrogenase activity;F:3-hydroxyacyl-CoA dehydrogenase activity
P41091	sp|P41091|IF2G_HUMAN	5	0.00250815	1.6439	0.00106928	1.64506	TRUE	TRUE	518	Eukaryotic translation initiation factor 2 subunit 3	C:cytosol;C:cytoplasm;C:extracellular vesicular exosome	P:translational initiation;P:translation;P:cellular protein metabolic process;P:gene expression	F:GTPase activity;F:translation factor activity, nucleic acid binding;F:GTP binding;F:translation initiation factor activity
P42765	sp|P42765|THIM_HUMAN	7	0.0016943	0.455829	0.00209151	0.458981	TRUE	TRUE	527	3-ketoacyl-CoA thiolase, mitochondrial	C:mitochondrial inner membrane;C:mitochondrion;C:extracellular vesicular exosome	P:negative regulation of mitochondrial outer membrane permeabilization involved in apoptotic signaling pathway;P:cholesterol biosynthetic process;P:negative regulation of mitochondrial membrane permeability involved in apoptotic process;P:cellular response to hypoxia;P:fatty acid metabolic process	F:poly(A) RNA binding;F:acetyl-CoA C-acyltransferase activity
P43490	sp|P43490|NAMPT_HUMAN	13	0.00251963	0.574713	6.70601e-08	0.557926	TRUE	TRUE	535	Nicotinamide phosphoribosyltransferase	C:extracellular vesicular exosome;C:cytosol;C:extracellular space;C:nucleus	P:positive regulation of cell proliferation;P:cell-cell signaling;P:response to organic cyclic compound;P:NAD biosynthetic process;P:female pregnancy;P:nicotinamide metabolic process;P:positive regulation of nitric-oxide synthase biosynthetic process;P:positive regulation of smooth muscle cell proliferation;P:small molecule metabolic process;P:circadian regulation of gene expression;P:signal tran…	F:nicotinamide phosphoribosyltransferase activity;F:nicotinate-nucleotide diphosphorylase (carboxylating) activity;F:cytokine activity;F:drug binding
P47895	sp|P47895|AL1A3_HUMAN	3	0.00239946	3.19039	0.044284	3.61084	TRUE	TRUE	560	Aldehyde dehydrogenase family 1 member A3	C:cytoplasm;C:cytosol;C:extracellular vesicular exosome	P:retinol metabolic process;P:olfactory pit development;P:retinoic acid biosynthetic process;P:retinoic acid metabolic process;P:neuromuscular process controlling balance;P:locomotory behavior;P:face development;P:positive regulation of apoptotic process;P:inner ear morphogenesis;P:embryonic eye morphogenesis;P:retinal metabolic process;P:optic cup morphogenesis involved in camera-type eye develo…	F:retinal dehydrogenase activity;F:aldehyde dehydrogenase (NAD) activity;F:thyroid hormone binding;F:protein homodimerization activity;F:NAD+ binding;F:aldehyde dehydrogenase [NAD(P)+] activity
P48047	sp|P48047|ATPO_HUMAN	10	0.0470935	0.641113	0.00068932	0.631855	TRUE	TRUE	564	ATP synthase subunit O, mitochondrial	C:plasma membrane;C:nucleus;C:mitochondrial inner membrane;C:extracellular vesicular exosome;C:mitochondrion;C:mitochondrial proton-transporting ATP synthase complex	P:ATP catabolic process;P:cellular metabolic process;P:respiratory electron transport chain;P:small molecule metabolic process;P:ATP biosynthetic process;P:proton transport;P:mitochondrial ATP synthesis coupled proton transport	F:drug binding;F:proton-transporting ATP synthase activity, rotational mechanism;F:transporter activity;F:transmembrane transporter activity
P48735	sp|P48735|IDHP_HUMAN	6	0.0106748	0.364908	0.0168438	0.29231	TRUE	TRUE	568	Isocitrate dehydrogenase [NADP], mitochondrial	C:mitochondrial matrix;C:mitochondrial inner membrane;C:extracellular vesicular exosome;C:mitochondrion	P:cellular metabolic process;P:glyoxylate cycle;P:isocitrate metabolic process;P:2-oxoglutarate metabolic process;P:tricarboxylic acid cycle;P:carbohydrate metabolic process;P:small molecule metabolic process	F:isocitrate dehydrogenase (NADP+) activity;F:magnesium ion binding;F:NAD binding
P49419	sp|P49419|AL7A1_HUMAN	24	9.2795e-05	0.601183	0.000769425	0.625344	TRUE	TRUE	578	Alpha-aminoadipic semialdehyde dehydrogenase	C:cytosol;C:cytoplasm;C:mitochondrial matrix;C:extracellular vesicular exosome;C:nucleus;C:mitochondrion	P:cellular aldehyde metabolic process;P:cellular nitrogen compound metabolic process;P:small molecule metabolic process;P:glycine betaine biosynthetic process from choline;P:sensory perception of sound;P:lysine catabolic process	F:betaine-aldehyde dehydrogenase activity;F:L-aminoadipate-semialdehyde dehydrogenase activity;F:aldehyde dehydrogenase (NAD) activity
P49589	sp|P49589|SYCC_HUMAN	2	0.00105865	1.54806	0.033443	1.57251	TRUE	TRUE	582	Cysteine--tRNA ligase, cytoplasmic	C:cytoplasm;C:cytosol	P:tRNA aminoacylation for protein translation;P:gene expression;P:cysteinyl-tRNA aminoacylation	F:ATP binding;F:protein homodimerization activity;F:tRNA binding;F:cysteine-tRNA ligase activity;F:metal ion binding
P49748	sp|P49748|ACADV_HUMAN	12	0.00547518	0.485041	1.22931e-05	0.464524	TRUE	TRUE	587	Very long-chain specific acyl-CoA dehydrogenase, mitochondrial	C:nucleus;C:mitochondrial matrix;C:mitochondrial inner membrane;C:cytoplasm;C:mitochondrion;C:nucleolus;C:mitochondrial nucleoid	P:small molecule metabolic process;P:fatty acid beta-oxidation using acyl-CoA dehydrogenase;P:negative regulation of fatty acid oxidation;P:energy derivation by oxidation of organic compounds;P:endoplasmic reticulum unfolded protein response;P:fatty acid beta-oxidation;P:cellular lipid metabolic process;P:activation of signaling protein activity involved in unfolded protein response;P:negative re…	F:acyl-CoA dehydrogenase activity;F:long-chain-acyl-CoA dehydrogenase activity;F:flavin adenine dinucleotide binding
P50453	sp|P50453|SPB9_HUMAN	5	3.148e-05	0.452293	0.0177162	0.222981	TRUE	TRUE	597	Serpin B9	C:membrane;C:cytoplasm;C:extracellular vesicular exosome;C:nucleus;C:cytosol;C:extracellular space	P:negative regulation of endopeptidase activity;P:negative regulation of cysteine-type endopeptidase activity involved in apoptotic process;P:negative regulation of apoptotic process;P:mast cell mediated immunity;P:immune response;P:cellular response to estrogen stimulus	F:serine-type endopeptidase inhibitor activity;F:protease binding;F:cysteine-type endopeptidase inhibitor activity involved in apoptotic process
P50454	sp|P50454|SERPH_HUMAN	12	0.0107284	0.633324	2.51373e-05	0.563573	TRUE	TRUE	598	Serpin H1	C:endoplasmic reticulum-Golgi intermediate compartment;C:extracellular vesicular exosome;C:endoplasmic reticulum;C:endoplasmic reticulum lumen	P:protein maturation;P:chondrocyte development involved in endochondral bone morphogenesis;P:negative regulation of endopeptidase activity;P:collagen biosynthetic process;P:collagen fibril organization;P:response to unfolded protein;P:extracellular matrix organization	F:collagen binding;F:serine-type endopeptidase inhibitor activity;F:poly(A) RNA binding
P51649	sp|P51649|SSDH_HUMAN	3	0.0371654	0.30475	0.0436973	0.260062	TRUE	TRUE	616	Succinate-semialdehyde dehydrogenase, mitochondrial	C:mitochondrial matrix;C:mitochondrion	P:short-chain fatty acid metabolic process;P:central nervous system development;P:respiratory electron transport chain;P:glycerophospholipid metabolic process;P:post-embryonic development;P:succinate metabolic process;P:synaptic transmission;P:protein homotetramerization;P:acetate metabolic process;P:glutamine metabolic process;P:glutamate metabolic process;P:neurotransmitter secretion;P:neurotra…	F:succinate-semialdehyde dehydrogenase (NAD+) activity;F:succinate-semialdehyde dehydrogenase [NAD(P)+] activity;F:protein homodimerization activity;F:aldehyde dehydrogenase (NAD) activity
P51688	sp|P51688|SPHM_HUMAN	5	0.000528003	0.329745	0.0203973	0.288999	TRUE	TRUE	619	N-sulphoglucosamine sulphohydrolase	C:extracellular vesicular exosome;C:lysosomal lumen	P:glycosaminoglycan catabolic process;P:proteoglycan metabolic process;P:small molecule metabolic process;P:carbohydrate metabolic process;P:glycosaminoglycan metabolic process;P:pathogenesis	F:catalytic activity;F:N-sulfoglucosamine sulfohydrolase activity;F:metal ion binding;F:sulfuric ester hydrolase activity
P52815	sp|P52815|RM12_HUMAN	2	0.0132693	0.503261	0.0323	0.485376	TRUE	TRUE	631	39S ribosomal protein L12, mitochondrial	C:mitochondrial large ribosomal subunit;C:mitochondrial inner membrane;C:mitochondrion	P:mitochondrial translational termination;P:mitochondrial translation;P:positive regulation of transcription, DNA-templated;P:mitochondrial translational elongation;P:organelle organization;P:mitochondrial translational initiation;P:transcription from mitochondrial promoter	F:structural constituent of ribosome;F:RNA binding
P53701	sp|P53701|CCHL_HUMAN	4	0.0423273	1.53705	0.038161	1.74492	TRUE	TRUE	640	Cytochrome c-type heme lyase	C:mitochondrion;C:mitochondrial inner membrane	P:organ morphogenesis;P:oxidation-reduction process	F:holocytochrome-c synthase activity;F:metal ion binding
P54819	sp|P54819|KAD2_HUMAN	10	0.0157596	0.547387	0.000214854	0.575224	TRUE	TRUE	650	Adenylate kinase 2, mitochondrial, N-terminally processed	C:mitochondrial inner membrane;C:cytosol;C:sperm mitochondrial sheath;C:mitochondrial intermembrane space;C:extracellular vesicular exosome	P:brain development;P:AMP metabolic process;P:nucleobase-containing small molecule interconversion;P:small molecule metabolic process;P:oxidative phosphorylation;P:nucleobase-containing small molecule metabolic process;P:liver development;P:dATP metabolic process;P:nucleotide phosphorylation;P:response to thyroid hormone;P:ADP biosynthetic process	F:adenylate kinase activity;F:ATP binding
P60174	sp|P60174|TPIS_HUMAN	40	0.000238985	0.645767	8.9245e-12	0.61385	TRUE	TRUE	675	Triosephosphate isomerase	C:extracellular space;C:cytosol;C:nucleus;C:extracellular vesicular exosome	P:multicellular organismal development;P:carbohydrate metabolic process;P:pentose-phosphate shunt;P:small molecule metabolic process;P:glycolytic process;P:pathogenesis;P:glucose metabolic process;P:glyceraldehyde-3-phosphate metabolic process;P:gluconeogenesis	F:triose-phosphate isomerase activity
P60842	sp|P60842|IF4A1_HUMAN	4	0.00540812	1.63272	0.0121938	1.88433	TRUE	TRUE	679	Eukaryotic initiation factor 4A-I	C:eukaryotic translation initiation factor 4F complex;C:cytosol;C:cytoplasm;C:membrane;C:extracellular vesicular exosome	P:gene expression;P:translational initiation;P:cytokine-mediated signaling pathway;P:organ regeneration;P:translation;P:viral process;P:nuclear-transcribed mRNA poly(A) tail shortening;P:cellular protein metabolic process;P:nuclear-transcribed mRNA catabolic process, deadenylation-dependent decay	F:RNA cap binding;F:double-stranded RNA binding;F:helicase activity;F:mRNA binding;F:translation factor activity, nucleic acid binding;F:ATP binding;F:poly(A) RNA binding;F:translation initiation factor activity
P61313	sp|P61313|RL15_HUMAN	3	0.000784458	1.57689	0.0141207	1.51887	TRUE	TRUE	699	60S ribosomal protein L15	C:cytosol;C:nucleus;C:cytosolic large ribosomal subunit;C:extracellular vesicular exosome;C:ribosome	P:viral life cycle;P:translational initiation;P:viral transcription;P:translational termination;P:viral process;P:translational elongation;P:translation;P:SRP-dependent cotranslational protein targeting to membrane;P:gene expression;P:cellular protein metabolic process;P:nuclear-transcribed mRNA catabolic process, nonsense-mediated decay	F:RNA binding;F:poly(A) RNA binding;F:structural constituent of ribosome
P67809	sp|P67809|YBOX1_HUMAN	6	0.00529532	1.94413	0.00296496	1.88665	TRUE	TRUE	773	Nuclease-sensitive element-binding protein 1	C:extracellular vesicular exosome;C:nucleus;C:nucleoplasm;C:histone pre-mRNA 3'end processing complex;C:CRD-mediated mRNA stability complex;C:intracellular membrane-bounded organelle;C:cytoplasm;C:cytoplasmic stress granule;C:nuclear membrane;C:ribonucleoprotein complex;C:U12-type spliceosomal complex	P:in utero embryonic development;P:negative regulation of transcription from RNA polymerase II promoter;P:mRNA splicing, via spliceosome;P:CRD-mediated mRNA stabilization;P:RNA splicing;P:transcription from RNA polymerase II promoter;P:regulation of transcription, DNA-templated;P:gene expression;P:positive regulation of transcription from RNA polymerase II promoter;P:positive regulation of cell d…	F:single-stranded DNA binding;F:poly(A) RNA binding;F:double-stranded DNA binding;F:sequence-specific DNA binding transcription factor activity;F:DNA binding;F:RNA polymerase II core promoter proximal region sequence-specific DNA binding;F:RNA binding;F:RNA polymerase II core promoter proximal region sequence-specific DNA binding transcription factor activity involved in positive regulation of tr…
P68104	sp|P68104|EF1A1_HUMAN	40	0.000826063	2.21727	5.37772e-14	2.46255	TRUE	TRUE	778	Elongation factor 1-alpha 1	C:cytoplasm;C:eukaryotic translation elongation factor 1 complex;C:extracellular space;C:plasma membrane;C:nucleus;C:membrane;C:extracellular vesicular exosome;C:nucleolus;C:cytosol	P:gene expression;P:translational elongation;P:translation;P:regulation of transcription, DNA-templated;P:transcription, DNA-templated;P:cellular protein metabolic process;P:cellular response to epidermal growth factor stimulus	F:poly(A) RNA binding;F:tRNA binding;F:GTPase activity;F:protein kinase binding;F:translation elongation factor activity;F:GTP binding
P68371	sp|P68371|TBB4B_HUMAN	7	0.00558083	1.90433	0.00265518	1.82564	TRUE	TRUE	780	Tubulin beta-4B chain	C:cytosol;C:microtubule;C:cytoskeleton;C:vesicle;C:nucleus;C:extracellular vesicular exosome	P:mitotic cell cycle;P:cellular protein metabolic process;P:'de novo' posttranslational protein folding;P:spindle assembly;P:natural killer cell mediated cytotoxicity;P:protein folding;P:organelle organization;P:transmembrane transport;P:G2/M transition of mitotic cell cycle;P:GTP catabolic process;P:movement of cell or subcellular component;P:protein polymerization	F:GTP binding;F:GTPase activity;F:double-stranded RNA binding;F:structural constituent of cytoskeleton;F:MHC class I protein binding;F:unfolded protein binding
P84243	sp|P84243|H33_HUMAN	4	0.0395303	0.42756	0.0225096	0.38673	TRUE	TRUE	797	Histone H3.3	C:extracellular region;C:extracellular vesicular exosome;C:nucleoplasm;C:nuclear nucleosome;C:nuclear chromosome;C:protein complex;C:nucleus	P:negative regulation of gene expression, epigenetic;P:regulation of gene expression, epigenetic;P:blood coagulation;P:positive regulation of cell growth;P:DNA replication-independent nucleosome assembly;P:DNA methylation on cytosine;P:gene expression;P:chromatin silencing at rDNA	F:nucleosomal DNA binding;F:RNA polymerase II distal enhancer sequence-specific DNA binding;F:RNA polymerase II core promoter sequence-specific DNA binding
Q02978	sp|Q02978|M2OM_HUMAN	4	0.049343	0.591065	0.0247463	0.531619	TRUE	TRUE	821	Mitochondrial 2-oxoglutarate/malate carrier protein	C:mitochondrion;C:integral component of plasma membrane;C:mitochondrial inner membrane;C:nucleus	P:pathogenesis;P:carbohydrate metabolic process;P:alpha-ketoglutarate transport;P:glucose metabolic process;P:gluconeogenesis;P:transport;P:small molecule metabolic process	F:oxoglutarate:malate antiporter activity;F:poly(A) RNA binding
Q04837	sp|Q04837|SSBP_HUMAN	6	0.000986281	0.535524	0.0210839	0.454014	TRUE	TRUE	828	Single-stranded DNA-binding protein, mitochondrial	C:mitochondrion;C:extracellular vesicular exosome;C:mitochondrial nucleoid;C:nucleus;C:mitochondrial matrix	P:positive regulation of helicase activity;P:mitochondrion morphogenesis;P:DNA replication;P:organelle organization;P:mitochondrion organization	F:poly(A) RNA binding;F:single-stranded DNA binding;F:chromatin binding
Q06323	sp|Q06323|PSME1_HUMAN	12	0.00194663	0.39842	1.49094e-07	0.418073	TRUE	TRUE	835	Proteasome activator complex subunit 1	C:nucleoplasm;C:proteasome complex;C:proteasome activator complex;C:cytosol;C:cytoplasm;C:extracellular vesicular exosome	P:apoptotic process;P:small molecule metabolic process;P:antigen processing and presentation of peptide antigen via MHC class I;P:DNA damage response, signal transduction by p53 class mediator resulting in cell cycle arrest;P:mitotic cell cycle;P:negative regulation of ubiquitin-protein ligase activity involved in mitotic cell cycle;P:viral process;P:antigen processing and presentation of exogeno…	F:endopeptidase activator activity
Q13011	sp|Q13011|ECH1_HUMAN	4	0.00353467	0.383103	0.00419881	0.308722	TRUE	TRUE	864	Delta(3,5)-Delta(2,4)-dienoyl-CoA isomerase, mitochondrial	C:peroxisome;C:extracellular vesicular exosome;C:mitochondrion;C:membrane	P:fatty acid beta-oxidation	F:receptor binding;F:isomerase activity
Q13724	sp|Q13724|MOGS_HUMAN	6	0.00772874	0.446356	0.00253071	0.438717	TRUE	TRUE	889	Mannosyl-oligosaccharide glucosidase	C:extracellular vesicular exosome;C:endoplasmic reticulum;C:endoplasmic reticulum membrane;C:membrane;C:integral component of membrane	P:protein N-linked glycosylation via asparagine;P:protein N-linked glycosylation;P:oligosaccharide metabolic process;P:post-translational protein modification;P:cellular protein metabolic process;P:protein folding	F:glucosidase activity;F:mannosyl-oligosaccharide glucosidase activity
Q13813	sp|Q13813|SPTN1_HUMAN	6	0.0398991	0.627327	0.0329209	0.605481	TRUE	TRUE	891	Spectrin alpha chain, non-erythrocytic 1	C:fascia adherens;C:intracellular membrane-bounded organelle;C:microtubule cytoskeleton;C:Z disc;C:extracellular vesicular exosome;C:spectrin;C:cytosol;C:vesicle;C:membrane;C:cuticular plate;C:lateral plasma membrane	P:actin filament capping;P:apoptotic process;P:axon guidance;P:cellular component disassembly involved in execution phase of apoptosis	F:calcium ion binding;F:structural constituent of cytoskeleton;F:actin binding
Q14697	sp|Q14697|GANAB_HUMAN	19	0.00688433	0.545707	0.000149423	0.447453	TRUE	TRUE	912	Neutral alpha-glucosidase AB	C:glucosidase II complex;C:extracellular vesicular exosome;C:endoplasmic reticulum lumen;C:Golgi apparatus;C:membrane;C:melanosome	P:post-translational protein modification;P:protein folding;P:protein N-linked glycosylation via asparagine;P:cellular protein metabolic process	F:poly(A) RNA binding;F:carbohydrate binding;F:glucan 1,3-alpha-glucosidase activity
Q14764	sp|Q14764|MVP_HUMAN	13	0.0252588	0.635198	1.64435e-06	0.578758	TRUE	TRUE	914	Major vault protein	C:cytoplasm;C:ribonucleoprotein complex;C:cytoskeleton;C:nuclear pore;C:nucleus;C:extracellular vesicular exosome;C:perinuclear region of cytoplasm;C:membrane	P:protein transport;P:ERBB signaling pathway;P:negative regulation of protein autophosphorylation;P:mRNA transport;P:protein activation cascade;P:cell proliferation;P:negative regulation of protein tyrosine kinase activity;P:negative regulation of signaling	F:protein kinase binding;F:protein phosphatase binding
Q14980	sp|Q14980|NUMA1_HUMAN	3	0.0234085	0.474946	0.0104887	0.467446	TRUE	TRUE	919	Nuclear mitotic apparatus protein 1	C:apical part of cell;C:spindle pole;C:nuclear matrix;C:cytoplasm;C:extracellular vesicular exosome;C:cytosol;C:nucleoplasm;C:spindle microtubule;C:nucleus;C:Golgi membrane;C:neuronal cell body;C:spindle;C:dendrite;C:chromosome	P:meiotic cell cycle;P:G2/M transition of mitotic cell cycle;P:cell division;P:mitotic cell cycle;P:nucleus organization;P:lung epithelial cell differentiation;P:mitotic nuclear division;P:establishment of mitotic spindle orientation	F:structural molecule activity
Q16531	sp|Q16531|DDB1_HUMAN	4	0.011768	0.624779	0.0351802	0.618137	TRUE	TRUE	960	DNA damage-binding protein 1	C:Cul4A-RING E3 ubiquitin ligase complex;C:extracellular vesicular exosome;C:Cul4B-RING E3 ubiquitin ligase complex;C:nucleus;C:Cul4-RING E3 ubiquitin ligase complex;C:extracellular space;C:cytoplasm;C:nucleoplasm	P:nucleotide-excision repair, DNA damage removal;P:regulation of mitotic cell cycle phase transition;P:viral process;P:negative regulation of apoptotic process;P:proteasome-mediated ubiquitin-dependent protein catabolic process;P:interaction with symbiont;P:positive regulation by virus of viral protein levels in host cell;P:Wnt signaling pathway;P:positive regulation of viral genome replication;P…	F:DNA binding;F:damaged DNA binding
Q5SSJ5	sp|Q5SSJ5|HP1B3_HUMAN	5	0.00343434	0.523206	0.0235337	0.42032	TRUE	TRUE	991	Heterochromatin protein 1-binding protein 3	C:chromosome;C:nucleus;C:nucleosome	P:nucleosome assembly;P:heterochromatin organization;P:cellular response to hypoxia;P:regulation of nucleus size;P:regulation of transcription, DNA-templated;P:regulation of cell proliferation	F:DNA binding;F:nucleosome binding
Q6PI48	sp|Q6PI48|SYDM_HUMAN	5	0.0316548	0.481013	0.000421045	0.448191	TRUE	TRUE	1005	Aspartate--tRNA ligase, mitochondrial	C:mitochondrion;C:mitochondrial matrix;C:nucleus;C:nucleoplasm	P:tRNA aminoacylation;P:tRNA aminoacylation for protein translation;P:gene expression;P:mitochondrial asparaginyl-tRNA aminoacylation	F:aspartate-tRNA(Asn) ligase activity;F:ATP binding;F:protein homodimerization activity;F:aspartate-tRNA ligase activity;F:tRNA binding
Q6PIU2	sp|Q6PIU2|NCEH1_HUMAN	3	0.00120699	2.0204	0.0317564	2.16347	TRUE	TRUE	1006	Neutral cholesterol ester hydrolase 1	C:endoplasmic reticulum;C:membrane;C:integral component of membrane	P:lipid catabolic process	F:carboxylic ester hydrolase activity
Q96QD8	sp|Q96QD8|S38A2_HUMAN	2	0.0434225	2.1382	0.020374	2.1639	TRUE	TRUE	1110	Sodium-coupled neutral amino acid transporter 2	C:integral component of plasma membrane;C:plasma membrane	P:transmembrane transport;P:ion transport;P:amino acid transmembrane transport;P:synaptic transmission;P:amino acid transport;P:sodium ion transport;P:glutamate secretion;P:neurotransmitter secretion	F:symporter activity;F:amino acid transmembrane transporter activity
Q99623	sp|Q99623|PHB2_HUMAN	17	0.0182475	0.546939	2.96927e-07	0.463464	TRUE	TRUE	1125	Prohibitin-2	C:nucleus;C:nuclear matrix;C:mitochondrial inner membrane;C:protein complex;C:extracellular vesicular exosome;C:mitochondrion	P:negative regulation of mammary gland epithelial cell proliferation;P:negative regulation of intracellular estrogen receptor signaling pathway;P:negative regulation of transcription, DNA-templated;P:mammary gland branching involved in thelarche;P:regulation of branching involved in mammary gland duct morphogenesis;P:transcription, DNA-templated;P:mammary gland alveolus development	F:estrogen receptor binding
Q99714	sp|Q99714|HCD2_HUMAN	7	0.017198	0.542823	5.30949e-05	0.538343	TRUE	TRUE	1127	3-hydroxyacyl-CoA dehydrogenase type-2	C:mitochondrion;C:cytoplasm;C:mitochondrial matrix;C:mitochondrial inner membrane;C:plasma membrane;C:endoplasmic reticulum	P:lipid metabolic process;P:tRNA processing;P:branched-chain amino acid catabolic process;P:small molecule metabolic process;P:cellular nitrogen compound metabolic process	F:cholate 7-alpha-dehydrogenase activity;F:3-hydroxy-2-methylbutyryl-CoA dehydrogenase activity;F:3-hydroxyacyl-CoA dehydrogenase activity;F:poly(A) RNA binding;F:testosterone dehydrogenase [NAD(P)] activity
Q99798	sp|Q99798|ACON_HUMAN	20	0.00487492	0.551949	9.88287e-09	0.599324	TRUE	TRUE	1131	Aconitate hydratase, mitochondrial	C:nucleus;C:mitochondrial matrix;C:mitochondrion	P:citrate metabolic process;P:isocitrate metabolic process;P:small molecule metabolic process;P:generation of precursor metabolites and energy;P:cellular metabolic process;P:tricarboxylic acid cycle	F:3 iron, 4 sulfur cluster binding;F:aconitate hydratase activity;F:iron ion binding;F:4 iron, 4 sulfur cluster binding
Q9BPW8	sp|Q9BPW8|NIPS1_HUMAN	4	0.0122262	0.464169	0.00299458	0.431014	TRUE	TRUE	1134	Protein NipSnap homolog 1	C:mitochondrial inner membrane;C:mitochondrion;C:synaptic membrane	P:sensory perception of pain	F:neurotransmitter binding
Q9BQ69	sp|Q9BQ69|MACD1_HUMAN	3	0.032199	0.308444	0.0275735	0.277709	TRUE	TRUE	1136	O-acetyl-ADP-ribose deacetylase MACROD1	C:nucleus;C:mitochondrion	P:purine nucleoside metabolic process;P:protein de-ADP-ribosylation;P:cellular response to DNA damage stimulus	F:hydrolase activity, acting on glycosyl bonds;F:deacetylase activity
Q9BXW7	sp|Q9BXW7|CECR5_HUMAN	2	0.0126602	0.457207	6.57237e-05	0.467571	TRUE	TRUE	1163	Cat eye syndrome critical region protein 5	C:mitochondrion
Q9NR30	sp|Q9NR30|DDX21_HUMAN	11	0.000285369	1.59542	5.11285e-06	1.69061	TRUE	TRUE	1205	Nucleolar RNA helicase 2	C:membrane;C:nucleus;C:nucleolus	P:osteoblast differentiation;P:response to exogenous dsRNA;P:response to virus;P:metabolic process	F:ATP binding;F:poly(A) RNA binding;F:double-stranded RNA binding;F:ATP-dependent RNA helicase activity
Q9NSE4	sp|Q9NSE4|SYIM_HUMAN	7	0.0394859	0.601474	0.0246105	0.52038	TRUE	TRUE	1212	Isoleucine--tRNA ligase, mitochondrial	C:cytosol;C:cytoplasm;C:mitochondrion;C:mitochondrial matrix	P:tRNA aminoacylation for protein translation;P:mitochondrial translation;P:gene expression;P:isoleucyl-tRNA aminoacylation	F:ATP binding;F:isoleucine-tRNA ligase activity;F:aminoacyl-tRNA editing activity
Q9UJZ1	sp|Q9UJZ1|STML2_HUMAN	11	0.0283464	0.514238	6.64583e-06	0.515468	TRUE	TRUE	1265	Stomatin-like protein 2, mitochondrial	C:mitochondrial inner membrane;C:membrane raft;C:cytoskeleton;C:extrinsic component of plasma membrane;C:mitochondrial intermembrane space	P:mitochondrion organization;P:cellular calcium ion homeostasis;P:stress-induced mitochondrial fusion;P:lipid localization;P:T cell receptor signaling pathway;P:mitochondrial calcium ion transport;P:positive regulation of mitochondrial membrane potential;P:interleukin-2 production;P:positive regulation of cardiolipin metabolic process;P:CD4-positive, alpha-beta T cell activation;P:mitochondrial p…	F:cardiolipin binding;F:receptor binding
Q9UL46	sp|Q9UL46|PSME2_HUMAN	8	0.00737829	0.367846	0.00172666	0.246991	TRUE	TRUE	1272	Proteasome activator complex subunit 2	C:cytosol;C:proteasome complex;C:membrane;C:nucleoplasm;C:proteasome activator complex;C:extracellular vesicular exosome	P:positive regulation of ubiquitin-protein ligase activity involved in mitotic cell cycle;P:anaphase-promoting complex-dependent proteasomal ubiquitin-dependent protein catabolic process;P:negative regulation of ubiquitin-protein ligase activity involved in mitotic cell cycle;P:antigen processing and presentation of peptide antigen via MHC class I;P:negative regulation of canonical Wnt signaling …
Q9Y277	sp|Q9Y277|VDAC3_HUMAN	7	0.0100997	0.523971	0.000260046	0.463995	TRUE	TRUE	1290	Voltage-dependent anion-selective channel protein 3	C:extracellular vesicular exosome;C:nucleus;C:mitochondrial outer membrane;C:mitochondrion;C:pore complex	P:regulation of cilium assembly;P:adenine transport	F:voltage-gated anion channel activity;F:porin activity;F:nucleotide binding
O00264	sp|O00264|PGRC1_HUMAN	3	0.00104902	0.634878	0.150663	0.5056	TRUE	FALSE	13	Membrane-associated progesterone receptor component 1	C:endoplasmic reticulum;C:nucleolus;C:endoplasmic reticulum membrane;C:integral component of membrane;C:membrane;C:extracellular vesicular exosome	P:axon guidance	F:heme binding;F:steroid binding
O00425	sp|O00425|IF2B3_HUMAN	9	0.0135833	1.59568	0.00416925	1.49	TRUE	FALSE	19	Insulin-like growth factor 2 mRNA-binding protein 3	C:cytosol;C:nucleus;C:cytoplasm	P:mRNA transport;P:negative regulation of translation;P:translation;P:gene expression;P:regulation of cytokine biosynthetic process;P:anatomical structure morphogenesis	F:RNA binding;F:mRNA 3'-UTR binding;F:poly(A) RNA binding;F:mRNA 5'-UTR binding;F:translation regulator activity;F:nucleotide binding
O14579	sp|O14579|COPE_HUMAN	1	0.0165922	1.69272		1.69272	TRUE	FALSE	30	Coatomer subunit epsilon	C:nucleoplasm;C:Golgi apparatus;C:cytosol;C:COPI vesicle coat	P:retrograde vesicle-mediated transport, Golgi to ER;P:membrane organization;P:COPI coating of Golgi vesicle;P:intra-Golgi vesicle-mediated transport;P:protein transport;P:ER to Golgi vesicle-mediated transport	F:structural molecule activity
O15533	sp|O15533|TPSN_HUMAN	1	0.0060347	0.474504		0.474505	TRUE	FALSE	48	Tapasin	C:endoplasmic reticulum;C:Golgi membrane;C:endoplasmic reticulum membrane;C:MHC class I peptide loading complex;C:integral component of lumenal side of endoplasmic reticulum membrane;C:integral component of membrane	P:antigen processing and presentation of exogenous peptide antigen via MHC class I, TAP-dependent;P:protein complex assembly;P:amide transport;P:antigen processing and presentation of exogenous peptide antigen via MHC class I;P:antigen processing and presentation of peptide antigen via MHC class I;P:peptide transport;P:immune response;P:peptide antigen stabilization;P:antigen processing and prese…	F:TAP2 binding;F:MHC class I protein binding;F:peptide antigen-transporting ATPase activity;F:TAP1 binding;F:unfolded protein binding;F:peptide antigen binding
O43598	sp|O43598|DNPH1_HUMAN	2	0.0118136	0.611602	0.137372	0.543416	TRUE	FALSE	61	2'-deoxynucleoside 5'-phosphate N-hydrolase 1	C:nucleus;C:extracellular vesicular exosome;C:nucleoplasm;C:cytoplasm	P:positive regulation of cell growth;P:nucleotide metabolic process;P:deoxyribonucleoside monophosphate catabolic process;P:cell proliferation;P:epithelial cell differentiation;P:nucleoside metabolic process	F:deoxyribonucleoside 5'-monophosphate N-glycosidase activity;F:nucleoside deoxyribosyltransferase activity
O43765	sp|O43765|SGTA_HUMAN	1	0.0412183	2.68355		2.68353	TRUE	FALSE	66	Small glutamine-rich tetratricopeptide repeat-containing protein alpha	C:cytoplasm	P:viral process
O60635	sp|O60635|TSN1_HUMAN	1	0.00682828	0.258468		0.25847	TRUE	FALSE	75	Tetraspanin-1	C:vesicle;C:membrane;C:perinuclear region of cytoplasm;C:lysosomal membrane;C:integral component of membrane;C:cytoplasm;C:plasma membrane;C:extracellular vesicular exosome	P:positive regulation of endocytosis;P:cell proliferation;P:protein stabilization;P:thiamine transmembrane transport;P:cell migration	F:thiamine uptake transmembrane transporter activity
O60869	sp|O60869|EDF1_HUMAN	1	0.00482703	1.60807		1.60807	TRUE	FALSE	82	Endothelial differentiation-related factor 1	C:extracellular vesicular exosome;C:nucleolus;C:cytoplasm;C:nucleus;C:intracellular	P:positive regulation of DNA binding;P:endothelial cell differentiation;P:multicellular organismal development;P:transcription, DNA-templated;P:regulation of transcription, DNA-templated;P:positive regulation of transcription, DNA-templated;P:regulation of lipid metabolic process	F:poly(A) RNA binding;F:sequence-specific DNA binding;F:transcription coactivator activity
O75475	sp|O75475|PSIP1_HUMAN	1	0.000115448	0.0236183		0.0236209	TRUE	FALSE	100	PC4 and SFRS1-interacting protein	C:nucleoplasm;C:transcriptionally active chromatin;C:cytosol;C:nuclear periphery;C:nucleus;C:nuclear heterochromatin	P:establishment of integrated proviral latency;P:positive regulation of transcription from RNA polymerase II promoter;P:mRNA 5'-splice site recognition;P:response to oxidative stress;P:viral process;P:response to heat;P:transcription, DNA-templated;P:regulation of transcription, DNA-templated	F:activating transcription factor binding;F:chromatin binding;F:RNA polymerase II transcription coactivator activity;F:supercoiled DNA binding;F:poly(A) RNA binding
O75531	sp|O75531|BAF_HUMAN	4	0.0284396	0.621683	0.101708	0.583726	TRUE	FALSE	104	Barrier-to-autointegration factor, N-terminally processed	C:nucleus;C:chromosome;C:extracellular vesicular exosome;C:cytoplasm;C:cytosol;C:nucleoplasm	P:mitotic nuclear envelope reassembly;P:response to virus;P:mitotic cell cycle;P:establishment of integrated proviral latency;P:mitotic nuclear envelope disassembly;P:DNA integration;P:viral process	F:DNA binding
O76070	sp|O76070|SYUG_HUMAN	1	0.000129337	0.335703		0.335706	TRUE	FALSE	120	Gamma-synuclein	C:cytoplasm;C:spindle;C:plasma membrane;C:extracellular vesicular exosome;C:perinuclear region of cytoplasm;C:microtubule organizing center;C:axon terminus;C:neuronal cell body	P:regulation of dopamine secretion;P:aggressive behavior;P:cellular response to hydrostatic pressure;P:adult locomotory behavior;P:synapse organization;P:response to drug;P:response to cocaine;P:regulation of neurotransmitter secretion;P:synaptic transmission;P:protein secretion
O95747	sp|O95747|OXSR1_HUMAN	1	0.00803602	0.537241		0.537242	TRUE	FALSE	135	Serine/threonine-protein kinase OSR1	C:extracellular vesicular exosome;C:cytoplasm	P:peptidyl-threonine phosphorylation;P:response to oxidative stress;P:negative regulation of potassium ion transmembrane transporter activity;P:protein phosphorylation;P:cellular hypotonic response;P:intracellular signal transduction;P:signal transduction by phosphorylation;P:negative regulation of rubidium ion transmembrane transporter activity	F:protein serine/threonine kinase activity;F:receptor signaling protein serine/threonine kinase activity;F:ATP binding;F:magnesium ion binding
O95777	sp|O95777|LSM8_HUMAN	1	0.0109582	0.641612		0.641614	TRUE	FALSE	136	U6 snRNA-associated Sm-like protein LSm8	C:U4/U6 x U5 tri-snRNP complex;C:spliceosomal complex	P:mRNA splicing, via spliceosome	F:poly(A) RNA binding;F:U6 snRNA binding;F:U6 snRNA 3'-end binding
O96008	sp|O96008|TOM40_HUMAN	1	0.00591651	0.0328634		0.0328729	TRUE	FALSE	140	Mitochondrial import receptor subunit TOM40 homolog	C:nucleoplasm;C:mitochondrial outer membrane translocase complex;C:cytoplasm;C:integral component of membrane;C:extracellular vesicular exosome;C:mitochondrion;C:pore complex;C:integral component of mitochondrial outer membrane	P:ion transport;P:protein transmembrane transport;P:protein targeting to mitochondrion;P:cellular protein metabolic process	F:porin activity;F:protein transmembrane transporter activity
P02647	sp|P02647|APOA1_HUMAN	1	0.0461433	3.13898		3.13898	TRUE	FALSE	156	Truncated apolipoprotein A-I	C:secretory granule lumen;C:chylomicron;C:endocytic vesicle;C:plasma membrane;C:extracellular region;C:discoidal high-density lipoprotein particle;C:endoplasmic reticulum lumen;C:early endosome;C:cytosol;C:extracellular vesicular exosome;C:spherical high-density lipoprotein particle;C:endocytic vesicle lumen;C:blood microparticle;C:vesicle;C:cytoplasmic vesicle;C:cell surface;C:extracellular spac…	P:integrin-mediated signaling pathway;P:lipoprotein metabolic process;P:peripheral nervous system axon regeneration;P:positive regulation of stress fiber assembly;P:triglyceride homeostasis;P:positive regulation of lipoprotein lipase activity;P:regulation of intestinal cholesterol absorption;P:regulation of protein phosphorylation;P:glucocorticoid metabolic process;P:negative regulation of cytoki…	F:cholesterol transporter activity;F:phospholipid transporter activity;F:phosphatidylcholine-sterol O-acyltransferase activator activity;F:chemorepellent activity;F:lipase inhibitor activity;F:cholesterol binding;F:identical protein binding;F:apolipoprotein receptor binding;F:high-density lipoprotein particle receptor binding;F:beta-amyloid binding;F:enzyme binding;F:apolipoprotein A-I receptor b…
P02795	sp|P02795|MT2_HUMAN	2	0.00559321	1.95527	0.0905267	2.11592	TRUE	FALSE	162	Metallothionein-2	C:cytosol;C:nucleus;C:perinuclear region of cytoplasm;C:cytoplasm	P:cellular response to interleukin-3;P:negative regulation of growth;P:cellular response to drug;P:interferon-gamma-mediated signaling pathway;P:cellular response to zinc ion;P:cellular response to erythropoietin;P:cytokine-mediated signaling pathway;P:cellular copper ion homeostasis	F:drug binding;F:zinc ion binding
P06703	sp|P06703|S10A6_HUMAN	2	0.0279317	2.02353	0.422232	1.61366	TRUE	FALSE	193	Protein S100-A6	C:nucleus;C:cytosol;C:ruffle;C:extrinsic component of cytoplasmic side of plasma membrane;C:nuclear envelope;C:cytoplasm;C:extracellular vesicular exosome;C:perinuclear region of cytoplasm	P:axonogenesis;P:signal transduction;P:positive regulation of fibroblast proliferation	F:calcium-dependent protein binding;F:protein homodimerization activity;F:zinc ion binding;F:calcium ion binding;F:ion transmembrane transporter activity;F:tropomyosin binding;F:S100 protein binding
P07305	sp|P07305|H10_HUMAN	1	0.0111615	0.430158		0.430158	TRUE	FALSE	204	Histone H1.0, N-terminally processed	C:Golgi apparatus;C:nucleosome;C:nucleus;C:nuclear euchromatin;C:nucleoplasm;C:nuclear chromatin;C:actin cytoskeleton	P:nucleosome assembly;P:apoptotic process;P:apoptotic DNA fragmentation;P:cellular component disassembly involved in execution phase of apoptosis	F:chromatin DNA binding;F:poly(A) RNA binding
P07384	sp|P07384|CAN1_HUMAN	5	0.042897	0.587065	0.47651	0.758378	TRUE	FALSE	207	Calpain-1 catalytic subunit	C:focal adhesion;C:extracellular vesicular exosome;C:cytoplasm;C:cytosol;C:membrane;C:plasma membrane	P:extracellular matrix disassembly;P:positive regulation of cell proliferation;P:extracellular matrix organization;P:receptor catabolic process;P:proteolysis	F:calcium ion binding;F:calcium-dependent cysteine-type endopeptidase activity
P07858	sp|P07858|CATB_HUMAN	5	0.00217241	0.386085	0.112357	0.264904	TRUE	FALSE	214	Cathepsin B heavy chain	C:endolysosome lumen;C:perinuclear region of cytoplasm;C:extracellular vesicular exosome;C:mitochondrion;C:intracellular membrane-bounded organelle;C:lysosome;C:extracellular space;C:melanosome;C:extracellular region;C:intracellular;C:nucleolus	P:extracellular matrix organization;P:epithelial cell differentiation;P:toll-like receptor signaling pathway;P:innate immune response;P:regulation of apoptotic process;P:cellular response to thyroid hormone stimulus;P:proteolysis involved in cellular protein catabolic process;P:proteolysis;P:collagen catabolic process;P:decidualization;P:regulation of catalytic activity;P:extracellular matrix dis…	F:cysteine-type endopeptidase activity;F:cysteine-type peptidase activity;F:proteoglycan binding;F:collagen binding;F:peptidase activity
P08237	sp|P08237|K6PF_HUMAN	1	0.0167206	0.106736		0.106738	TRUE	FALSE	223	ATP-dependent 6-phosphofructokinase, muscle type	C:6-phosphofructokinase complex;C:sperm principal piece;C:cytosol;C:extracellular vesicular exosome;C:apical plasma membrane	P:glucose homeostasis;P:small molecule metabolic process;P:glucose metabolic process;P:carbohydrate metabolic process;P:glycolytic process;P:pathogenesis;P:positive regulation of insulin secretion;P:muscle cell cellular homeostasis;P:carbohydrate phosphorylation;P:fructose 6-phosphate metabolic process;P:protein oligomerization	F:fructose binding;F:kinase binding;F:protein C-terminus binding;F:ATP binding;F:metal ion binding;F:6-phosphofructokinase activity;F:identical protein binding
P08243	sp|P08243|ASNS_HUMAN	1	0.00260547	3.30584		3.30583	TRUE	FALSE	225	Asparagine synthetase [glutamine-hydrolyzing]	C:cytosol	P:cellular response to glucose starvation;P:response to light stimulus;P:response to toxic substance;P:response to amino acid;P:positive regulation of mitotic cell cycle;P:cellular protein metabolic process;P:glutamine metabolic process;P:asparagine biosynthetic process;P:liver development;P:activation of signaling protein activity involved in unfolded protein response;P:response to methotrexate;…	F:asparagine synthase (glutamine-hydrolyzing) activity;F:cofactor binding;F:ATP binding
P09110	sp|P09110|THIK_HUMAN	1	0.0337591	0.610434		0.610435	TRUE	FALSE	234	3-ketoacyl-CoA thiolase, peroxisomal	C:peroxisome;C:intracellular membrane-bounded organelle;C:peroxisomal matrix;C:membrane	P:unsaturated fatty acid metabolic process;P:alpha-linolenic acid metabolic process;P:small molecule metabolic process;P:bile acid metabolic process;P:fatty acid beta-oxidation;P:very long-chain fatty acid metabolic process;P:cellular lipid metabolic process;P:fatty acid beta-oxidation using acyl-CoA oxidase	F:palmitoyl-CoA oxidase activity;F:acetyl-CoA C-acyltransferase activity
P09543	sp|P09543|CN37_HUMAN	2	0.00649405	0.586139	0.37368	0.375652	TRUE	FALSE	242	2',3'-cyclic-nucleotide 3'-phosphodiesterase	C:myelin sheath adaxonal region;C:perinuclear region of cytoplasm;C:microtubule;C:membrane;C:microvillus;C:mitochondrial outer membrane;C:melanosome;C:extracellular vesicular exosome;C:nucleoplasm;C:cytoplasm;C:mitochondrial inner membrane;C:extracellular space;C:myelin sheath abaxonal region;C:pseudopodium;C:nucleus;C:plasma membrane	P:adult locomotory behavior;P:microtubule cytoskeleton organization;P:synaptic transmission;P:substantia nigra development;P:response to toxic substance;P:axonogenesis;P:aging;P:oligodendrocyte differentiation;P:cyclic nucleotide catabolic process;P:regulation of mitochondrial membrane permeability;P:response to lipopolysaccharide;P:forebrain development	F:2',3'-cyclic-nucleotide 3'-phosphodiesterase activity;F:RNA binding;F:cyclic nucleotide binding
P09661	sp|P09661|RU2A_HUMAN	6	0.0387439	0.638813	0.0661971	0.47309	TRUE	FALSE	245	U2 small nuclear ribonucleoprotein A'	C:nucleoplasm;C:spliceosomal complex;C:U2 snRNP;C:catalytic step 2 spliceosome;C:small nuclear ribonucleoprotein complex	P:gene expression;P:RNA splicing;P:mRNA splicing, via spliceosome	F:poly(A) RNA binding
P10515	sp|P10515|ODP2_HUMAN	3	0.0263581	0.666009	0.123216	0.625089	TRUE	FALSE	252	Dihydrolipoyllysine-residue acetyltransferase component of pyruvate dehydrogenase complex, mitochondrial	C:mitochondrion;C:mitochondrial pyruvate dehydrogenase complex;C:mitochondrial matrix	P:regulation of acetyl-CoA biosynthetic process from pyruvate;P:pyruvate metabolic process;P:small molecule metabolic process;P:cellular metabolic process;P:glucose metabolic process;P:tricarboxylic acid cycle	F:dihydrolipoyllysine-residue acetyltransferase activity
P13798	sp|P13798|ACPH_HUMAN	1	0.00230267	0.547873		0.547875	TRUE	FALSE	288	Acylamino-acid-releasing enzyme	C:extracellular vesicular exosome;C:nuclear membrane;C:cytoplasm	P:proteolysis;P:beta-amyloid metabolic process	F:omega peptidase activity;F:poly(A) RNA binding;F:serine-type endopeptidase activity
P13995	sp|P13995|MTDC_HUMAN	1	0.00672391	1.54719		1.54719	TRUE	FALSE	290	Methenyltetrahydrofolate cyclohydrolase	C:mitochondrion;C:extracellular space	P:one-carbon metabolic process;P:folic acid-containing compound biosynthetic process;P:tetrahydrofolate metabolic process	F:methenyltetrahydrofolate cyclohydrolase activity;F:methylenetetrahydrofolate dehydrogenase (NADP+) activity;F:phosphate ion binding;F:methylenetetrahydrofolate dehydrogenase (NAD+) activity;F:magnesium ion binding
P15531	sp|P15531|NDKA_HUMAN	4	0.0460047	0.616546	0.129585	0.490046	TRUE	FALSE	301	Nucleoside diphosphate kinase A	C:cytosol;C:ruffle membrane;C:mitochondrion;C:cytoplasm;C:nucleus;C:membrane;C:extracellular vesicular exosome	P:positive regulation of epithelial cell proliferation;P:nervous system development;P:positive regulation of DNA binding;P:small molecule metabolic process;P:negative regulation of cell proliferation;P:UTP biosynthetic process;P:purine nucleotide metabolic process;P:nucleobase-containing small molecule interconversion;P:endocytosis;P:cell differentiation;P:CTP biosynthetic process;P:regulation of…	F:ATP binding;F:poly(A) RNA binding;F:nucleoside diphosphate kinase activity;F:GTP binding;F:identical protein binding;F:magnesium ion binding;F:deoxyribonuclease activity;F:ribosomal small subunit binding
P15559	sp|P15559|NQO1_HUMAN	4	0.000662596	1.57298	0.0726321	1.61523	TRUE	FALSE	302	NAD(P)H dehydrogenase [quinone] 1	C:extracellular vesicular exosome;C:cytosol;C:cytoplasm;C:neuronal cell body	P:nitric oxide biosynthetic process;P:negative regulation of catalytic activity;P:cellular nitrogen compound metabolic process;P:response to ethanol;P:response to estradiol;P:aging;P:regulation of cellular amino acid metabolic process;P:synaptic transmission, cholinergic;P:positive regulation of neuron apoptotic process;P:response to nutrient;P:small molecule metabolic process;P:response to toxic…	F:superoxide dismutase activity;F:NAD(P)H dehydrogenase (quinone) activity;F:cytochrome-b5 reductase activity, acting on NAD(P)H;F:poly(A) RNA binding;F:identical protein binding
P16083	sp|P16083|NQO2_HUMAN	1	0.0072988	0.641805		0.641806	TRUE	FALSE	306	Ribosyldihydronicotinamide dehydrogenase [quinone]	C:extracellular vesicular exosome;C:nucleoplasm;C:cytoplasm	P:memory	F:NADPH dehydrogenase (quinone) activity;F:electron carrier activity;F:metal ion binding;F:dihydronicotinamide riboside quinone reductase activity
P16455	sp|P16455|MGMT_HUMAN	1	0.0201862	0.399894		0.399899	TRUE	FALSE	313	Methylated-DNA--protein-cysteine methyltransferase	C:nucleus;C:membrane;C:nucleoplasm	P:positive regulation of DNA repair;P:cellular response to ionizing radiation;P:mammary gland epithelial cell differentiation;P:DNA dealkylation involved in DNA repair;P:DNA ligation;P:DNA methylation;P:response to ethanol;P:cellular response to oxidative stress;P:DNA repair;P:negative regulation of cell death;P:response to toxic substance;P:response to folic acid;P:regulation of cysteine-type en…	F:DNA binding;F:methyltransferase activity;F:damaged DNA binding;F:DNA-methyltransferase activity;F:methylated-DNA-[protein]-cysteine S-methyltransferase activity;F:calcium ion binding
P16615	sp|P16615|AT2A2_HUMAN	5	0.0132163	1.56049	0.123822	1.81556	TRUE	FALSE	314	Sarcoplasmic/endoplasmic reticulum calcium ATPase 2	C:endoplasmic reticulum membrane;C:longitudinal sarcoplasmic reticulum;C:membrane;C:calcium ion-transporting ATPase complex;C:endoplasmic reticulum;C:sarcoplasmic reticulum;C:integral component of plasma membrane;C:sarcoplasmic reticulum membrane;C:platelet dense tubular network membrane	P:cellular calcium ion homeostasis;P:sarcoplasmic reticulum calcium ion transport;P:calcium ion import into sarcoplasmic reticulum;P:blood coagulation;P:cell adhesion;P:regulation of cardiac muscle contraction by calcium ion signaling;P:regulation of cardiac muscle cell membrane potential;P:positive regulation of heart rate;P:epidermis development;P:calcium ion transmembrane transport;P:positive …	F:protein C-terminus binding;F:metal ion binding;F:calcium ion binding;F:calcium-transporting ATPase activity;F:ATP binding;F:enzyme binding;F:S100 protein binding;F:calcium-transporting ATPase activity involved in regulation of cardiac muscle cell membrane potential
P20962	sp|P20962|PTMS_HUMAN	2	0.00923578	0.582671	0.216927	0.522947	TRUE	FALSE	348	Parathymosin	C:nucleus	P:DNA replication;P:immune system process
P21589	sp|P21589|5NTD_HUMAN	3	0.0234221	1.53177	0.125533	1.54154	TRUE	FALSE	354	5'-nucleotidase	C:membrane;C:plasma membrane;C:cell surface;C:extracellular vesicular exosome;C:anchored component of membrane;C:cytoplasm	P:small molecule metabolic process;P:pyrimidine nucleoside catabolic process;P:adenosine biosynthetic process;P:purine nucleotide catabolic process;P:AMP catabolic process;P:DNA metabolic process;P:negative regulation of inflammatory response;P:dephosphorylation;P:pyrimidine nucleobase metabolic process;P:purine nucleobase metabolic process;P:nucleobase-containing small molecule metabolic process	F:nucleotide binding;F:metal ion binding;F:5'-nucleotidase activity
P23193	sp|P23193|TCEA1_HUMAN	2	0.0175961	1.78604	0.190876	2.21514	TRUE	FALSE	370	Transcription elongation factor A protein 1	C:nucleolus;C:nucleoplasm;C:nucleus	P:transcription elongation from RNA polymerase II promoter;P:positive regulation of viral transcription;P:transcription from RNA polymerase II promoter;P:positive regulation of transcription from RNA polymerase II promoter;P:nucleotide-excision repair;P:transcription-coupled nucleotide-excision repair;P:DNA repair;P:gene expression;P:viral process;P:erythrocyte differentiation;P:regulation of DNA…	F:DNA binding;F:zinc ion binding
P23588	sp|P23588|IF4B_HUMAN	1	0.00101873	1.779		1.77899	TRUE	FALSE	379	Eukaryotic translation initiation factor 4B	C:eukaryotic translation initiation factor 4F complex;C:cytosol	P:translation;P:nuclear-transcribed mRNA poly(A) tail shortening;P:nuclear-transcribed mRNA catabolic process, deadenylation-dependent decay;P:regulation of translational initiation;P:cellular protein metabolic process;P:insulin receptor signaling pathway;P:translational initiation;P:gene expression	F:nucleotide binding;F:translation initiation factor activity;F:RNA binding;F:poly(A) RNA binding
P25685	sp|P25685|DNJB1_HUMAN	4	0.0020854	1.6351	0.0550469	1.58295	TRUE	FALSE	387	DnaJ homolog subfamily B member 1	C:nucleus;C:nucleolus;C:extracellular vesicular exosome;C:nucleoplasm;C:cytosol	P:cellular response to heat;P:regulation of cellular response to heat;P:negative regulation of inclusion body assembly;P:response to unfolded protein;P:chaperone cofactor-dependent protein refolding;P:positive regulation of ATPase activity;P:chaperone mediated protein folding requiring cofactor	F:Hsp70 protein binding;F:ATPase activator activity;F:ATPase binding;F:chaperone binding;F:unfolded protein binding
P26373	sp|P26373|RL13_HUMAN	1	0.00963346	1.6895		1.6895	TRUE	FALSE	396	60S ribosomal protein L13	C:cytosol;C:nucleus;C:cytosolic ribosome;C:nucleolus;C:membrane;C:cytosolic large ribosomal subunit;C:cytoplasm	P:translation;P:viral process;P:gene expression;P:nuclear-transcribed mRNA catabolic process, nonsense-mediated decay;P:translational elongation;P:translational termination;P:viral transcription;P:viral life cycle;P:SRP-dependent cotranslational protein targeting to membrane;P:cellular protein metabolic process;P:translational initiation	F:poly(A) RNA binding;F:RNA binding;F:structural constituent of ribosome
P26641	sp|P26641|EF1G_HUMAN	10	0.00194812	1.68162	0.0209579	1.49777	TRUE	FALSE	402	Elongation factor 1-gamma	C:membrane;C:cytosol;C:extracellular vesicular exosome;C:nucleus	P:gene expression;P:response to virus;P:translation;P:translational elongation;P:cellular protein metabolic process	F:translation elongation factor activity
P27144	sp|P27144|KAD4_HUMAN	2	0.00902705	0.175627	0.115012	0.152553	TRUE	FALSE	403	Adenylate kinase 4, mitochondrial	C:mitochondrial matrix;C:extracellular vesicular exosome;C:mitochondrion	P:nucleoside diphosphate phosphorylation;P:ADP biosynthetic process;P:ATP metabolic process;P:nucleoside triphosphate biosynthetic process;P:brain development;P:AMP metabolic process;P:GTP metabolic process;P:response to drug;P:liver development	F:adenylate kinase activity;F:nucleoside diphosphate kinase activity;F:ATP binding;F:nucleoside triphosphate adenylate kinase activity;F:GTP binding
P27348	sp|P27348|1433T_HUMAN	13	0.000170485	1.52189	0.00307968	1.4683	TRUE	FALSE	404	14-3-3 protein theta	C:extracellular vesicular exosome;C:cytosol;C:cytoplasm;C:focal adhesion;C:membrane;C:cytoplasmic vesicle membrane;C:protein complex	P:apoptotic process;P:intrinsic apoptotic signaling pathway;P:protein targeting;P:negative regulation of transcription, DNA-templated;P:substantia nigra development;P:membrane organization;P:small GTPase mediated signal transduction;P:positive regulation of protein insertion into mitochondrial membrane involved in apoptotic signaling pathway	F:protein N-terminus binding
P28072	sp|P28072|PSB6_HUMAN	1	0.000297493	1.95791		1.95791	TRUE	FALSE	414	Proteasome subunit beta type-6	C:Golgi apparatus;C:nucleoplasm;C:nucleus;C:extracellular vesicular exosome;C:cytoplasm;C:cytosol;C:proteasome complex;C:proteasome core complex	P:anaphase-promoting complex-dependent proteasomal ubiquitin-dependent protein catabolic process;P:G1/S transition of mitotic cell cycle;P:regulation of apoptotic process;P:negative regulation of canonical Wnt signaling pathway;P:positive regulation of ubiquitin-protein ligase activity involved in mitotic cell cycle;P:antigen processing and presentation of exogenous peptide antigen via MHC class …	F:endopeptidase activity;F:threonine-type endopeptidase activity
P29317	sp|P29317|EPHA2_HUMAN	1	0.000835024	5.11911		5.11906	TRUE	FALSE	419	Ephrin type-A receptor 2	C:integral component of plasma membrane;C:ruffle membrane;C:focal adhesion;C:cell surface;C:leading edge membrane;C:plasma membrane;C:lamellipodium membrane	P:regulation of ERK1 and ERK2 cascade;P:neural tube development;P:osteoclast differentiation;P:cell migration;P:keratinocyte differentiation;P:branching involved in mammary gland duct morphogenesis;P:notochord formation;P:lens fiber cell morphogenesis;P:activation of Rac GTPase activity;P:osteoblast differentiation;P:regulation of angiogenesis;P:axial mesoderm formation;P:vasculogenesis;P:skeleta…	F:transmembrane receptor protein tyrosine kinase activity;F:ATP binding;F:ephrin receptor activity
P30049	sp|P30049|ATPD_HUMAN	2	0.0354169	0.582203	0.378477	0.357159	TRUE	FALSE	432	ATP synthase subunit delta, mitochondrial	C:mitochondrial proton-transporting ATP synthase complex;C:mitochondrion;C:mitochondrial proton-transporting ATP synthase complex, catalytic core F(1);C:mitochondrial matrix;C:mitochondrial inner membrane	P:cellular metabolic process;P:small molecule metabolic process;P:response to copper ion;P:ATP catabolic process;P:oxidative phosphorylation;P:mitochondrial ATP synthesis coupled proton transport;P:ATP biosynthetic process;P:respiratory electron transport chain;P:ATP synthesis coupled proton transport	F:proton-transporting ATPase activity, rotational mechanism;F:proton-transporting ATP synthase activity, rotational mechanism;F:transmembrane transporter activity;F:transporter activity
P30520	sp|P30520|PURA2_HUMAN	1	0.0131184	1.57034		1.57034	TRUE	FALSE	443	Adenylosuccinate synthetase isozyme 2	C:cytosol;C:plasma membrane;C:cytoplasm;C:extracellular vesicular exosome	P:purine ribonucleoside monophosphate biosynthetic process;P:IMP metabolic process;P:response to purine-containing compound;P:GTP catabolic process;P:cellular response to electrical stimulus;P:small molecule metabolic process;P:nucleobase-containing small molecule metabolic process;P:'de novo' AMP biosynthetic process;P:response to ammonium ion;P:immune system process;P:purine nucleobase metaboli…	F:phosphate ion binding;F:magnesium ion binding;F:GTP binding;F:adenylosuccinate synthase activity
P30740	sp|P30740|ILEU_HUMAN	1	0.000454049	0.177977		0.177986	TRUE	FALSE	446	Leukocyte elastase inhibitor	C:cytoplasm;C:membrane;C:extracellular vesicular exosome;C:extracellular space	P:negative regulation of endopeptidase activity	F:serine-type endopeptidase inhibitor activity
P34949	sp|P34949|MPI_HUMAN	1	0.000500684	0.44677		0.446775	TRUE	FALSE	470	Mannose-6-phosphate isomerase	C:cytosol;C:extracellular vesicular exosome	P:dolichol-linked oligosaccharide biosynthetic process;P:post-translational protein modification;P:protein N-linked glycosylation via asparagine;P:cellular protein metabolic process;P:GDP-mannose biosynthetic process	F:zinc ion binding;F:mannose-6-phosphate isomerase activity
P35914	sp|P35914|HMGCL_HUMAN	2	0.00930088	0.241639	0.225292	0.315732	TRUE	FALSE	484	Hydroxymethylglutaryl-CoA lyase, mitochondrial	C:peroxisome;C:mitochondrial inner membrane;C:mitochondrial matrix;C:mitochondrion	P:response to nutrient;P:small molecule metabolic process;P:protein tetramerization;P:liver development;P:cellular lipid metabolic process;P:acyl-CoA metabolic process;P:response to starvation;P:ketone body biosynthetic process;P:leucine catabolic process;P:response to fatty acid;P:cellular ketone body metabolic process;P:mitochondrion organization	F:manganese ion binding;F:receptor binding;F:magnesium ion binding;F:carboxylic acid binding;F:hydroxymethylglutaryl-CoA lyase activity;F:protein homodimerization activity;F:metal ion binding;F:fatty-acyl-CoA binding
P36542	sp|P36542|ATPG_HUMAN	3	0.0450304	0.656687	0.0996596	0.591111	TRUE	FALSE	488	ATP synthase subunit gamma, mitochondrial	C:membrane;C:mitochondrial matrix;C:extracellular vesicular exosome;C:mitochondrion;C:mitochondrial proton-transporting ATP synthase complex;C:mitochondrial proton-transporting ATP synthase complex, catalytic core F(1);C:mitochondrial inner membrane	P:cellular metabolic process;P:small molecule metabolic process;P:mitochondrial ATP synthesis coupled proton transport;P:respiratory electron transport chain;P:ATP biosynthetic process;P:oxidative phosphorylation	F:poly(A) RNA binding;F:proton-transporting ATP synthase activity, rotational mechanism;F:transmembrane transporter activity;F:proton-transporting ATPase activity, rotational mechanism
P37108	sp|P37108|SRP14_HUMAN	3	0.0116315	0.631547	0.126269	0.604903	TRUE	FALSE	495	Signal recognition particle 14 kDa protein	C:cytosol;C:nucleus;C:extracellular vesicular exosome;C:nucleolus;C:signal recognition particle, endoplasmic reticulum targeting;C:cytoplasm;C:intercellular bridge	P:translation;P:gene expression;P:cotranslational protein targeting to membrane;P:SRP-dependent cotranslational protein targeting to membrane;P:protein targeting to ER;P:cellular protein metabolic process;P:response to drug	F:poly(A) RNA binding;F:RNA binding;F:7S RNA binding;F:endoplasmic reticulum signal peptide binding
P40855	sp|P40855|PEX19_HUMAN	1	0.000840915	1.58256		1.58255	TRUE	FALSE	514	Peroxisomal biogenesis factor 19	C:cytosol;C:integral component of membrane;C:brush border membrane;C:peroxisome;C:intracellular membrane-bounded organelle;C:nucleus;C:protein complex;C:peroxisomal membrane;C:cytoplasm;C:nucleoplasm	P:protein import into peroxisome membrane;P:chaperone-mediated protein transport;P:peroxisome membrane biogenesis;P:peroxisome fission;P:protein targeting to peroxisome;P:transmembrane transport;P:peroxisome organization;P:protein stabilization;P:establishment of protein localization to peroxisome;P:chaperone-mediated protein folding;P:negative regulation of lipid binding	F:protein N-terminus binding;F:ATPase binding;F:peroxisome membrane class-1 targeting sequence binding
P41567	sp|P41567|EIF1_HUMAN	3	0.00282331	1.84757	0.558267	1.32877	TRUE	FALSE	522	Eukaryotic translation initiation factor 1	C:nucleus;C:cytoplasm	P:response to stress;P:regulation of translational initiation;P:dosage compensation by inactivation of X chromosome	F:translation factor activity, nucleic acid binding;F:translation initiation factor activity;F:poly(A) RNA binding
P42167	sp|P42167|LAP2B_HUMAN	1	0.0429133	1.57154		1.57154	TRUE	FALSE	524	Thymopoietin	C:nuclear membrane;C:cytoplasm;C:integral component of membrane;C:nuclear envelope;C:nuclear inner membrane;C:membrane;C:nucleus		F:DNA binding;F:lamin binding
P43487	sp|P43487|RANG_HUMAN	3	0.00299255	1.71469	0.188994	2.30359	TRUE	FALSE	534	Ran-specific GTPase-activating protein	C:nucleus;C:nuclear envelope;C:cytoplasm	P:regulation of catalytic activity;P:intracellular transport;P:viral process;P:signal transduction	F:GDP-dissociation inhibitor activity;F:Ran GTPase binding;F:GTPase activator activity
P46060	sp|P46060|RAGP1_HUMAN	1	0.0261359	2.59673		2.59672	TRUE	FALSE	542	Ran GTPase-activating protein 1	C:spindle pole;C:nuclear pore;C:cytoplasm;C:cytosol;C:perinuclear region of cytoplasm;C:condensed chromosome kinetochore;C:nuclear membrane	P:positive regulation of Ran GTPase activity;P:signal transduction;P:negative regulation of protein export from nucleus;P:mitotic cell cycle	F:Ran GTPase activator activity
P49023	sp|P49023|PAXI_HUMAN	1	0.0225682	2.18892		2.18891	TRUE	FALSE	570	Paxillin	C:cell cortex;C:nucleoplasm;C:cytoplasm;C:plasma membrane;C:microtubule associated complex;C:cytosol;C:lamellipodium;C:focal adhesion;C:stress fiber	P:peptidyl-tyrosine phosphorylation;P:vascular endothelial growth factor receptor signaling pathway;P:signal transduction;P:integrin-mediated signaling pathway;P:cytoskeleton organization;P:activation of MAPK activity;P:lamellipodium assembly;P:signal complex assembly;P:regulation of cell shape;P:cell adhesion;P:epidermal growth factor receptor signaling pathway;P:muscle contraction;P:branching m…	F:vinculin binding;F:zinc ion binding;F:beta-catenin binding
P49406	sp|P49406|RM19_HUMAN	1	0.0415268	0.249383		0.249388	TRUE	FALSE	576	39S ribosomal protein L19, mitochondrial	C:ribosome;C:nuclear membrane;C:nucleus;C:mitochondrial inner membrane	P:organelle organization;P:mitochondrial translational elongation;P:mitochondrial translational termination;P:mitochondrial translational initiation;P:mitochondrial translation	F:structural constituent of ribosome
P49756	sp|P49756|RBM25_HUMAN	3	0.00817788	0.585569	0.193854	0.667093	TRUE	FALSE	589	RNA-binding protein 25	C:cytoplasm;C:nuclear speck;C:spliceosomal complex;C:nucleoplasm	P:regulation of apoptotic process;P:mRNA processing;P:RNA splicing;P:regulation of alternative mRNA splicing, via spliceosome	F:mRNA binding;F:nucleotide binding;F:poly(A) RNA binding
P51608	sp|P51608|MECP2_HUMAN	1	0.0281847	0.154592		0.154598	TRUE	FALSE	614	Methyl-CpG-binding protein 2	C:nucleoplasm;C:extracellular space;C:nucleus;C:heterochromatin;C:cytosol	P:social behavior;P:protein localization;P:phosphatidylcholine metabolic process;P:behavioral fear response;P:negative regulation of transcription from RNA polymerase II promoter;P:long-term synaptic potentiation;P:catecholamine secretion;P:regulation of respiratory gaseous exchange by neurological system process;P:chromatin silencing;P:neuron maturation;P:cardiolipin metabolic process;P:inositol…	F:mRNA binding;F:protein domain specific binding;F:double-stranded methylated DNA binding;F:chromatin binding;F:DNA binding;F:methyl-CpG binding;F:poly(A) RNA binding;F:sequence-specific DNA binding transcription factor activity;F:protein N-terminus binding;F:siRNA binding;F:transcription corepressor activity
P51784	sp|P51784|UBP11_HUMAN	1	0.0134513	1.55255		1.55255	TRUE	FALSE	620	Ubiquitin carboxyl-terminal hydrolase 11	C:cytoplasm;C:nucleus	P:protein deubiquitination;P:proteasome-mediated ubiquitin-dependent protein catabolic process;P:regulation of proteasomal protein catabolic process	F:cysteine-type endopeptidase activity;F:ubiquitin-specific protease activity
P53007	sp|P53007|TXTP_HUMAN	2	0.0223116	0.563836	0.0986131	0.603165	TRUE	FALSE	635	Tricarboxylate transport protein, mitochondrial	C:extracellular vesicular exosome;C:nucleus;C:mitochondrial inner membrane;C:integral component of membrane	P:long-chain fatty-acyl-CoA biosynthetic process;P:cellular lipid metabolic process;P:small molecule metabolic process;P:triglyceride biosynthetic process;P:citrate transport;P:pathogenesis;P:glucose metabolic process;P:gluconeogenesis;P:carbohydrate metabolic process	F:citrate transmembrane transporter activity
P54725	sp|P54725|RD23A_HUMAN	1	0.041915	0.254128		0.254138	TRUE	FALSE	648	UV excision repair protein RAD23 homolog A	C:nucleoplasm;C:proteasome complex;C:cytoplasm	P:positive regulation of viral genome replication;P:regulation of proteasomal ubiquitin-dependent protein catabolic process;P:viral process;P:proteasome-mediated ubiquitin-dependent protein catabolic process;P:nucleotide-excision repair	F:polyubiquitin binding;F:single-stranded DNA binding;F:ubiquitin-specific protease binding;F:damaged DNA binding
P55010	sp|P55010|IF5_HUMAN	2	0.00635481	1.88916	0.162763	2.0932	TRUE	FALSE	652	Eukaryotic translation initiation factor 5	C:plasma membrane;C:cytosol;C:cytoplasm	P:gene expression;P:cellular protein metabolic process;P:translation;P:translational initiation;P:regulation of translational initiation	F:translation initiation factor activity;F:translation factor activity, nucleic acid binding;F:GTPase activity;F:GTP binding;F:poly(A) RNA binding
P55327	sp|P55327|TPD52_HUMAN	1	0.0122436	1.52758		1.52758	TRUE	FALSE	661	Tumor protein D52	C:endoplasmic reticulum;C:perinuclear region of cytoplasm;C:cytoplasm	P:secretion;P:anatomical structure morphogenesis;P:B cell differentiation;P:positive regulation of cell proliferation	F:protein homodimerization activity;F:calcium ion binding;F:protein heterodimerization activity
P55769	sp|P55769|NH2L1_HUMAN	3	0.00603474	0.587085	0.150781	0.664094	TRUE	FALSE	662	NHP2-like protein 1	C:nucleoplasm;C:box C/D snoRNP complex;C:nucleus;C:spliceosomal complex;C:protein complex;C:nucleolus	P:mRNA splicing, via spliceosome;P:ribosome biogenesis;P:RNA splicing;P:gene expression	F:poly(A) RNA binding;F:RNA binding
P56134	sp|P56134|ATPK_HUMAN	3	0.0304614	0.627478	0.134766	0.436551	TRUE	FALSE	668	ATP synthase subunit f, mitochondrial	C:mitochondrial proton-transporting ATP synthase complex;C:mitochondrial inner membrane;C:integral component of membrane;C:proton-transporting ATP synthase complex, coupling factor F(o);C:nucleus;C:extracellular vesicular exosome	P:respiratory electron transport chain;P:small molecule metabolic process;P:proton transport;P:cellular metabolic process;P:mitochondrial ATP synthesis coupled proton transport	F:transmembrane transporter activity
P60903	sp|P60903|S10AA_HUMAN	1	0.0171321	2.27745		2.27745	TRUE	FALSE	682	Protein S100-A10	C:extracellular vesicular exosome;C:extrinsic component of plasma membrane	P:positive regulation of focal adhesion assembly;P:positive regulation of binding;P:positive regulation of stress fiber assembly;P:positive regulation of substrate adhesion-dependent cell spreading;P:positive regulation of Rac GTPase activity;P:establishment of protein localization to plasma membrane;P:membrane budding;P:protein heterotetramerization;P:membrane raft assembly	F:calcium ion binding;F:protein homodimerization activity;F:ion channel binding
P61011	sp|P61011|SRP54_HUMAN	1	0.0113738	4.22134		4.22132	TRUE	FALSE	686	Signal recognition particle 54 kDa protein	C:cytoplasm;C:nucleolus;C:signal recognition particle, endoplasmic reticulum targeting;C:cytosol;C:nuclear speck;C:nucleus	P:gene expression;P:SRP-dependent cotranslational protein targeting to membrane, translocation;P:response to drug;P:SRP-dependent cotranslational protein targeting to membrane, signal sequence recognition;P:translation;P:SRP-dependent cotranslational protein targeting to membrane;P:protein targeting to ER;P:cellular protein metabolic process	F:ribonucleoprotein complex binding;F:endoplasmic reticulum signal peptide binding;F:poly(A) RNA binding;F:drug binding;F:GTP binding;F:7S RNA binding;F:GDP binding;F:GTPase activity
P61225	sp|P61225|RAP2B_HUMAN	4	0.0300609	1.87574	0.199387	1.50264	TRUE	FALSE	696	Ras-related protein Rap-2b	C:tight junction;C:cytosol;C:membrane raft;C:recycling endosome membrane;C:extracellular vesicular exosome;C:plasma membrane;C:cell-cell contact zone;C:membrane	P:signal transduction;P:platelet activation;P:GTP catabolic process;P:regulation of protein tyrosine kinase activity;P:Rap protein signal transduction;P:negative regulation of cell migration;P:platelet aggregation;P:positive regulation of protein autophosphorylation	F:GDP binding;F:GTP binding
P61604	sp|P61604|CH10_HUMAN	9	0.00517499	0.656687	0.00783674	0.671239	TRUE	FALSE	702	10 kDa heat shock protein, mitochondrial	C:extracellular vesicular exosome;C:mitochondrial matrix;C:mitochondrion;C:membrane	P:activation of cysteine-type endopeptidase activity involved in apoptotic process;P:protein folding;P:response to unfolded protein;P:osteoblast differentiation	F:chaperone binding;F:ATP binding;F:poly(A) RNA binding;F:unfolded protein binding
P61769	sp|P61769|B2MG_HUMAN	2	0.00204677	0.22004	0.169817	0.237899	TRUE	FALSE	705	Beta-2-microglobulin form pI 5.3	C:endoplasmic reticulum lumen;C:extracellular region;C:Golgi apparatus;C:extracellular space;C:membrane;C:early endosome membrane;C:cytoplasm;C:MHC class I protein complex;C:early endosome lumen;C:plasma membrane;C:Golgi membrane;C:focal adhesion;C:phagocytic vesicle membrane;C:external side of plasma membrane;C:ER to Golgi transport vesicle membrane;C:extracellular vesicular exosome	P:response to cadmium ion;P:antigen processing and presentation of peptide antigen via MHC class I;P:protein refolding;P:response to drug;P:T cell differentiation in thymus;P:innate immune response;P:interferon-gamma-mediated signaling pathway;P:antigen processing and presentation of exogenous peptide antigen via MHC class I, TAP-dependent;P:iron ion homeostasis;P:antigen processing and presentat…	F:identical protein binding
P62280	sp|P62280|RS11_HUMAN	3	0.00186345	1.54424	0.139166	1.47582	TRUE	FALSE	723	40S ribosomal protein S11	C:membrane;C:cytosolic small ribosomal subunit;C:ribosome;C:focal adhesion;C:cytosol;C:extracellular vesicular exosome	P:nuclear-transcribed mRNA catabolic process, nonsense-mediated decay;P:viral process;P:viral transcription;P:translational elongation;P:translation;P:translational termination;P:osteoblast differentiation;P:SRP-dependent cotranslational protein targeting to membrane;P:gene expression;P:translational initiation;P:viral life cycle;P:cellular protein metabolic process	F:rRNA binding;F:structural constituent of ribosome;F:poly(A) RNA binding
P62829	sp|P62829|RL23_HUMAN	5	0.00582811	1.64602	0.137818	1.40566	TRUE	FALSE	739	60S ribosomal protein L23	C:nucleolus;C:ribosome;C:cytoplasm;C:cytosolic large ribosomal subunit;C:focal adhesion;C:cytosol;C:membrane;C:extracellular vesicular exosome	P:translational termination;P:translation;P:translational elongation;P:cellular protein metabolic process;P:nuclear-transcribed mRNA catabolic process, nonsense-mediated decay;P:ribosomal protein import into nucleus;P:SRP-dependent cotranslational protein targeting to membrane;P:gene expression;P:viral transcription;P:viral life cycle;P:translational initiation;P:viral process	F:poly(A) RNA binding;F:structural constituent of ribosome
P62854	sp|P62854|RS26_HUMAN	1	0.00860424	1.62922		1.62922	TRUE	FALSE	745	40S ribosomal protein S26	C:small ribosomal subunit;C:cytoplasm;C:extracellular vesicular exosome;C:cytosol;C:membrane;C:nucleolus;C:cytosolic small ribosomal subunit	P:translation;P:viral life cycle;P:nuclear-transcribed mRNA catabolic process, nonsense-mediated decay;P:translational elongation;P:translational initiation;P:viral transcription;P:gene expression;P:cellular protein metabolic process;P:negative regulation of RNA splicing;P:SRP-dependent cotranslational protein targeting to membrane;P:viral process;P:translational termination	F:structural constituent of ribosome;F:poly(A) RNA binding;F:mRNA binding
P62888	sp|P62888|RL30_HUMAN	1	0.00364166	1.59806		1.59806	TRUE	FALSE	749	60S ribosomal protein L30	C:cytosolic large ribosomal subunit;C:cytosol;C:cytoplasm;C:extracellular vesicular exosome;C:focal adhesion;C:nucleus;C:membrane	P:viral life cycle;P:viral process;P:SRP-dependent cotranslational protein targeting to membrane;P:translational termination;P:translation;P:nuclear-transcribed mRNA catabolic process, nonsense-mediated decay;P:gene expression;P:viral transcription;P:translational elongation;P:cellular protein metabolic process;P:translational initiation	F:structural constituent of ribosome;F:poly(A) RNA binding;F:RNA binding
P62910	sp|P62910|RL32_HUMAN	1	0.000880312	1.64141		1.64141	TRUE	FALSE	752	60S ribosomal protein L32	C:cytoplasm;C:cytosol;C:cytosolic large ribosomal subunit;C:membrane;C:centrosome	P:viral process;P:SRP-dependent cotranslational protein targeting to membrane;P:translational elongation;P:gene expression;P:cellular protein metabolic process;P:viral life cycle;P:translational initiation;P:translational termination;P:nuclear-transcribed mRNA catabolic process, nonsense-mediated decay;P:translation;P:viral transcription	F:structural constituent of ribosome;F:poly(A) RNA binding
P63104	sp|P63104|1433Z_HUMAN	17	0.0133018	1.63031	0.00307308	1.46127	TRUE	FALSE	761	14-3-3 protein zeta/delta	C:cytoplasmic vesicle membrane;C:nucleoplasm;C:mast cell granule;C:perinuclear region of cytoplasm;C:nucleus;C:postsynaptic density;C:extracellular vesicular exosome;C:focal adhesion;C:blood microparticle;C:cytosol;C:cell leading edge;C:cytoplasm;C:mitochondrion;C:melanosome;C:extracellular space;C:protein complex	P:signal transduction;P:apoptotic process;P:platelet activation;P:Golgi reassembly;P:intrinsic apoptotic signaling pathway;P:positive regulation of protein insertion into mitochondrial membrane involved in apoptotic signaling pathway;P:establishment of Golgi localization;P:gene expression;P:blood coagulation;P:protein targeting to mitochondrion;P:histamine secretion by mast cell;P:negative regula…	F:protein kinase binding;F:transcription factor binding;F:poly(A) RNA binding;F:identical protein binding
P63261	sp|P63261|ACTG_HUMAN	3	0.0283726	1.92725	0.0754288	1.72414	TRUE	FALSE	771	Actin, cytoplasmic 2, N-terminally processed	C:nucleus;C:cytosol;C:myofibril;C:membrane;C:plasma membrane;C:filamentous actin;C:blood microparticle;C:extracellular space;C:extracellular vesicular exosome;C:cytoskeleton	P:vascular endothelial growth factor receptor signaling pathway;P:membrane organization;P:adherens junction organization;P:Fc-gamma receptor signaling pathway involved in phagocytosis;P:ephrin receptor signaling pathway;P:movement of cell or subcellular component;P:platelet aggregation;P:retina homeostasis;P:innate immune response;P:sarcomere organization;P:cell junction assembly;P:axon guidance;…	F:identical protein binding;F:structural constituent of cytoskeleton;F:ubiquitin protein ligase binding;F:ATP binding
P67936	sp|P67936|TPM4_HUMAN	2	0.000112464	2.04629	0.0921543	2.14497	TRUE	FALSE	775	Tropomyosin alpha-4 chain	C:stress fiber;C:focal adhesion;C:membrane;C:cortical cytoskeleton;C:extracellular vesicular exosome;C:podosome;C:muscle thin filament tropomyosin;C:filamentous actin;C:cytosol;C:cytoskeleton	P:movement of cell or subcellular component;P:muscle contraction;P:osteoblast differentiation;P:muscle filament sliding	F:calcium ion binding;F:structural constituent of muscle
P78347	sp|P78347|GTF2I_HUMAN	2	0.0323199	0.599258	0.182359	0.603928	TRUE	FALSE	785	General transcription factor II-I	C:cell projection;C:neuronal cell body;C:nucleoplasm;C:nucleus;C:membrane;C:cytoplasm	P:transcription from RNA polymerase II promoter;P:negative regulation of angiogenesis;P:transcription initiation from RNA polymerase II promoter;P:transition between slow and fast fiber;P:negative regulation of cytosolic calcium ion concentration;P:signal transduction	F:sequence-specific DNA binding transcription factor activity;F:DNA binding
P83731	sp|P83731|RL24_HUMAN	1	0.0104286	1.79394		1.79394	TRUE	FALSE	792	60S ribosomal protein L24	C:cytosol;C:membrane;C:cytosolic large ribosomal subunit;C:extracellular vesicular exosome	P:translational termination;P:SRP-dependent cotranslational protein targeting to membrane;P:cellular protein metabolic process;P:viral transcription;P:viral process;P:translation;P:viral life cycle;P:gene expression;P:translational initiation;P:nuclear-transcribed mRNA catabolic process, nonsense-mediated decay;P:translational elongation	F:structural constituent of ribosome;F:poly(A) RNA binding;F:RNA binding
P84098	sp|P84098|RL19_HUMAN	3	0.00630267	1.69473	0.267016	1.41926	TRUE	FALSE	795	60S ribosomal protein L19	C:cytoplasm;C:membrane;C:focal adhesion;C:nucleolus;C:cytosol;C:cytosolic large ribosomal subunit	P:viral process;P:viral life cycle;P:translational elongation;P:gene expression;P:cellular protein metabolic process;P:translational termination;P:nuclear-transcribed mRNA catabolic process, nonsense-mediated decay;P:translational initiation;P:translation;P:viral transcription;P:SRP-dependent cotranslational protein targeting to membrane	F:poly(A) RNA binding;F:structural constituent of ribosome;F:RNA binding
Q01628	sp|Q01628|IFM3_HUMAN	1	0.000377516	0.294322		0.294323	TRUE	FALSE	809	Interferon-induced transmembrane protein 3	C:late endosome membrane;C:plasma membrane;C:integral component of membrane;C:lysosomal membrane;C:extracellular vesicular exosome	P:response to interferon-gamma;P:response to interferon-alpha;P:negative regulation of viral transcription;P:immune response;P:negative regulation of viral entry into host cell;P:response to interferon-beta;P:defense response to virus;P:negative regulation of viral genome replication;P:type I interferon signaling pathway;P:cytokine-mediated signaling pathway;P:response to virus
Q01650	sp|Q01650|LAT1_HUMAN	1	0.0175305	1.87758		1.87757	TRUE	FALSE	810	Large neutral amino acids transporter small subunit 1	C:plasma membrane;C:intracellular membrane-bounded organelle;C:nucleolus;C:extracellular vesicular exosome;C:cytosol;C:apical plasma membrane;C:cytoplasm;C:membrane;C:nucleus;C:integral component of membrane	P:nervous system development;P:cellular amino acid metabolic process;P:transmembrane transport;P:transport;P:amino acid transport;P:cell differentiation;P:ion transport;P:neutral amino acid transport;P:leukocyte migration;P:blood coagulation	F:peptide antigen binding;F:neutral amino acid transmembrane transporter activity;F:amino acid transmembrane transporter activity;F:L-amino acid transmembrane transporter activity
Q02252	sp|Q02252|MMSA_HUMAN	2	0.0147883	0.315535	0.269206	0.353032	TRUE	FALSE	816	Methylmalonate-semialdehyde dehydrogenase [acylating], mitochondrial	C:nucleoplasm;C:mitochondrion;C:mitochondrial matrix;C:extracellular vesicular exosome	P:thymine metabolic process;P:thymine catabolic process;P:small molecule metabolic process;P:brown fat cell differentiation;P:branched-chain amino acid catabolic process;P:valine metabolic process;P:cellular nitrogen compound metabolic process;P:valine catabolic process	F:aldehyde dehydrogenase (NAD) activity;F:poly(A) RNA binding;F:fatty-acyl-CoA binding;F:malonate-semialdehyde dehydrogenase (acetylating) activity;F:methylmalonate-semialdehyde dehydrogenase (acylating) activity
Q02880	sp|Q02880|TOP2B_HUMAN	1	0.0165958	4.21292		4.21287	TRUE	FALSE	820	DNA topoisomerase 2-beta	C:cytoplasm;C:nucleoplasm;C:DNA topoisomerase complex (ATP-hydrolyzing);C:nucleus;C:cytosol	P:axonogenesis;P:forebrain development;P:DNA unwinding involved in DNA replication;P:mitotic recombination;P:resolution of meiotic recombination intermediates;P:sister chromatid segregation;P:neuron migration;P:mitotic DNA integrity checkpoint;P:DNA topological change	F:metal ion binding;F:protein C-terminus binding;F:protein kinase C binding;F:protein heterodimerization activity;F:enzyme binding;F:DNA topoisomerase type II (ATP-hydrolyzing) activity;F:ATP binding;F:histone deacetylase binding;F:DNA binding, bending;F:chromatin binding
Q04446	sp|Q04446|GLGB_HUMAN	4	0.00419575	0.632696	0.186909	0.72003	TRUE	FALSE	824	1,4-alpha-glucan-branching enzyme	C:cytosol;C:extracellular vesicular exosome	P:carbohydrate metabolic process;P:glycogen biosynthetic process;P:glucose metabolic process;P:generation of precursor metabolites and energy;P:glycogen metabolic process;P:small molecule metabolic process;P:pathogenesis	F:hydrolase activity, hydrolyzing O-glycosyl compounds;F:cation binding;F:1,4-alpha-glucan branching enzyme activity
Q04828	sp|Q04828|AK1C1_HUMAN	4	0.0011963	3.3771	0.0712015	4.77303	TRUE	FALSE	827	Aldo-keto reductase family 1 member C1	C:cytosol;C:extracellular vesicular exosome	P:response to organophosphorus;P:retinoid metabolic process;P:cholesterol homeostasis;P:daunorubicin metabolic process;P:retinal metabolic process;P:protein homooligomerization;P:oxidation-reduction process;P:bile acid and bile salt transport;P:intestinal cholesterol absorption;P:phototransduction, visible light;P:doxorubicin metabolic process;P:bile acid metabolic process;P:epithelial cell diffe…	F:phenanthrene 9,10-monooxygenase activity;F:oxidoreductase activity, acting on NAD(P)H, quinone or similar compound as acceptor;F:carboxylic acid binding;F:aldo-keto reductase (NADP) activity;F:indanol dehydrogenase activity;F:alditol:NADP+ 1-oxidoreductase activity;F:androsterone dehydrogenase (B-specific) activity;F:ketosteroid monooxygenase activity;F:bile acid binding;F:trans-1,2-dihydrobenz…
Q04941	sp|Q04941|PLP2_HUMAN	1	0.000706834	1.70272		1.70272	TRUE	FALSE	830	Proteolipid protein 2	C:extracellular vesicular exosome;C:integral component of membrane;C:plasma membrane;C:endoplasmic reticulum;C:endoplasmic reticulum membrane;C:membrane	P:cytokine-mediated signaling pathway;P:chemotaxis;P:ion transport;P:ion transmembrane transport	F:ion transmembrane transporter activity;F:chemokine binding
Q08380	sp|Q08380|LG3BP_HUMAN	1	0.00449314	0.339884		0.339885	TRUE	FALSE	846	Galectin-3-binding protein	C:extracellular vesicular exosome;C:extracellular space;C:proteinaceous extracellular matrix;C:blood microparticle;C:membrane	P:signal transduction;P:cell adhesion;P:cellular defense response;P:receptor-mediated endocytosis	F:scavenger receptor activity
Q10713	sp|Q10713|MPPA_HUMAN	3	0.0328426	0.599153	0.180178	0.66252	TRUE	FALSE	852	Mitochondrial-processing peptidase subunit alpha	C:mitochondrial matrix;C:extracellular space;C:mitochondrial inner membrane;C:mitochondrion	P:proteolysis;P:cellular protein metabolic process;P:protein targeting to mitochondrion	F:metal ion binding;F:metalloendopeptidase activity
Q12907	sp|Q12907|LMAN2_HUMAN	1	0.0445468	1.83998		1.83995	TRUE	FALSE	861	Vesicular integral-membrane protein VIP36	C:cell surface;C:extracellular vesicular exosome;C:endoplasmic reticulum membrane;C:endoplasmic reticulum-Golgi intermediate compartment membrane;C:Golgi membrane;C:extracellular space;C:endoplasmic reticulum-Golgi intermediate compartment;C:integral component of plasma membrane;C:Golgi apparatus	P:protein transport;P:positive regulation of phagocytosis;P:retrograde vesicle-mediated transport, Golgi to ER	F:metal ion binding;F:glycoprotein binding;F:mannose binding;F:heat shock protein binding;F:carbohydrate binding
Q13045	sp|Q13045|FLII_HUMAN	1	0.0113016	1.60421		1.60421	TRUE	FALSE	865	Protein flightless-1 homolog	C:nucleoplasm;C:cytoplasm;C:microtubule organizing center;C:focal adhesion	P:actin filament severing;P:actin cytoskeleton organization;P:multicellular organismal development;P:regulation of transcription, DNA-templated;P:transcription, DNA-templated;P:muscle contraction	F:actin binding
Q13247	sp|Q13247|SRSF6_HUMAN	2	0.000647409	0.5786	0.530979	0.567047	TRUE	FALSE	876	Serine/arginine-rich splicing factor 6	C:nuclear speck;C:nucleoplasm	P:positive regulation of epithelial cell proliferation involved in lung morphogenesis;P:mRNA 3'-end processing;P:regulation of wound healing;P:negative regulation of keratinocyte differentiation;P:mRNA splice site selection;P:RNA splicing;P:negative regulation of cell death;P:regulation of keratinocyte proliferation;P:transcription from RNA polymerase II promoter;P:alternative mRNA splicing, via …	F:pre-mRNA binding;F:nucleotide binding;F:poly(A) RNA binding;F:RNA binding
Q13885	sp|Q13885|TBB2A_HUMAN	4	0.000593876	2.30143	0.0692814	2.35232	TRUE	FALSE	893	Tubulin beta-2A chain	C:nucleus;C:microtubule;C:extracellular vesicular exosome;C:cytoplasm;C:vesicle	P:GTP catabolic process;P:microtubule-based process;P:'de novo' posttranslational protein folding;P:transmembrane transport;P:protein polymerization;P:protein folding;P:cellular protein metabolic process	F:GTPase activity;F:structural constituent of cytoskeleton;F:GTP binding
Q14728	sp|Q14728|MFS10_HUMAN	1	0.0128183	0.600563		0.600564	TRUE	FALSE	913	Major facilitator superfamily domain-containing protein 10	C:integral component of membrane	P:transport;P:apoptotic process;P:tetracycline transport;P:transmembrane transport	F:tetracycline transporter activity
Q15758	sp|Q15758|AAAT_HUMAN	3	0.00936036	1.72013	0.0541615	1.72032	TRUE	FALSE	953	Neutral amino acid transporter B(0)	C:membrane;C:plasma membrane;C:integral component of plasma membrane;C:extracellular vesicular exosome;C:melanosome;C:Golgi apparatus	P:ion transport;P:glutamine transport;P:transmembrane transport;P:neutral amino acid transport;P:amino acid transport;P:extracellular amino acid transport	F:receptor activity;F:sodium:dicarboxylate symporter activity;F:L-glutamine transmembrane transporter activity;F:neutral amino acid transmembrane transporter activity;F:L-serine transmembrane transporter activity;F:virus receptor activity
Q16222	sp|Q16222|UAP1_HUMAN	1	0.00191664	3.00569		3.00567	TRUE	FALSE	958	UDP-N-acetylhexosamine pyrophosphorylase	C:nucleoplasm;C:cytoplasm;C:cytosol;C:plasma membrane	P:post-translational protein modification;P:protein N-linked glycosylation via asparagine;P:dolichol-linked oligosaccharide biosynthetic process;P:UDP-N-acetylglucosamine biosynthetic process;P:cellular protein metabolic process	F:carbohydrate binding;F:UDP-N-acetylglucosamine diphosphorylase activity
Q16543	sp|Q16543|CDC37_HUMAN	2	0.00132463	1.92889	0.293999	2.31842	TRUE	FALSE	961	Hsp90 co-chaperone Cdc37, N-terminally processed	C:cytoplasm;C:extracellular vesicular exosome;C:protein complex;C:ruffle membrane;C:cytosol	P:protein folding;P:regulation of type I interferon-mediated signaling pathway;P:protein stabilization;P:protein targeting;P:regulation of cyclin-dependent protein serine/threonine kinase activity;P:regulation of interferon-gamma-mediated signaling pathway	F:kinase binding;F:heat shock protein binding;F:unfolded protein binding;F:chaperone binding
Q16762	sp|Q16762|THTR_HUMAN	1	0.0155616	0.368875		0.368876	TRUE	FALSE	970	Thiosulfate sulfurtransferase	C:mitochondrial inner membrane;C:extracellular vesicular exosome;C:mitochondrion;C:extracellular space;C:mitochondrial matrix	P:rRNA import into mitochondrion;P:cellular nitrogen compound metabolic process;P:epithelial cell differentiation;P:rRNA transport;P:cyanate catabolic process;P:sulfur amino acid catabolic process;P:sulfur amino acid metabolic process;P:small molecule metabolic process;P:sulfide oxidation, using sulfide:quinone oxidoreductase	F:5S rRNA binding;F:thiosulfate sulfurtransferase activity
Q16881	sp|Q16881|TRXR1_HUMAN	23	0.0208875	1.56673	0.00727006	1.49521	TRUE	FALSE	975	Thioredoxin reductase 1, cytoplasmic	C:nucleoplasm;C:nucleolus;C:extracellular vesicular exosome;C:cytosol	P:nucleobase-containing small molecule interconversion;P:cellular lipid metabolic process;P:small molecule metabolic process;P:signal transduction;P:nucleobase-containing small molecule metabolic process;P:response to reactive oxygen species;P:cell redox homeostasis	F:electron carrier activity;F:protein disulfide oxidoreductase activity;F:thioredoxin-disulfide reductase activity;F:flavin adenine dinucleotide binding
Q3LXA3	sp|Q3LXA3|DHAK_HUMAN	1	0.0083036	0.592356		0.592362	TRUE	FALSE	980	Bifunctional ATP-dependent dihydroxyacetone kinase/FAD-AMP lyase (cyclizing)	C:extracellular vesicular exosome;C:nucleus;C:cytosol	P:innate immune response;P:carbohydrate phosphorylation;P:regulation of innate immune response;P:glycerol metabolic process;P:cellular carbohydrate metabolic process	F:triokinase activity;F:metal ion binding;F:glycerone kinase activity;F:FAD-AMP lyase (cyclizing) activity;F:ATP binding
Q53EL6	sp|Q53EL6|PDCD4_HUMAN	1	0.00501647	0.219006		0.21901	TRUE	FALSE	982	Programmed cell death protein 4	C:cytoplasm;C:cytosol;C:nucleus;C:nucleoplasm	P:negative regulation of cell cycle;P:negative regulation of transcription, DNA-templated;P:negative regulation of JUN kinase activity;P:apoptotic process;P:cell aging	F:RNA binding
Q66K14	sp|Q66K14|TBC9B_HUMAN	1	0.0268478	0.576712		0.576717	TRUE	FALSE	993	TBC1 domain family member 9B	C:integral component of membrane		F:Rab GTPase activator activity;F:calcium ion binding
Q68CZ2	sp|Q68CZ2|TENS3_HUMAN	1	0.0095628	0.37792		0.377922	TRUE	FALSE	994	Tensin-3	C:cytoplasm;C:focal adhesion	P:lung alveolus development;P:positive regulation of cell proliferation;P:cell migration
Q6NVY1	sp|Q6NVY1|HIBCH_HUMAN	1	0.00441883	0.601005		0.601006	TRUE	FALSE	1000	3-hydroxyisobutyryl-CoA hydrolase, mitochondrial	C:extracellular vesicular exosome;C:mitochondrial matrix	P:small molecule metabolic process;P:branched-chain amino acid catabolic process;P:cellular nitrogen compound metabolic process;P:valine catabolic process	F:3-hydroxyisobutyryl-CoA hydrolase activity
Q6P4A8	sp|Q6P4A8|PLBL1_HUMAN	1	0.00080801	0.391083		0.391084	TRUE	FALSE	1003	Phospholipase B-like 1 chain A	C:cytosol;C:lysosome	P:glycerophospholipid biosynthetic process;P:phosphatidylethanolamine acyl-chain remodeling;P:phosphatidylinositol acyl-chain remodeling;P:small molecule metabolic process;P:phospholipid metabolic process;P:phosphatidylcholine acyl-chain remodeling;P:lipid catabolic process	F:hydrolase activity
Q6YN16	sp|Q6YN16|HSDL2_HUMAN	5	0.00494722	0.481892	0.0642085	0.368112	TRUE	FALSE	1008	Hydroxysteroid dehydrogenase-like protein 2	C:mitochondrion;C:peroxisome;C:membrane		F:oxidoreductase activity
Q7L0Y3	sp|Q7L0Y3|MRRP1_HUMAN	1	0.0106772	0.563161		0.563162	TRUE	FALSE	1013	Mitochondrial ribonuclease P protein 1	C:mitochondrial nucleoid;C:mitochondrion;C:nucleoplasm	P:tRNA processing;P:mitochondrial RNA 5'-end processing	F:poly(A) RNA binding;F:methyltransferase activity
Q86SX6	sp|Q86SX6|GLRX5_HUMAN	1	0.00115218	0.365614		0.365615	TRUE	FALSE	1021	Glutaredoxin-related protein 5, mitochondrial	C:mitochondrion;C:nucleus	P:hemopoiesis;P:cell redox homeostasis	F:2 iron, 2 sulfur cluster binding;F:protein disulfide oxidoreductase activity;F:electron carrier activity;F:metal ion binding
Q86WA6	sp|Q86WA6|BPHL_HUMAN	1	0.0111	0.347397		0.347399	TRUE	FALSE	1026	Valacyclovir hydrolase	C:extracellular vesicular exosome;C:mitochondrion	P:response to toxic substance;P:cellular amino acid metabolic process	F:hydrolase activity
Q8IWA5	sp|Q8IWA5|CTL2_HUMAN	1	0.0222952	0.515141		0.515145	TRUE	FALSE	1028	Choline transporter-like protein 2	C:lysosomal membrane;C:plasma membrane;C:integral component of membrane;C:extracellular vesicular exosome	P:choline transport;P:glycerophospholipid biosynthetic process;P:signal transduction;P:small molecule metabolic process;P:positive regulation of I-kappaB kinase/NF-kappaB signaling;P:phosphatidylcholine biosynthetic process;P:transmembrane transport;P:phospholipid metabolic process	F:signal transducer activity;F:choline transmembrane transporter activity
Q8IYB3	sp|Q8IYB3|SRRM1_HUMAN	2	0.00193907	0.647518	0.177987	0.649207	TRUE	FALSE	1033	Serine/arginine repetitive matrix protein 1	C:catalytic step 2 spliceosome;C:cytosol;C:nucleus;C:nuclear matrix;C:nuclear speck;C:nucleoplasm	P:RNA splicing;P:transcription from RNA polymerase II promoter;P:gene expression;P:mRNA splicing, via spliceosome;P:RNA splicing, via transesterification reactions;P:mRNA 3'-end processing;P:termination of RNA polymerase II transcription;P:mRNA export from nucleus	F:poly(A) RNA binding;F:DNA binding
Q8IZL8	sp|Q8IZL8|PELP1_HUMAN	2	0.0145863	0.336026	0.129118	0.332524	TRUE	FALSE	1034	Proline-, glutamic acid- and leucine-rich protein 1	C:nucleolus;C:nucleus;C:membrane;C:nucleoplasm;C:cytoplasm;C:transcriptionally active chromatin;C:MLL1 complex	P:positive regulation of transcription from RNA polymerase II promoter;P:transcription, DNA-templated;P:cellular response to estrogen stimulus	F:transcription factor binding;F:poly(A) RNA binding;F:chromatin binding
Q8N0U8	sp|Q8N0U8|VKORL_HUMAN	1	0.0282093	0.244831		0.244833	TRUE	FALSE	1035	Vitamin K epoxide reductase complex subunit 1-like protein 1	C:endoplasmic reticulum membrane;C:integral component of membrane	P:vitamin K metabolic process;P:peptidyl-glutamic acid carboxylation;P:cellular response to oxidative stress	F:vitamin-K-epoxide reductase (warfarin-sensitive) activity;F:quinone binding
Q8NFV4	sp|Q8NFV4|ABHDB_HUMAN	2	0.000353897	0.424114	0.232592	0.326225	TRUE	FALSE	1049	Alpha/beta hydrolase domain-containing protein 11	C:mitochondrion		F:hydrolase activity
Q92597	sp|Q92597|NDRG1_HUMAN	1	0.00214742	0.189441		0.189446	TRUE	FALSE	1068	Protein NDRG1	C:perinuclear region of cytoplasm;C:cytosol;C:plasma membrane;C:extracellular vesicular exosome;C:microtubule;C:cytoplasm;C:nucleus;C:cell-cell adherens junction;C:microtubule cytoskeleton;C:recycling endosome membrane;C:centrosome	P:cellular response to hypoxia;P:response to metal ion;P:mast cell activation;P:positive regulation of spindle checkpoint;P:DNA damage response, signal transduction by p53 class mediator;P:peripheral nervous system myelin maintenance	F:gamma-tubulin binding;F:cadherin binding;F:Rab GTPase binding;F:microtubule binding
Q92974	sp|Q92974|ARHG2_HUMAN	2	0.0190891	1.75123	0.137316	1.69985	TRUE	FALSE	1079	Rho guanine nucleotide exchange factor 2	C:protein complex;C:ruffle membrane;C:cytoskeleton;C:cytosol;C:spindle;C:cytoplasm;C:Golgi apparatus;C:microtubule;C:neuronal cell body;C:cytoplasmic membrane-bounded vesicle;C:vesicle;C:tight junction;C:focal adhesion;C:dendritic shaft	P:regulation of small GTPase mediated signal transduction;P:regulation of Rho protein signal transduction;P:negative regulation of necroptotic process;P:negative regulation of extrinsic apoptotic signaling pathway via death domain receptors;P:positive regulation of transcription from RNA polymerase II promoter;P:regulation of cell proliferation;P:establishment of mitotic spindle orientation;P:apo…	F:Rho guanyl-nucleotide exchange factor activity;F:microtubule binding;F:zinc ion binding;F:Rac GTPase binding;F:transcription factor binding;F:Rho GTPase binding;F:Rac guanyl-nucleotide exchange factor activity
Q969H8	sp|Q969H8|CS010_HUMAN	1	8.60202e-05	2.0114		2.01139	TRUE	FALSE	1081	UPF0556 protein C19orf10	C:endoplasmic reticulum lumen;C:endoplasmic reticulum-Golgi intermediate compartment;C:extracellular vesicular exosome	P:endoplasmic reticulum unfolded protein response;P:activation of signaling protein activity involved in unfolded protein response;P:cellular protein metabolic process
Q96AY3	sp|Q96AY3|FKB10_HUMAN	2	0.0379109	0.459697	0.0869033	0.483676	TRUE	FALSE	1084	Peptidyl-prolyl cis-trans isomerase FKBP10	C:endoplasmic reticulum lumen;C:endoplasmic reticulum membrane	P:chaperone-mediated protein folding;P:protein peptidyl-prolyl isomerization	F:FK506 binding;F:calcium ion binding;F:peptidyl-prolyl cis-trans isomerase activity
Q96CM8	sp|Q96CM8|ACSF2_HUMAN	1	0.00588711	0.257092		0.257093	TRUE	FALSE	1088	Acyl-CoA synthetase family member 2, mitochondrial	C:mitochondrion	P:fatty acid metabolic process	F:ATP binding;F:ligase activity
Q96CT7	sp|Q96CT7|CC124_HUMAN	1	0.00379666	0.121302		0.121312	TRUE	FALSE	1090	Coiled-coil domain-containing protein 124	C:cytoplasm;C:microtubule organizing center;C:plasma membrane;C:midbody	P:cell division;P:cell cycle	F:poly(A) RNA binding
Q96DA6	sp|Q96DA6|TIM14_HUMAN	1	0.0175914	0.494846		0.494847	TRUE	FALSE	1091	Mitochondrial import inner membrane translocase subunit TIM14	C:mitochondrion;C:integral component of membrane;C:protein complex;C:mitochondrial inner membrane	P:protein targeting to mitochondrion;P:cellular protein metabolic process;P:protein folding;P:visual perception;P:genitalia development
Q96GK7	sp|Q96GK7|FAH2A_HUMAN	1	0.000727407	0.662978		0.662981	TRUE	FALSE	1097	Fumarylacetoacetate hydrolase domain-containing protein 2A			F:hydrolase activity;F:metal ion binding
Q96I99	sp|Q96I99|SUCB2_HUMAN	7	0.0170996	0.630805	0.332561	0.718921	TRUE	FALSE	1104	Succinyl-CoA ligase [GDP-forming] subunit beta, mitochondrial	C:plasma membrane;C:succinate-CoA ligase complex (GDP-forming);C:mitochondrial matrix;C:mitochondrion	P:small molecule metabolic process;P:tricarboxylic acid cycle;P:cellular metabolic process;P:succinate metabolic process;P:succinyl-CoA metabolic process	F:GTP binding;F:ATP binding;F:succinate-CoA ligase (GDP-forming) activity;F:GDP binding
Q99436	sp|Q99436|PSB7_HUMAN	2	0.0480981	1.50786	0.74121	1.14739	TRUE	FALSE	1116	Proteasome subunit beta type-7	C:proteasome core complex;C:nucleus;C:nucleoplasm;C:cytoplasm;C:extracellular vesicular exosome;C:cytosol;C:proteasome complex	P:DNA damage response, signal transduction by p53 class mediator resulting in cell cycle arrest;P:negative regulation of ubiquitin-protein ligase activity involved in mitotic cell cycle;P:small molecule metabolic process;P:cellular nitrogen compound metabolic process;P:negative regulation of canonical Wnt signaling pathway;P:negative regulation of apoptotic process;P:regulation of cellular amino …	F:threonine-type endopeptidase activity
Q9BUJ2	sp|Q9BUJ2|HNRL1_HUMAN	1	0.0119419	0.628333		0.628335	TRUE	FALSE	1149	Heterogeneous nuclear ribonucleoprotein U-like protein 1	C:ribonucleoprotein complex;C:nucleoplasm;C:nucleus	P:RNA splicing;P:RNA processing;P:mRNA splicing, via spliceosome;P:gene expression;P:transcription, DNA-templated;P:response to virus;P:regulation of transcription, DNA-templated	F:poly(A) RNA binding;F:RNA binding;F:enzyme binding
Q9BVC6	sp|Q9BVC6|TM109_HUMAN	1	0.00772433	0.6556		0.6556	TRUE	FALSE	1154	Transmembrane protein 109	C:extracellular vesicular exosome;C:sarcoplasmic reticulum membrane;C:nuclear outer membrane;C:integral component of membrane	P:intrinsic apoptotic signaling pathway in response to DNA damage by p53 class mediator;P:cellular response to gamma radiation;P:negative regulation of cell death
Q9BVP2	sp|Q9BVP2|GNL3_HUMAN	1	0.042841	1.75866		1.75866	TRUE	FALSE	1157	Guanine nucleotide-binding protein-like 3	C:nucleus;C:extracellular space;C:membrane;C:nucleolus;C:nucleoplasm	P:cell proliferation;P:metabolic process;P:ribosome biogenesis;P:regulation of cell proliferation	F:GTP binding;F:GTPase activity;F:poly(A) RNA binding
Q9BX68	sp|Q9BX68|HINT2_HUMAN	1	0.00899656	0.614341		0.614343	TRUE	FALSE	1159	Histidine triad nucleotide-binding protein 2, mitochondrial	C:nucleolus;C:mitochondrion	P:apoptotic process;P:steroid biosynthetic process	F:nucleotide binding;F:hydrolase activity
Q9BZE1	sp|Q9BZE1|RM37_HUMAN	2	0.0339361	0.570834	0.499978	0.714601	TRUE	FALSE	1166	39S ribosomal protein L37, mitochondrial	C:mitochondrial ribosome;C:mitochondrion;C:mitochondrial inner membrane	P:mitochondrial translational elongation;P:mitochondrial translation;P:mitochondrial translational initiation;P:translation;P:mitochondrial translational termination;P:organelle organization	F:poly(A) RNA binding;F:structural constituent of ribosome
Q9H2U2	sp|Q9H2U2|IPYR2_HUMAN	3	0.0289972	0.485541	0.161335	0.385613	TRUE	FALSE	1177	Inorganic pyrophosphatase 2, mitochondrial	C:mitochondrial matrix;C:extracellular vesicular exosome	P:tRNA aminoacylation for protein translation;P:gene expression;P:diphosphate metabolic process	F:protein serine/threonine phosphatase activity;F:magnesium ion binding;F:inorganic diphosphatase activity
Q9H3M7	sp|Q9H3M7|TXNIP_HUMAN	1	0.0067386	0.38057		0.380572	TRUE	FALSE	1180	Thioredoxin-interacting protein	C:mitochondrial intermembrane space;C:nucleus;C:cytosol;C:cytoplasm	P:response to progesterone;P:platelet-derived growth factor receptor signaling pathway;P:response to mechanical stimulus;P:transcription, DNA-templated;P:keratinocyte differentiation;P:nucleotide-binding domain, leucine rich repeat containing receptor signaling pathway;P:response to calcium ion;P:protein import into nucleus;P:response to estradiol;P:regulation of cell proliferation;P:cell cycle;P…	F:enzyme inhibitor activity;F:ubiquitin protein ligase binding
Q9H773	sp|Q9H773|DCTP1_HUMAN	1	0.00306291	1.57768		1.57768	TRUE	FALSE	1184	dCTP pyrophosphatase 1	C:cytosol	P:nucleoside triphosphate catabolic process;P:protein homotetramerization	F:dCTP diphosphatase activity;F:nucleoside-triphosphate diphosphatase activity;F:pyrimidine deoxyribonucleotide binding;F:magnesium ion binding
Q9H7Z7	sp|Q9H7Z7|PGES2_HUMAN	2	0.0266588	0.569448	0.209044	0.586354	TRUE	FALSE	1185	Prostaglandin E synthase 2	C:nucleus;C:perinuclear region of cytoplasm;C:Golgi membrane;C:cytosol;C:integral component of membrane;C:mitochondrion	P:positive regulation of transcription, DNA-templated;P:cell redox homeostasis;P:secretion;P:prostaglandin biosynthetic process	F:electron carrier activity;F:heme binding;F:protein disulfide oxidoreductase activity;F:prostaglandin-E synthase activity;F:glutathione binding;F:lyase activity;F:DNA binding
Q9H9J2	sp|Q9H9J2|RM44_HUMAN	1	0.00367394	0.638379		0.63838	TRUE	FALSE	1189	39S ribosomal protein L44, mitochondrial	C:mitochondrial inner membrane;C:ribosome	P:mitochondrial translational initiation;P:RNA processing;P:mitochondrial translational termination;P:mitochondrial translation;P:organelle organization;P:mitochondrial translational elongation	F:ribonuclease III activity;F:poly(A) RNA binding
Q9NNW7	sp|Q9NNW7|TRXR2_HUMAN	1	0.013543	0.432553		0.432557	TRUE	FALSE	1197	Thioredoxin reductase 2, mitochondrial	C:mitochondrion;C:mitochondrial matrix	P:response to reactive oxygen species;P:response to oxygen radical;P:cell redox homeostasis;P:detoxification of mercury ion	F:flavin adenine dinucleotide binding;F:mercury (II) reductase activity;F:mercury ion binding;F:NADP binding;F:thioredoxin-disulfide reductase activity
Q9NPJ3	sp|Q9NPJ3|ACO13_HUMAN	1	0.0264353	0.436663		0.436664	TRUE	FALSE	1199	Acyl-coenzyme A thioesterase 13	C:extracellular vesicular exosome;C:cytosol;C:spindle;C:nucleus;C:mitochondrion	P:protein homotetramerization;P:metabolic process	F:acyl-CoA hydrolase activity
Q9NQ50	sp|Q9NQ50|RM40_HUMAN	2	0.00385911	0.639175	0.154273	0.621931	TRUE	FALSE	1200	39S ribosomal protein L40, mitochondrial	C:mitochondrion;C:nucleolus;C:mitochondrial ribosome;C:nucleus;C:mitochondrial inner membrane	P:mitochondrial translational termination;P:anatomical structure morphogenesis;P:mitochondrial translational initiation;P:mitochondrial translation;P:organelle organization;P:mitochondrial translational elongation	F:poly(A) RNA binding
Q9NQC3	sp|Q9NQC3|RTN4_HUMAN	6	0.00553926	1.58296	0.462708	1.16156	TRUE	FALSE	1201	Reticulon-4	C:nuclear envelope;C:plasma membrane;C:integral component of endoplasmic reticulum membrane;C:intracellular;C:neuronal cell body;C:endoplasmic reticulum;C:extracellular vesicular exosome;C:cell projection	P:cerebral cortex radial glia guided migration;P:angiogenesis;P:endoplasmic reticulum tubular network organization;P:neurotrophin TRK receptor signaling pathway;P:regulation of cell migration;P:regulation of apoptotic process;P:negative regulation of cell growth;P:apoptotic process;P:axonal fasciculation;P:cardiac epithelial to mesenchymal transition;P:negative regulation of axonogenesis;P:negati…	F:poly(A) RNA binding
Q9NUJ1	sp|Q9NUJ1|ABHDA_HUMAN	2	0.0295738	0.602972	0.349584	0.498923	TRUE	FALSE	1215	Mycophenolic acid acyl-glucuronide esterase, mitochondrial	C:mitochondrion;C:cytosol	P:glucuronoside catabolic process	F:hydrolase activity, hydrolyzing O-glycosyl compounds
Q9NXF1	sp|Q9NXF1|TEX10_HUMAN	2	0.0203584	0.523053	0.239319	0.448747	TRUE	FALSE	1222	Testis-expressed sequence 10 protein	C:nuclear membrane;C:integral component of membrane;C:MLL1 complex;C:nucleolus;C:cytoplasm
Q9NZ08	sp|Q9NZ08|ERAP1_HUMAN	2	0.00699823	0.336643	0.0834291	0.349423	TRUE	FALSE	1227	Endoplasmic reticulum aminopeptidase 1	C:endoplasmic reticulum;C:extracellular vesicular exosome;C:extracellular space;C:endoplasmic reticulum membrane;C:endoplasmic reticulum lumen;C:integral component of membrane;C:membrane;C:extracellular region;C:cytosol	P:angiogenesis;P:antigen processing and presentation of peptide antigen via MHC class I;P:antigen processing and presentation of endogenous peptide antigen via MHC class I;P:positive regulation of angiogenesis;P:membrane protein ectodomain proteolysis;P:regulation of blood pressure;P:response to bacterium;P:fat cell differentiation;P:regulation of innate immune response	F:metalloexopeptidase activity;F:interleukin-1, Type II receptor binding;F:interleukin-6 receptor binding;F:aminopeptidase activity;F:zinc ion binding
Q9NZ45	sp|Q9NZ45|CISD1_HUMAN	1	0.00557995	0.493343		0.493344	TRUE	FALSE	1228	CDGSH iron-sulfur domain-containing protein 1	C:mitochondrial outer membrane;C:mitochondrion;C:extracellular vesicular exosome;C:integral component of membrane	P:regulation of cellular respiration	F:metal ion binding;F:2 iron, 2 sulfur cluster binding
Q9P032	sp|Q9P032|NDUF4_HUMAN	1	0.0473889	0.410567		0.410571	TRUE	FALSE	1232	NADH dehydrogenase [ubiquinone] 1 alpha subcomplex assembly factor 4	C:mitochondrion;C:mitochondrial membrane	P:mitochondrial respiratory chain complex I assembly
Q9UBG0	sp|Q9UBG0|MRC2_HUMAN	1	0.00684881	0.143462		0.143466	TRUE	FALSE	1244	C-type mannose receptor 2	C:integral component of membrane;C:focal adhesion;C:membrane	P:collagen catabolic process;P:osteoblast differentiation;P:endocytosis	F:collagen binding;F:carbohydrate binding
Q9UDT6	sp|Q9UDT6|CLIP2_HUMAN	2	0.0446306	0.638594	0.300215	0.707838	TRUE	FALSE	1250	CAP-Gly domain-containing linker protein 2	C:microtubule associated complex;C:cytoplasmic microtubule;C:microtubule plus-end
Q9UIJ7	sp|Q9UIJ7|KAD3_HUMAN	1	0.00625662	0.633878		0.633879	TRUE	FALSE	1263	GTP:AMP phosphotransferase AK3, mitochondrial	C:mitochondrial matrix;C:mitochondrion	P:UTP metabolic process;P:ITP metabolic process;P:blood coagulation;P:ADP biosynthetic process;P:GTP metabolic process;P:AMP metabolic process	F:ATP binding;F:nucleoside triphosphate adenylate kinase activity;F:GTP binding
Q9UK76	sp|Q9UK76|HN1_HUMAN	3	5.23706e-05	2.97534	0.0524512	3.13634	TRUE	FALSE	1267	Hematological and neurological expressed 1 protein, N-terminally processed	C:nucleus	P:developmental process
Q9Y266	sp|Q9Y266|NUDC_HUMAN	1	0.0303223	1.54747		1.54747	TRUE	FALSE	1288	Nuclear migration protein nudC	C:microtubule;C:nucleoplasm;C:cytosol;C:cytoplasm	P:cell division;P:cell proliferation;P:mitotic nuclear division;P:multicellular organismal development;P:mitotic cell cycle
Q9Y281	sp|Q9Y281|COF2_HUMAN	1	0.00385661	2.44018		2.44017	TRUE	FALSE	1291	Cofilin-2	C:I band;C:actin cytoskeleton;C:nuclear matrix;C:extracellular vesicular exosome;C:extracellular space	P:sarcomere organization;P:actin filament depolymerization;P:regulation of dendritic spine morphogenesis;P:muscle cell cellular homeostasis;P:positive regulation of actin filament depolymerization
Q9Y3D6	sp|Q9Y3D6|FIS1_HUMAN	1	0.00820433	0.479429		0.47943	TRUE	FALSE	1310	Mitochondrial fission 1 protein	C:mitochondrion;C:integral component of mitochondrial outer membrane;C:protein complex;C:peroxisome;C:integral component of peroxisomal membrane;C:membrane	P:regulation of mitochondrion organization;P:calcium-mediated signaling using intracellular calcium source;P:positive regulation of cytosolic calcium ion concentration;P:positive regulation of cysteine-type endopeptidase activity involved in apoptotic process;P:release of cytochrome c from mitochondria;P:positive regulation of mitochondrial fission;P:mitochondrial fragmentation involved in apopto…	F:receptor binding
Q9Y5S9	sp|Q9Y5S9|RBM8A_HUMAN	2	0.00779881	1.63493	0.220611	1.96724	TRUE	FALSE	1324	RNA-binding protein 8A	C:nucleoplasm;C:cytosol;C:catalytic step 2 spliceosome;C:nucleus;C:exon-exon junction complex;C:nuclear speck;C:cytoplasm	P:mRNA 3'-end processing;P:termination of RNA polymerase II transcription;P:regulation of translation;P:transcription from RNA polymerase II promoter;P:mRNA export from nucleus;P:gene expression;P:regulation of alternative mRNA splicing, via spliceosome;P:RNA splicing;P:nuclear-transcribed mRNA catabolic process, nonsense-mediated decay;P:mRNA splicing, via spliceosome	F:nucleotide binding;F:poly(A) RNA binding;F:mRNA binding;F:RNA binding
Q9Y6C9	sp|Q9Y6C9|MTCH2_HUMAN	6	0.0414633	0.618959	0.108532	0.453975	TRUE	FALSE	1329	Mitochondrial carrier homolog 2	C:mitochondrial inner membrane;C:extracellular vesicular exosome;C:mitochondrial outer membrane;C:membrane;C:integral component of membrane;C:nucleus	P:hepatocyte apoptotic process;P:regulation of mitochondrial membrane permeability involved in apoptotic process;P:protein localization to mitochondrion
O00629	sp|O00629|IMA3_HUMAN	3	0.0804032	1.64466	0.0395029	1.63515	FALSE	TRUE	26	Importin subunit alpha-3	C:cytosol;C:nucleoplasm;C:extracellular vesicular exosome	P:cytokine-mediated signaling pathway;P:NLS-bearing protein import into nucleus;P:response to hydrogen peroxide	F:protein transporter activity
O14980	sp|O14980|XPO1_HUMAN	12	0.0628894	0.584968	1.9472e-05	0.524974	FALSE	TRUE	38	Exportin-1	C:nucleolus;C:kinetochore;C:nucleus;C:Cajal body;C:ribonucleoprotein complex;C:nucleoplasm;C:intracellular membrane-bounded organelle;C:cytoplasm;C:membrane;C:nuclear envelope;C:cytosol;C:nuclear membrane;C:annulate lamellae	P:mRNA transport;P:ribosomal large subunit export from nucleus;P:protein localization to nucleus;P:regulation of centrosome duplication;P:transforming growth factor beta receptor signaling pathway;P:negative regulation of transforming growth factor beta receptor signaling pathway;P:ribosomal small subunit export from nucleus;P:protein export from nucleus;P:negative regulation of transcription fro…	F:protein transporter activity;F:transporter activity;F:RNA binding;F:nucleocytoplasmic transporter activity
O15355	sp|O15355|PPM1G_HUMAN	3	0.147897	1.46456	0.0214415	1.68267	FALSE	TRUE	45	Protein phosphatase 1G	C:nucleus;C:nucleoplasm;C:cytoplasm	P:protein dephosphorylation;P:peptidyl-threonine dephosphorylation;P:cell cycle arrest	F:metal ion binding;F:protein serine/threonine phosphatase activity
O60610	sp|O60610|DIAP1_HUMAN	6	0.0019494	1.41401	0.0241659	1.55983	FALSE	TRUE	73	Protein diaphanous homolog 1	C:cytoplasm;C:mitotic spindle;C:neuron projection;C:ruffle membrane	P:sensory perception of sound;P:regulation of cell shape;P:cytoskeleton organization;P:regulation of microtubule-based process;P:neuron projection development;P:regulation of release of sequestered calcium ion into cytosol;P:positive regulation of cell migration;P:protein localization to microtubule;P:cellular response to histamine;P:actin filament polymerization	F:poly(A) RNA binding;F:ion channel binding;F:receptor binding
O60664	sp|O60664|PLIN3_HUMAN	12	0.00174787	1.44964	0.00100721	1.54138	FALSE	TRUE	76	Perilipin-3	C:endosome membrane;C:membrane;C:Golgi apparatus;C:endosome;C:cytoplasm;C:lipid particle;C:intracellular membrane-bounded organelle	P:vesicle-mediated transport
P06576	sp|P06576|ATPB_HUMAN	42	0.00782567	0.705734	4.82531e-11	0.633193	FALSE	TRUE	192	ATP synthase subunit beta, mitochondrial	C:mitochondrial proton-transporting ATP synthase complex;C:extracellular vesicular exosome;C:mitochondrial membrane;C:mitochondrial matrix;C:plasma membrane;C:cell surface;C:mitochondrial proton-transporting ATP synthase, catalytic core;C:mitochondrial nucleoid;C:membrane;C:mitochondrion;C:nucleus	P:ATP biosynthetic process;P:mitochondrion organization;P:organelle organization;P:negative regulation of cell adhesion involved in substrate-bound cell migration;P:lipid metabolic process;P:mitochondrial ATP synthesis coupled proton transport;P:angiogenesis;P:osteoblast differentiation;P:generation of precursor metabolites and energy;P:small molecule metabolic process;P:cellular metabolic proces…	F:transporter activity;F:MHC class I protein binding;F:proton-transporting ATPase activity, rotational mechanism;F:ATP binding;F:proton-transporting ATP synthase activity, rotational mechanism;F:transmembrane transporter activity
P06737	sp|P06737|PYGL_HUMAN	5	0.035275	0.667289	0.00754798	0.634186	FALSE	TRUE	196	Glycogen phosphorylase, liver form	C:cytosol;C:plasma membrane;C:extracellular vesicular exosome;C:cytoplasm	P:small molecule metabolic process;P:glycogen metabolic process;P:carbohydrate metabolic process;P:5-phosphoribose 1-diphosphate biosynthetic process;P:glucose homeostasis;P:necroptotic process;P:glycogen catabolic process;P:glucose metabolic process;P:pathogenesis	F:ATP binding;F:purine nucleobase binding;F:pyridoxal phosphate binding;F:glucose binding;F:vitamin binding;F:bile acid binding;F:drug binding;F:AMP binding;F:protein homodimerization activity;F:glycogen phosphorylase activity
P06744	sp|P06744|G6PI_HUMAN	13	0.000324594	0.709202	5.28109e-05	0.662496	FALSE	TRUE	197	Glucose-6-phosphate isomerase	C:extracellular space;C:nucleoplasm;C:extracellular vesicular exosome;C:neuron projection;C:cytoplasm;C:membrane;C:cytosol;C:plasma membrane	P:negative regulation of cysteine-type endopeptidase activity involved in apoptotic process;P:glucose metabolic process;P:pathogenesis;P:methylglyoxal biosynthetic process;P:aldehyde catabolic process;P:gluconeogenesis;P:negative regulation of neuron apoptotic process;P:angiogenesis;P:small molecule metabolic process;P:glycolytic process;P:humoral immune response;P:hemostasis;P:carbohydrate metab…	F:monosaccharide binding;F:glucose-6-phosphate isomerase activity;F:intramolecular transferase activity
P07237	sp|P07237|PDIA1_HUMAN	10	0.0125408	0.71599	0.0332247	0.661714	FALSE	TRUE	203	Protein disulfide-isomerase	C:extracellular region;C:endoplasmic reticulum-Golgi intermediate compartment;C:endoplasmic reticulum lumen;C:focal adhesion;C:melanosome;C:plasma membrane;C:endoplasmic reticulum;C:procollagen-proline 4-dioxygenase complex;C:extracellular vesicular exosome	P:response to endoplasmic reticulum stress;P:lipoprotein metabolic process;P:extracellular matrix organization;P:proteolysis;P:protein folding;P:cellular response to hypoxia;P:regulation of oxidative stress-induced intrinsic apoptotic signaling pathway;P:peptidyl-proline hydroxylation to 4-hydroxy-L-proline;P:cell redox homeostasis;P:small molecule metabolic process;P:response to reactive oxygen …	F:endopeptidase activity;F:protein disulfide isomerase activity;F:poly(A) RNA binding;F:procollagen-proline 4-dioxygenase activity
P07686	sp|P07686|HEXB_HUMAN	5	0.0553866	0.595874	0.0145115	0.554213	FALSE	TRUE	210	Beta-hexosaminidase subunit beta chain A	C:membrane;C:extracellular vesicular exosome;C:acrosomal vesicle;C:lysosomal lumen	P:keratan sulfate catabolic process;P:hyaluronan metabolic process;P:cellular calcium ion homeostasis;P:small molecule metabolic process;P:astrocyte cell migration;P:myelination;P:lipid storage;P:skeletal system development;P:ganglioside catabolic process;P:chondroitin sulfate catabolic process;P:penetration of zona pellucida;P:cellular protein metabolic process;P:hyaluronan catabolic process;P:n…	F:beta-N-acetylhexosaminidase activity;F:protein homodimerization activity;F:protein heterodimerization activity
P08238	sp|P08238|HS90B_HUMAN	28	0.0846831	1.22272	0.0148882	1.50623	FALSE	TRUE	224	Heat shock protein HSP 90-beta	C:cytosol;C:mitochondrion;C:melanosome;C:basolateral plasma membrane;C:brush border membrane;C:nucleoplasm;C:cytoplasm;C:apical plasma membrane;C:extracellular vesicular exosome;C:inclusion body;C:membrane;C:cell surface	P:positive regulation of nitric oxide biosynthetic process;P:placenta development;P:axon guidance;P:regulation of cellular response to heat;P:negative regulation of proteasomal ubiquitin-dependent protein catabolic process;P:response to unfolded protein;P:nucleotide-binding domain, leucine rich repeat containing receptor signaling pathway;P:cellular response to organic cyclic compound;P:innate im…	F:dATP binding;F:poly(A) RNA binding;F:double-stranded RNA binding;F:kinase binding;F:UTP binding;F:MHC class II protein complex binding;F:ATP binding;F:CTP binding;F:TPR domain binding;F:nitric-oxide synthase regulator activity;F:GTP binding
P0CW22	sp|P0CW22|RS17L_HUMAN	9	0.10531	1.22576	0.0148093	1.50322	FALSE	TRUE	249	40S ribosomal protein S17-like	C:ribosome	P:translation	F:poly(A) RNA binding;F:structural constituent of ribosome
P12268	sp|P12268|IMDH2_HUMAN	6	0.0298148	1.48013	0.0311618	1.83129	FALSE	TRUE	276	Inosine-5'-monophosphate dehydrogenase 2	C:cytosol;C:membrane;C:nucleus;C:cytoplasm;C:extracellular vesicular exosome;C:peroxisomal membrane	P:nucleobase-containing small molecule metabolic process;P:small molecule metabolic process;P:retina development in camera-type eye;P:purine nucleobase metabolic process;P:cellular response to interleukin-4;P:lymphocyte proliferation;P:purine ribonucleoside monophosphate biosynthetic process;P:protein homotetramerization;P:GMP biosynthetic process	F:nucleotide binding;F:RNA binding;F:DNA binding;F:IMP dehydrogenase activity;F:metal ion binding
P16278	sp|P16278|BGAL_HUMAN	4	0.0869631	0.416823	0.00979048	0.382783	FALSE	TRUE	309	Beta-galactosidase	C:extracellular vesicular exosome;C:Golgi apparatus;C:lysosomal lumen;C:cytoplasm;C:perinuclear region of cytoplasm;C:vacuole	P:keratan sulfate catabolic process;P:glycosaminoglycan catabolic process;P:pathogenesis;P:sphingolipid metabolic process;P:cellular protein metabolic process;P:cellular carbohydrate metabolic process;P:keratan sulfate metabolic process;P:protein N-linked glycosylation via asparagine;P:carbohydrate metabolic process;P:small molecule metabolic process;P:glycosaminoglycan metabolic process;P:post-t…	F:galactoside binding;F:beta-galactosidase activity
P17987	sp|P17987|TCPA_HUMAN	9	0.0955488	1.38377	0.0307854	1.72349	FALSE	TRUE	324	T-complex protein 1 subunit alpha	C:cell body;C:pericentriolar material;C:microtubule;C:cytosol;C:centrosome;C:acrosomal vesicle;C:zona pellucida receptor complex;C:extracellular vesicular exosome;C:nuclear heterochromatin;C:Golgi apparatus;C:chaperonin-containing T-complex	P:tubulin complex assembly;P:cellular protein metabolic process;P:translocation of peptides or proteins into host cell cytoplasm;P:binding of sperm to zona pellucida;P:regulation of macrophage apoptotic process;P:protein folding;P:'de novo' posttranslational protein folding;P:toxin transport	F:unfolded protein binding;F:ATP binding;F:poly(A) RNA binding;F:ubiquitin protein ligase binding
P22570	sp|P22570|ADRO_HUMAN	4	0.06081	0.442088	0.0109062	0.383792	FALSE	TRUE	367	NADPH:adrenodoxin oxidoreductase, mitochondrial	C:mitochondrion;C:mitochondrial matrix	P:sterol metabolic process;P:oxidation-reduction process;P:steroid metabolic process;P:generation of precursor metabolites and energy;P:steroid biosynthetic process;P:xenobiotic metabolic process;P:C21-steroid hormone biosynthetic process;P:small molecule metabolic process;P:ubiquinone biosynthetic process;P:cholesterol metabolic process	F:ferredoxin-NADP+ reductase activity;F:NADPH-adrenodoxin reductase activity
P30044	sp|P30044|PRDX5_HUMAN	10	0.0638991	0.57854	0.00523421	0.634594	FALSE	TRUE	429	Peroxiredoxin-5, mitochondrial	C:mitochondrion;C:nucleus;C:mitochondrial matrix;C:cytoplasmic vesicle;C:extracellular vesicular exosome;C:cytosol;C:perinuclear region of cytoplasm;C:intracellular membrane-bounded organelle;C:peroxisome;C:cytoplasm;C:peroxisomal matrix;C:extracellular space	P:regulation of apoptosis involved in tissue homeostasis;P:response to oxidative stress;P:negative regulation of cysteine-type endopeptidase activity involved in apoptotic process;P:negative regulation of apoptotic process;P:positive regulation of collagen biosynthetic process;P:negative regulation of oxidoreductase activity;P:NADPH oxidation;P:reactive nitrogen species metabolic process;P:respon…	F:protein dimerization activity;F:receptor binding;F:peroxidase activity;F:peroxiredoxin activity;F:antioxidant activity;F:peroxynitrite reductase activity;F:RNA polymerase III regulatory region DNA binding;F:cysteine-type endopeptidase inhibitor activity involved in apoptotic process
P30101	sp|P30101|PDIA3_HUMAN	20	0.0314029	0.691928	3.40305e-06	0.613262	FALSE	TRUE	437	Protein disulfide-isomerase A3	C:endoplasmic reticulum;C:extracellular vesicular exosome;C:nucleus;C:cell surface;C:focal adhesion;C:endoplasmic reticulum lumen;C:smooth endoplasmic reticulum;C:melanosome	P:protein N-linked glycosylation via asparagine;P:antigen processing and presentation of exogenous peptide antigen via MHC class I, TAP-dependent;P:proteolysis;P:antigen processing and presentation of exogenous peptide antigen via MHC class I;P:cell redox homeostasis;P:signal transduction;P:cellular protein metabolic process;P:antigen processing and presentation of peptide antigen via MHC class I…	F:protein disulfide isomerase activity;F:poly(A) RNA binding;F:phospholipase C activity;F:cysteine-type endopeptidase activity
P30837	sp|P30837|AL1B1_HUMAN	4	0.0721576	0.584108	0.00395752	0.629831	FALSE	TRUE	447	Aldehyde dehydrogenase X, mitochondrial	C:mitochondrion;C:nucleoplasm;C:mitochondrial matrix;C:intracellular membrane-bounded organelle	P:carbohydrate metabolic process;P:ethanol catabolic process	F:aldehyde dehydrogenase (NAD) activity
P34897	sp|P34897|GLYM_HUMAN	11	0.0966067	0.651046	0.000355157	0.57035	FALSE	TRUE	468	Serine hydroxymethyltransferase, mitochondrial	C:mitochondrion;C:microtubule cytoskeleton;C:extracellular vesicular exosome;C:mitochondrial intermembrane space;C:mitochondrial matrix;C:mitochondrial inner membrane;C:mitochondrial nucleoid	P:tetrahydrofolate interconversion;P:one-carbon metabolic process;P:L-serine biosynthetic process;P:glycine biosynthetic process from serine;P:positive regulation of cell proliferation;P:protein homotetramerization	F:amino acid binding;F:glycine hydroxymethyltransferase activity;F:L-allo-threonine aldolase activity;F:pyridoxal phosphate binding;F:chromatin binding
P36776	sp|P36776|LONM_HUMAN	7	0.103393	0.580538	0.0141651	0.507138	FALSE	TRUE	492	Lon protease homolog, mitochondrial	C:cytoplasm;C:mitochondrion;C:membrane;C:mitochondrial matrix;C:mitochondrial nucleoid	P:response to aluminum ion;P:mitochondrial DNA metabolic process;P:mitochondrial genome maintenance;P:regulation of mitochondrial DNA replication;P:oxidation-dependent protein catabolic process;P:misfolded or incompletely synthesized protein catabolic process;P:proteolysis involved in cellular protein catabolic process;P:ATP catabolic process;P:chaperone-mediated protein complex assembly;P:cellul…	F:mitochondrial heavy strand promoter anti-sense binding;F:ATP binding;F:DNA polymerase binding;F:serine-type endopeptidase activity;F:ATP-dependent peptidase activity;F:mitochondrial light strand promoter anti-sense binding;F:sequence-specific DNA binding;F:single-stranded RNA binding;F:G-quadruplex DNA binding;F:ADP binding;F:single-stranded DNA binding
P37802	sp|P37802|TAGL2_HUMAN	10	0.0646286	1.59676	0.00594505	1.52327	FALSE	TRUE	498	Transgelin-2	C:vesicle;C:extracellular vesicular exosome	P:epithelial cell differentiation
P49411	sp|P49411|EFTU_HUMAN	24	0.0162364	0.703593	1.83757e-05	0.646347	FALSE	TRUE	577	Elongation factor Tu, mitochondrial	C:membrane;C:extracellular vesicular exosome;C:mitochondrial nucleoid;C:mitochondrion	P:mitochondrial translation;P:translational elongation;P:mitochondrial translational elongation;P:organelle organization	F:GTP binding;F:GTPase activity;F:poly(A) RNA binding;F:translation elongation factor activity
P50990	sp|P50990|TCPQ_HUMAN	11	0.0622358	1.34039	0.0135084	1.51425	FALSE	TRUE	604	T-complex protein 1 subunit theta	C:zona pellucida receptor complex;C:chaperonin-containing T-complex;C:aggresome;C:extracellular vesicular exosome;C:cytoplasm;C:intermediate filament cytoskeleton;C:cytosol;C:cell body;C:centrosome;C:microtubule	P:'de novo' posttranslational protein folding;P:binding of sperm to zona pellucida;P:toxin transport;P:cellular protein metabolic process;P:pore complex assembly;P:protein folding	F:ATPase activity, coupled;F:ATP binding
P50991	sp|P50991|TCPD_HUMAN	11	0.0023637	1.46145	0.000828783	1.62778	FALSE	TRUE	605	T-complex protein 1 subunit delta	C:microtubule;C:nucleoplasm;C:zona pellucida receptor complex;C:chaperonin-containing T-complex;C:extracellular vesicular exosome;C:cytosol;C:melanosome;C:cell body;C:centrosome;C:cytoplasm	P:protein folding;P:binding of sperm to zona pellucida;P:toxin transport;P:'de novo' posttranslational protein folding;P:cellular protein metabolic process	F:poly(A) RNA binding;F:unfolded protein binding;F:ATP binding
P51659	sp|P51659|DHB4_HUMAN	8	0.152766	0.666228	0.00120717	0.659153	FALSE	TRUE	617	(3R)-hydroxyacyl-CoA dehydrogenase	C:intracellular membrane-bounded organelle;C:peroxisomal membrane;C:peroxisome;C:mitochondrion;C:peroxisomal matrix;C:membrane	P:Sertoli cell development;P:metabolic process;P:fatty acid beta-oxidation using acyl-CoA oxidase;P:fatty acid beta-oxidation;P:medium-chain fatty-acyl-CoA metabolic process;P:very long-chain fatty-acyl-CoA metabolic process;P:small molecule metabolic process;P:estrogen metabolic process;P:unsaturated fatty acid metabolic process;P:bile acid biosynthetic process;P:osteoblast differentiation;P:ver…	F:3alpha,7alpha,12alpha-trihydroxy-5beta-cholest-24-enoyl-CoA hydratase activity;F:3-hydroxyacyl-CoA dehydrogenase activity;F:long-chain-enoyl-CoA hydratase activity;F:isomerase activity;F:protein homodimerization activity;F:receptor binding;F:17-beta-hydroxysteroid dehydrogenase (NAD+) activity
P52292	sp|P52292|IMA1_HUMAN	4	0.0888363	1.83479	0.00530793	2.0219	FALSE	TRUE	626	Importin subunit alpha-1	C:nucleoplasm;C:membrane;C:cytoplasm;C:cytosol	P:viral process;P:NLS-bearing protein import into nucleus;P:regulation of DNA recombination;P:cytokine-mediated signaling pathway;P:DNA metabolic process	F:histone deacetylase binding;F:nuclear localization sequence binding;F:protein transporter activity;F:poly(A) RNA binding
P55060	sp|P55060|XPO2_HUMAN	12	0.145487	0.814064	0.0215422	0.66478	FALSE	TRUE	655	Exportin-2	C:membrane;C:nucleus;C:nucleoplasm;C:extracellular vesicular exosome;C:cytoplasm	P:protein export from nucleus;P:cell proliferation;P:apoptotic process	F:importin-alpha export receptor activity
P55084	sp|P55084|ECHB_HUMAN	8	0.06049	0.456737	0.00110915	0.391522	FALSE	TRUE	657	Trifunctional enzyme subunit beta, mitochondrial	C:extracellular vesicular exosome;C:mitochondrial inner membrane;C:mitochondrial outer membrane;C:mitochondrion;C:mitochondrial fatty acid beta-oxidation multienzyme complex;C:endoplasmic reticulum;C:mitochondrial nucleoid;C:mitochondrial envelope	P:fatty acid beta-oxidation;P:cellular lipid metabolic process;P:glycerophospholipid biosynthetic process;P:cardiolipin acyl-chain remodeling;P:small molecule metabolic process;P:phospholipid metabolic process	F:fatty-acyl-CoA binding;F:poly(A) RNA binding;F:3-hydroxyacyl-CoA dehydrogenase activity;F:NAD binding;F:long-chain-enoyl-CoA hydratase activity;F:acetyl-CoA C-acyltransferase activity;F:long-chain-3-hydroxyacyl-CoA dehydrogenase activity;F:enoyl-CoA hydratase activity
P61158	sp|P61158|ARP3_HUMAN	4	0.00348043	1.45497	0.0105529	1.54372	FALSE	TRUE	690	Actin-related protein 3	C:cytosol;C:hemidesmosome;C:excitatory synapse;C:lamellipodium;C:Arp2/3 protein complex;C:podosome;C:actin cytoskeleton;C:actin filament;C:Golgi membrane;C:cell-cell junction;C:focal adhesion;C:extracellular vesicular exosome;C:membrane	P:response to carbohydrate;P:establishment or maintenance of cell polarity;P:response to antibiotic;P:cilium morphogenesis;P:meiotic cytokinesis;P:meiotic chromosome movement towards spindle pole;P:spindle localization;P:movement of cell or subcellular component;P:positive regulation of dendrite morphogenesis;P:axon guidance;P:regulation of myosin II filament organization;P:Arp2/3 complex-mediate…	F:ATP binding;F:structural constituent of cytoskeleton
P62805	sp|P62805|H4_HUMAN	14	0.0187802	0.667084	0.00212867	0.570091	FALSE	TRUE	737	Histone H4	C:nuclear chromosome;C:protein complex;C:membrane;C:nucleoplasm;C:nucleosome;C:nucleus;C:extracellular vesicular exosome;C:extracellular region	P:DNA methylation on cytosine;P:nucleosome assembly;P:negative regulation of gene expression, epigenetic;P:regulation of gene expression, epigenetic;P:DNA replication-dependent nucleosome assembly;P:chromatin organization;P:CENP-A containing nucleosome assembly;P:DNA replication-independent nucleosome assembly;P:histone H4-K20 demethylation;P:chromatin silencing at rDNA;P:gene expression;P:negati…	F:DNA binding;F:poly(A) RNA binding;F:histone demethylase activity (H4-K20 specific)
P62826	sp|P62826|RAN_HUMAN	12	0.579902	1.01315	0.044494	0.65074	FALSE	TRUE	738	GTP-binding nuclear protein Ran	C:recycling endosome;C:membrane;C:melanosome;C:nucleus;C:nuclear pore;C:cytosol;C:extracellular vesicular exosome;C:cytoplasm;C:nucleoplasm	P:cellular protein complex localization;P:ribosomal small subunit export from nucleus;P:actin cytoskeleton organization;P:gene expression;P:viral life cycle;P:DNA metabolic process;P:small GTPase mediated signal transduction;P:viral process;P:mitotic nuclear division;P:positive regulation of protein binding;P:mitotic spindle organization;P:protein export from nucleus;P:small molecule metabolic pr…	F:GTPase activity;F:chromatin binding;F:GDP binding;F:GTP binding;F:poly(A) RNA binding;F:transcription coactivator activity;F:androgen receptor binding
P63010	sp|P63010|AP2B1_HUMAN	8	0.145704	0.755835	0.0383013	0.653651	FALSE	TRUE	760	AP-2 complex subunit beta	C:membrane;C:cytosol;C:plasma membrane;C:clathrin-coated endocytic vesicle membrane;C:endocytic vesicle membrane;C:intracellular membrane-bounded organelle;C:AP-2 adaptor complex	P:epidermal growth factor receptor signaling pathway;P:synaptic transmission;P:neurotrophin TRK receptor signaling pathway;P:clathrin-mediated endocytosis;P:viral process;P:intracellular protein transport;P:antigen processing and presentation of exogenous peptide antigen via MHC class II;P:ephrin receptor signaling pathway;P:axon guidance;P:negative regulation of epidermal growth factor receptor …	F:clathrin binding;F:signal sequence binding;F:protein transporter activity
Q05639	sp|Q05639|EF1A2_HUMAN	10	0.0130899	0.685753	0.00537158	0.656221	FALSE	TRUE	832	Elongation factor 1-alpha 2	C:eukaryotic translation elongation factor 1 complex;C:cytoplasm;C:neuronal cell body	P:response to inorganic substance;P:positive regulation of apoptotic process	F:translation elongation factor activity;F:GTPase activity;F:GTP binding;F:translation factor activity, nucleic acid binding
Q15084	sp|Q15084|PDIA6_HUMAN	16	0.0661626	0.765994	7.7941e-05	0.630488	FALSE	TRUE	929	Protein disulfide-isomerase A6	C:extracellular vesicular exosome;C:endoplasmic reticulum-Golgi intermediate compartment;C:melanosome;C:plasma membrane;C:endoplasmic reticulum membrane;C:endoplasmic reticulum lumen;C:endoplasmic reticulum	P:apoptotic cell clearance;P:protein folding;P:endoplasmic reticulum unfolded protein response;P:cellular protein metabolic process;P:response to endoplasmic reticulum stress;P:activation of signaling protein activity involved in unfolded protein response;P:cell redox homeostasis	F:protein disulfide isomerase activity
Q16698	sp|Q16698|DECR_HUMAN	7	0.0743407	0.532977	6.20199e-05	0.465005	FALSE	TRUE	968	2,4-dienoyl-CoA reductase, mitochondrial	C:nucleoplasm;C:nucleus;C:extracellular vesicular exosome;C:mitochondrion;C:mitochondrial matrix;C:cytoplasm	P:fatty acid beta-oxidation;P:small molecule metabolic process;P:protein homotetramerization;P:cellular lipid metabolic process	F:oxidoreductase activity, acting on NAD(P)H;F:NADPH binding;F:2,4-dienoyl-CoA reductase (NADPH) activity
Q6P587	sp|Q6P587|FAHD1_HUMAN	2	0.0812817	0.642353	0.0434738	0.645174	FALSE	TRUE	1004	Acylpyruvase FAHD1, mitochondrial	C:mitochondrion;C:cytoplasm;C:cytosol;C:nucleoplasm;C:mitochondrial inner membrane		F:acetylpyruvate hydrolase activity;F:metal ion binding;F:fumarylpyruvate hydrolase activity;F:acylpyruvate hydrolase activity
Q71U36	sp|Q71U36|TBA1A_HUMAN	2	0.200652	0.501034	0.010385	0.502495	FALSE	TRUE	1010	Tubulin alpha-1A chain	C:cytosol;C:nucleus;C:cytoplasmic microtubule;C:extracellular vesicular exosome;C:cytoplasmic ribonucleoprotein granule;C:microtubule;C:recycling endosome	P:protein polymerization;P:microtubule-based process;P:'de novo' posttranslational protein folding;P:cellular protein metabolic process;P:cytoskeleton-dependent intracellular transport;P:G2/M transition of mitotic cell cycle;P:mitotic cell cycle;P:organelle organization;P:cell division;P:GTP catabolic process;P:protein folding	F:GTP binding;F:GTPase activity;F:structural constituent of cytoskeleton;F:structural molecule activity
Q71UI9	sp|Q71UI9|H2AV_HUMAN	4	0.0041201	0.693929	0.0189189	0.593673	FALSE	TRUE	1011	Histone H2A.V	C:extracellular vesicular exosome;C:nucleus;C:nucleosome		F:DNA binding
Q99497	sp|Q99497|PARK7_HUMAN	11	0.0831295	0.811017	0.0115244	0.601349	FALSE	TRUE	1120	Protein deglycase DJ-1	C:mitochondrial intermembrane space;C:membrane raft;C:axon;C:cytoplasm;C:mitochondrial matrix;C:plasma membrane;C:cell body;C:PML body;C:nucleus;C:mitochondrion;C:extracellular vesicular exosome;C:cytosol;C:chromatin	P:negative regulation of hydrogen peroxide-induced neuron intrinsic apoptotic signaling pathway;P:protein deglycosylation;P:membrane depolarization;P:glycolate biosynthetic process;P:positive regulation of mitochondrial electron transport, NADH to ubiquinone;P:cellular response to hydrogen peroxide;P:negative regulation of death-inducing signaling complex assembly;P:adult locomotory behavior;P:ac…	F:small protein activating enzyme binding;F:protein homodimerization activity;F:superoxide dismutase copper chaperone activity;F:cupric ion binding;F:glyoxalase III activity;F:peroxiredoxin activity;F:mercury ion binding;F:androgen receptor binding;F:peptidase activity;F:tyrosine 3-monooxygenase activator activity;F:kinase binding;F:transcription factor binding;F:copper ion binding;F:cytokine bin…
Q9BQE3	sp|Q9BQE3|TBA1C_HUMAN	4	0.0546924	1.70126	0.00642456	1.74028	FALSE	TRUE	1139	Tubulin alpha-1C chain	C:nucleus;C:cytoplasmic microtubule;C:vesicle;C:microtubule	P:cellular protein metabolic process;P:GTP catabolic process;P:microtubule-based process;P:protein folding;P:'de novo' posttranslational protein folding;P:cytoskeleton-dependent intracellular transport;P:cell division;P:protein polymerization	F:structural constituent of cytoskeleton;F:GTP binding;F:GTPase activity;F:structural molecule activity
Q9HB71	sp|Q9HB71|CYBP_HUMAN	3	0.128148	2.13774	0.0020231	2.17506	FALSE	TRUE	1193	Calcyclin-binding protein	C:cell body;C:nuclear envelope lumen;C:extracellular vesicular exosome;C:cytoplasm;C:nucleoplasm;C:neuron projection;C:beta-catenin destruction complex	P:response to growth hormone;P:cellular response to calcium ion;P:cardiac muscle cell differentiation;P:positive regulation of DNA replication;P:aging;P:negative regulation of cell death	F:protein homodimerization activity
A1L0T0	sp|A1L0T0|ILVBL_HUMAN	2	0.654924	1.06623	0.462915	1.07047	FALSE	FALSE	1	Acetolactate synthase-like protein	C:integral component of membrane;C:membrane		F:thiamine pyrophosphate binding;F:magnesium ion binding;F:transferase activity
A6NKT7	sp|A6NKT7|RGPD3_HUMAN	1	0.18361	0.712759		0.712761	FALSE	FALSE	2	RanBP2-like and GRIP domain-containing protein 3		P:protein targeting to Golgi
O00116	sp|O00116|ADAS_HUMAN	2	0.146079	0.699799	0.19433	0.704274	FALSE	FALSE	4	Alkyldihydroxyacetonephosphate synthase, peroxisomal	C:peroxisomal matrix;C:membrane;C:nucleolus;C:peroxisomal membrane;C:mitochondrion;C:intracellular membrane-bounded organelle;C:peroxisome	P:cellular lipid metabolic process;P:lipid biosynthetic process;P:small molecule metabolic process;P:ether lipid biosynthetic process	F:alkylglycerone-phosphate synthase activity;F:FAD binding;F:UDP-N-acetylmuramate dehydrogenase activity
O00154	sp|O00154|BACH_HUMAN	6	0.0458018	1.21392	0.798722	1.05178	FALSE	FALSE	5	Cytosolic acyl coenzyme A thioester hydrolase	C:neuron projection;C:mitochondrion;C:nucleoplasm;C:cytosol;C:cytoplasm;C:extracellular vesicular exosome;C:cell body	P:long-chain fatty-acyl-CoA catabolic process;P:fatty acid catabolic process;P:medium-chain fatty-acyl-CoA catabolic process;P:medium-chain fatty acid biosynthetic process;P:palmitic acid biosynthetic process;P:coenzyme A biosynthetic process	F:fatty-acyl-CoA binding;F:carboxylic ester hydrolase activity;F:long-chain fatty acyl-CoA binding;F:palmitoyl-CoA hydrolase activity;F:protein homodimerization activity
O00186	sp|O00186|STXB3_HUMAN	1	0.135733	0.553925		0.553927	FALSE	FALSE	6	Syntaxin-binding protein 3	C:cytosol;C:extracellular vesicular exosome;C:basolateral plasma membrane;C:tertiary granule;C:specific granule;C:apical plasma membrane;C:platelet alpha granule;C:plasma membrane	P:blood coagulation;P:platelet activation;P:negative regulation of calcium ion-dependent exocytosis;P:glucose transport;P:vesicle docking involved in exocytosis;P:protein heterooligomerization;P:brain development;P:response to insulin;P:insulin secretion;P:protein transport;P:protein to membrane docking;P:membrane organization;P:neutrophil degranulation;P:platelet aggregation	F:syntaxin binding
O00194	sp|O00194|RB27B_HUMAN	2	0.361327	1.15358	0.627244	1.10009	FALSE	FALSE	7	Ras-related protein Rab-27B	C:multivesicular body membrane;C:melanosome;C:Golgi stack;C:trans-Golgi network transport vesicle;C:zymogen granule membrane;C:extracellular vesicular exosome;C:secretory granule;C:apical plasma membrane	P:positive regulation of exocytosis;P:melanosome transport;P:GTP catabolic process;P:intracellular protein transport;P:multivesicular body sorting pathway;P:protein secretion;P:Rab protein signal transduction;P:vesicle docking involved in exocytosis	F:protein domain specific binding;F:myosin V binding;F:GTPase activity;F:GDP binding;F:GTP binding
O00203	sp|O00203|AP3B1_HUMAN	1	0.564303	1.30358		1.30356	FALSE	FALSE	8	AP-3 complex subunit beta-1	C:lysosomal membrane;C:AP-3 adaptor complex;C:membrane;C:Golgi apparatus;C:clathrin-coated vesicle membrane	P:antigen processing and presentation, exogenous lipid antigen via MHC class Ib;P:anterograde axon cargo transport;P:blood coagulation;P:positive regulation of NK T cell differentiation;P:anterograde synaptic vesicle transport;P:protein targeting to lysosome;P:melanosome organization;P:intracellular protein transport	F:GTP-dependent protein binding;F:protein phosphatase binding
O00217	sp|O00217|NDUS8_HUMAN	1	0.299323	0.707458		0.707459	FALSE	FALSE	9	NADH dehydrogenase [ubiquinone] iron-sulfur protein 8, mitochondrial	C:mitochondrial respiratory chain complex I;C:mitochondrial inner membrane;C:mitochondrion	P:mitochondrial electron transport, NADH to ubiquinone;P:mitochondrial respiratory chain complex I assembly;P:response to oxidative stress;P:small molecule metabolic process;P:respiratory electron transport chain;P:cellular metabolic process	F:NADH dehydrogenase (ubiquinone) activity;F:metal ion binding;F:4 iron, 4 sulfur cluster binding
O00231	sp|O00231|PSD11_HUMAN	4	0.363647	0.873983	0.324098	0.861842	FALSE	FALSE	10	26S proteasome non-ATPase regulatory subunit 11	C:proteasome complex;C:extracellular vesicular exosome;C:proteasome regulatory particle;C:nucleoplasm;C:membrane;C:cytosol;C:nucleus;C:proteasome accessory complex	P:DNA damage response, signal transduction by p53 class mediator resulting in cell cycle arrest;P:negative regulation of canonical Wnt signaling pathway;P:positive regulation of canonical Wnt signaling pathway;P:anaphase-promoting complex-dependent proteasomal ubiquitin-dependent protein catabolic process;P:stem cell differentiation;P:cellular nitrogen compound metabolic process;P:ubiquitin-depen…
O00232	sp|O00232|PSD12_HUMAN	3	0.585174	0.841049	0.510049	0.810072	FALSE	FALSE	11	26S proteasome non-ATPase regulatory subunit 12	C:proteasome accessory complex;C:proteasome complex;C:cytosol;C:membrane;C:nucleoplasm;C:proteasome regulatory particle;C:extracellular vesicular exosome	P:cellular nitrogen compound metabolic process;P:anaphase-promoting complex-dependent proteasomal ubiquitin-dependent protein catabolic process;P:regulation of apoptotic process;P:positive regulation of ubiquitin-protein ligase activity involved in mitotic cell cycle;P:negative regulation of canonical Wnt signaling pathway;P:DNA damage response, signal transduction by p53 class mediator resulting…
O00244	sp|O00244|ATOX1_HUMAN	1	0.370978	0.852986		0.852986	FALSE	FALSE	12	Copper transport protein ATOX1	C:cytosol	P:intracellular copper ion transport;P:copper ion transport;P:response to reactive oxygen species;P:cellular copper ion homeostasis;P:response to oxidative stress	F:metallochaperone activity;F:copper chaperone activity;F:copper-dependent protein binding;F:copper ion binding;F:copper ion transmembrane transporter activity
O00299	sp|O00299|CLIC1_HUMAN	16	6.5739e-05	1.33352	0.000268811	1.30879	FALSE	FALSE	14	Chloride intracellular channel protein 1	C:chloride channel complex;C:brush border;C:nuclear envelope;C:mitochondrion;C:extracellular vesicular exosome;C:blood microparticle;C:membrane;C:nucleus;C:nuclear membrane;C:perinuclear region of cytoplasm;C:plasma membrane;C:extracellular space;C:cytoplasm;C:vesicle	P:chloride transmembrane transport;P:regulation of cell cycle;P:regulation of mitochondrial membrane potential;P:chloride transport;P:signal transduction;P:positive regulation of osteoblast differentiation;P:platelet aggregation	F:voltage-gated ion channel activity;F:chloride channel activity
O00303	sp|O00303|EIF3F_HUMAN	2	0.869278	1.01966	0.494439	1.22281	FALSE	FALSE	15	Eukaryotic translation initiation factor 3 subunit F	C:eukaryotic translation initiation factor 3 complex;C:eukaryotic 43S preinitiation complex;C:eukaryotic translation initiation factor 3 complex, eIF3m;C:eukaryotic 48S preinitiation complex;C:cytosol;C:membrane	P:formation of translation preinitiation complex;P:gene expression;P:translation;P:protein deubiquitination;P:translational initiation;P:regulation of translational initiation;P:cellular protein metabolic process	F:translation initiation factor activity;F:ubiquitin-specific protease activity
O00330	sp|O00330|ODPX_HUMAN	1	0.664801	0.838004		0.838005	FALSE	FALSE	16	Pyruvate dehydrogenase protein X component, mitochondrial	C:mitochondrial matrix	P:small molecule metabolic process;P:regulation of acetyl-CoA biosynthetic process from pyruvate;P:pyruvate metabolic process;P:cellular metabolic process	F:transferase activity, transferring acyl groups
O00410	sp|O00410|IPO5_HUMAN	4	0.877084	0.963226	0.960239	1.01197	FALSE	FALSE	17	Importin-5	C:cytoplasm;C:intracellular membrane-bounded organelle;C:nuclear membrane;C:nucleolus;C:nuclear pore;C:nucleus;C:membrane;C:Golgi apparatus;C:nucleoplasm	P:negative regulation of catalytic activity;P:NLS-bearing protein import into nucleus;P:viral process;P:positive regulation of protein import into nucleus;P:ribosomal protein import into nucleus;P:cellular response to amino acid stimulus	F:GTPase inhibitor activity;F:protein transporter activity;F:Ran GTPase binding;F:poly(A) RNA binding
O00422	sp|O00422|SAP18_HUMAN	1	0.283184	0.647318		0.64732	FALSE	FALSE	18	Histone deacetylase complex subunit SAP18	C:nucleoplasm;C:histone deacetylase complex;C:nuclear speck;C:ASAP complex;C:cytoplasm	P:negative regulation of mRNA splicing, via spliceosome;P:negative regulation of gene expression, epigenetic;P:chromatin organization;P:positive regulation of apoptotic process;P:gene expression;P:RNA splicing;P:negative regulation of nucleic acid-templated transcription;P:transcription, DNA-templated;P:mRNA processing;P:regulation of transcription from RNA polymerase II promoter;P:regulation of …	F:poly(A) RNA binding;F:transcription corepressor activity
O00429	sp|O00429|DNM1L_HUMAN	11	0.0892823	0.816979	0.222067	0.861345	FALSE	FALSE	20	Dynamin-1-like protein	C:mitochondrial outer membrane;C:mitochondrion;C:protein complex;C:synaptic vesicle membrane;C:cytosol;C:membrane;C:Golgi apparatus;C:cell junction;C:coated pit;C:peroxisome;C:perinuclear region of cytoplasm;C:cytoplasm;C:intracellular membrane-bounded organelle;C:microtubule	P:regulation of protein oligomerization;P:positive regulation of mitochondrial fission;P:membrane fission involved in mitochondrial fission;P:endocytosis;P:mitochondrion morphogenesis;P:membrane fusion;P:dynamin polymerization involved in mitochondrial fission;P:positive regulation of release of cytochrome c from mitochondria;P:release of cytochrome c from mitochondria;P:protein homotetramerizati…	F:protein homodimerization activity;F:GTP binding;F:identical protein binding;F:ubiquitin protein ligase binding;F:GTPase activity;F:lipid binding
O00483	sp|O00483|NDUA4_HUMAN	1	0.201973	1.25988		1.25988	FALSE	FALSE	21	Cytochrome c oxidase subunit NDUFA4	C:extracellular vesicular exosome;C:mitochondrial respiratory chain complex IV;C:mitochondrial respiratory chain complex I;C:mitochondrial inner membrane;C:mitochondrion	P:respiratory electron transport chain;P:cellular metabolic process;P:hydrogen ion transmembrane transport;P:mitochondrial electron transport, NADH to ubiquinone;P:small molecule metabolic process	F:NADH dehydrogenase (ubiquinone) activity;F:protein complex binding
O00487	sp|O00487|PSDE_HUMAN	1	0.838853	0.990929		0.990929	FALSE	FALSE	22	26S proteasome non-ATPase regulatory subunit 14	C:proteasome complex;C:proteasome regulatory particle, lid subcomplex;C:proteasome accessory complex;C:nucleoplasm;C:extracellular vesicular exosome;C:nucleus;C:cytosol	P:regulation of cellular amino acid metabolic process;P:regulation of proteasomal protein catabolic process;P:antigen processing and presentation of peptide antigen via MHC class I;P:viral process;P:small molecule metabolic process;P:antigen processing and presentation of exogenous peptide antigen via MHC class I;P:ubiquitin-dependent protein catabolic process;P:antigen processing and presentatio…	F:proteasome binding;F:metal ion binding;F:endopeptidase activator activity;F:metallopeptidase activity
O00541	sp|O00541|PESC_HUMAN	2	0.206091	0.894236	0.57458	0.907473	FALSE	FALSE	23	Pescadillo homolog	C:nucleoplasm;C:membrane;C:cytoplasm;C:nucleus;C:PeBoW complex;C:nucleolus;C:condensed chromosome;C:preribosome, large subunit precursor	P:maturation of LSU-rRNA from tricistronic rRNA transcript (SSU-rRNA, 5.8S rRNA, LSU-rRNA);P:rRNA processing;P:cell proliferation;P:ribosomal large subunit biogenesis;P:maturation of 5.8S rRNA from tricistronic rRNA transcript (SSU-rRNA, 5.8S rRNA, LSU-rRNA);P:protein localization to organelle;P:regulation of cell cycle;P:nucleolus organization	F:poly(A) RNA binding;F:ribonucleoprotein complex binding
O00567	sp|O00567|NOP56_HUMAN	8	0.0234609	0.755356	0.00404788	0.732287	FALSE	FALSE	24	Nucleolar protein 56	C:box C/D snoRNP complex;C:cytoplasm;C:membrane;C:nucleoplasm;C:pre-snoRNP complex;C:small nucleolar ribonucleoprotein complex;C:nucleolus	P:rRNA processing;P:rRNA modification	F:snoRNA binding;F:RNA binding;F:poly(A) RNA binding
O00571	sp|O00571|DDX3X_HUMAN	5	0.305596	1.09404	0.702469	1.04824	FALSE	FALSE	25	ATP-dependent RNA helicase DDX3X	C:nuclear speck;C:nucleus;C:mitochondrial outer membrane;C:cytoplasmic stress granule;C:cytoplasm;C:extracellular vesicular exosome	P:positive regulation of gene expression;P:viral process;P:stress granule assembly;P:positive regulation of transcription from RNA polymerase II promoter;P:positive regulation of translation;P:positive regulation of G1/S transition of mitotic cell cycle;P:negative regulation of translation;P:extrinsic apoptotic signaling pathway via death domain receptors;P:chromosome segregation;P:positive regul…	F:ATPase activity;F:poly(A) RNA binding;F:transcription factor binding;F:mRNA 5'-UTR binding;F:CTPase activity;F:nucleoside-triphosphatase activity;F:eukaryotic initiation factor 4E binding;F:translation initiation factor binding;F:ribosomal small subunit binding;F:RNA binding;F:GTPase activity;F:poly(A) binding;F:ATP-dependent RNA helicase activity;F:ATP-dependent DNA helicase activity;F:DNA bin…
O00764	sp|O00764|PDXK_HUMAN	3	0.874754	0.971518	0.208823	0.974526	FALSE	FALSE	27	Pyridoxal kinase	C:nucleus;C:extracellular vesicular exosome;C:cytosol;C:cytoplasm;C:nucleoplasm	P:vitamin metabolic process;P:pyridoxal phosphate biosynthetic process;P:small molecule metabolic process;P:pyridoxal 5'-phosphate salvage;P:water-soluble vitamin metabolic process;P:vitamin B6 metabolic process;P:cell proliferation	F:magnesium ion binding;F:zinc ion binding;F:pyridoxal phosphate binding;F:sodium ion binding;F:ATP binding;F:lithium ion binding;F:pyridoxal kinase activity;F:potassium ion binding;F:protein homodimerization activity
O14494	sp|O14494|LPP1_HUMAN	1	0.186689	0.702356		0.702357	FALSE	FALSE	28	Lipid phosphate phosphohydrolase 1	C:membrane;C:plasma membrane;C:extracellular vesicular exosome;C:integral component of plasma membrane	P:small molecule metabolic process;P:negative regulation of cell proliferation;P:sphingolipid metabolic process;P:lipid metabolic process;P:androgen receptor signaling pathway;P:regulation of lipid metabolic process;P:protein dephosphorylation;P:germ cell migration;P:sphingolipid biosynthetic process;P:intracellular steroid hormone receptor signaling pathway;P:phospholipid dephosphorylation;P:pro…	F:phosphatidate phosphatase activity
O14561	sp|O14561|ACPM_HUMAN	3	0.0438731	0.824157	0.803133	0.935476	FALSE	FALSE	29	Acyl carrier protein, mitochondrial	C:mitochondrial membrane;C:mitochondrial inner membrane;C:mitochondrial respiratory chain complex I;C:mitochondrial matrix	P:fatty acid biosynthetic process;P:cellular metabolic process;P:mitochondrial electron transport, NADH to ubiquinone;P:respiratory electron transport chain;P:protein lipoylation;P:small molecule metabolic process	F:calcium ion binding;F:ACP phosphopantetheine attachment site binding involved in fatty acid biosynthetic process;F:NADH dehydrogenase (ubiquinone) activity;F:fatty acid binding
O14617	sp|O14617|AP3D1_HUMAN	2	0.404161	1.13102	0.278183	1.13891	FALSE	FALSE	31	AP-3 complex subunit delta-1	C:lysosomal membrane;C:membrane coat;C:nucleoplasm;C:Golgi membrane;C:Golgi apparatus;C:terminal bouton;C:endosome membrane;C:membrane	P:synaptic vesicle membrane organization;P:endosome to melanosome transport;P:positive regulation of NK T cell differentiation;P:protein localization to membrane;P:anterograde synaptic vesicle transport;P:eye pigment biosynthetic process;P:antigen processing and presentation, exogenous lipid antigen via MHC class Ib;P:protein localization to organelle;P:anterograde axon cargo transport;P:intracel…	F:transporter activity
O14735	sp|O14735|CDIPT_HUMAN	1	0.0500428	0.0696727		0.0696824	FALSE	FALSE	32	CDP-diacylglycerol--inositol 3-phosphatidyltransferase	C:plasma membrane;C:Golgi apparatus;C:Golgi membrane;C:integral component of membrane;C:membrane;C:endoplasmic reticulum membrane	P:phosphatidylinositol biosynthetic process;P:phospholipid metabolic process;P:CDP-diacylglycerol metabolic process;P:small molecule metabolic process;P:glycerophospholipid biosynthetic process	F:CDP-diacylglycerol-inositol 3-phosphatidyltransferase activity;F:carbohydrate binding;F:alcohol binding;F:manganese ion binding;F:diacylglycerol binding
O14737	sp|O14737|PDCD5_HUMAN	1	0.0035147	1.45533		1.45533	FALSE	FALSE	33	Programmed cell death protein 5	C:cytoplasm;C:extracellular vesicular exosome;C:nucleus	P:negative regulation of chaperone-mediated protein folding;P:positive regulation of release of cytochrome c from mitochondria;P:cellular response to transforming growth factor beta stimulus;P:positive regulation of apoptotic process;P:negative regulation of cell proliferation;P:positive regulation of protein import into mitochondrial outer membrane;P:positive regulation of gene expression;P:posi…	F:heparin binding;F:acetyltransferase activator activity;F:DNA binding;F:beta-tubulin binding
O14818	sp|O14818|PSA7_HUMAN	7	0.00451501	1.06626	0.337619	1.09109	FALSE	FALSE	35	Proteasome subunit alpha type-7	C:cytosol;C:nucleoplasm;C:extracellular vesicular exosome;C:proteasome complex;C:nucleus;C:proteasome core complex;C:proteasome core complex, alpha-subunit complex	P:antigen processing and presentation of peptide antigen via MHC class I;P:G1/S transition of mitotic cell cycle;P:regulation of apoptotic process;P:negative regulation of apoptotic process;P:negative regulation of canonical Wnt signaling pathway;P:positive regulation of canonical Wnt signaling pathway;P:cellular nitrogen compound metabolic process;P:DNA damage response, signal transduction by p5…	F:identical protein binding;F:threonine-type endopeptidase activity
O14880	sp|O14880|MGST3_HUMAN	1	0.242615	0.115282		0.115291	FALSE	FALSE	36	Microsomal glutathione S-transferase 3	C:extracellular vesicular exosome;C:nuclear envelope;C:endoplasmic reticulum membrane;C:integral component of membrane;C:membrane;C:intracellular membrane-bounded organelle	P:xenobiotic metabolic process;P:small molecule metabolic process;P:glutathione derivative biosynthetic process;P:oxidation-reduction process;P:signal transduction;P:lipid metabolic process	F:peroxidase activity;F:glutathione transferase activity;F:glutathione peroxidase activity
O14979	sp|O14979|HNRDL_HUMAN	3	0.142335	1.10484	0.798884	1.03534	FALSE	FALSE	37	Heterogeneous nuclear ribonucleoprotein D-like	C:nucleoplasm;C:nucleus;C:extracellular vesicular exosome;C:spliceosomal complex;C:cytoplasm	P:regulation of transcription, DNA-templated;P:regulation of gene expression;P:RNA processing;P:transcription, DNA-templated	F:poly(A) RNA binding;F:double-stranded DNA binding;F:poly(G) binding;F:nucleotide binding;F:single-stranded DNA binding;F:poly(A) binding;F:DNA binding
O15067	sp|O15067|PUR4_HUMAN	2	0.74329	1.12109	0.941699	1.05978	FALSE	FALSE	39	Phosphoribosylformylglycinamidine synthase	C:extracellular vesicular exosome;C:cytosol;C:cytoplasm	P:purine ribonucleoside monophosphate biosynthetic process;P:ribonucleoside monophosphate biosynthetic process;P:glutamine metabolic process;P:small molecule metabolic process;P:purine nucleobase metabolic process;P:'de novo' IMP biosynthetic process;P:purine nucleotide biosynthetic process;P:nucleobase-containing small molecule metabolic process;P:response to drug	F:phosphoribosylformylglycinamidine synthase activity;F:ATP binding;F:metal ion binding
O15116	sp|O15116|LSM1_HUMAN	2	0.407218	0.602331	0.478764	0.668251	FALSE	FALSE	40	U6 snRNA-associated Sm-like protein LSm1	C:cytoplasm;C:nucleus;C:cytoplasmic mRNA processing body;C:cytosol	P:exonucleolytic nuclear-transcribed mRNA catabolic process involved in deadenylation-dependent decay;P:deadenylation-dependent decapping of nuclear-transcribed mRNA;P:histone mRNA catabolic process;P:nuclear-transcribed mRNA catabolic process, deadenylation-dependent decay;P:gene expression;P:RNA splicing, via transesterification reactions;P:RNA splicing;P:mRNA processing	F:RNA cap binding;F:poly(A) RNA binding
O15144	sp|O15144|ARPC2_HUMAN	1	0.524732	0.720333		0.720336	FALSE	FALSE	41	Actin-related protein 2/3 complex subunit 2	C:actin cytoskeleton;C:plasma membrane;C:cell leading edge;C:synapse;C:extracellular vesicular exosome;C:Arp2/3 protein complex;C:cytoplasm;C:Golgi apparatus;C:focal adhesion;C:endosome;C:neuron projection;C:cytosol	P:Arp2/3 complex-mediated actin nucleation;P:innate immune response;P:axon guidance;P:positive regulation of substrate adhesion-dependent cell spreading;P:ephrin receptor signaling pathway;P:movement of cell or subcellular component;P:Fc-gamma receptor signaling pathway involved in phagocytosis;P:positive regulation of lamellipodium assembly	F:structural constituent of cytoskeleton
O15160	sp|O15160|RPAC1_HUMAN	1	0.507412	1.2281		1.2281	FALSE	FALSE	42	DNA-directed RNA polymerases I and III subunit RPAC1	C:DNA-directed RNA polymerase III complex;C:cytosol;C:nucleoplasm;C:DNA-directed RNA polymerase I complex	P:regulation of gene expression, epigenetic;P:innate immune response;P:positive regulation of type I interferon production;P:transcription elongation from RNA polymerase III promoter;P:transcription initiation from RNA polymerase I promoter;P:gene expression;P:termination of RNA polymerase I transcription;P:transcription elongation from RNA polymerase I promoter;P:transcription from RNA polymeras…	F:DNA binding;F:DNA-directed RNA polymerase activity
O15212	sp|O15212|PFD6_HUMAN	2	0.0693111	0.786069	0.212073	0.779668	FALSE	FALSE	43	Prefoldin subunit 6	C:cytoplasm;C:prefoldin complex	P:cellular protein metabolic process;P:'de novo' posttranslational protein folding;P:chaperone-mediated protein complex assembly;P:protein folding	F:chaperone binding;F:unfolded protein binding
O15260	sp|O15260|SURF4_HUMAN	3	0.0853267	0.674424	0.162772	0.709644	FALSE	FALSE	44	Surfeit locus protein 4	C:endoplasmic reticulum-Golgi intermediate compartment;C:Golgi membrane;C:endoplasmic reticulum membrane;C:endoplasmic reticulum-Golgi intermediate compartment membrane;C:integral component of membrane	P:positive regulation of organelle organization;P:Golgi organization
O15371	sp|O15371|EIF3D_HUMAN	1	0.0339555	1.30179		1.30179	FALSE	FALSE	46	Eukaryotic translation initiation factor 3 subunit D	C:cytosol;C:membrane;C:eukaryotic translation initiation factor 3 complex;C:eukaryotic 48S preinitiation complex;C:eukaryotic translation initiation factor 3 complex, eIF3m;C:eukaryotic 43S preinitiation complex	P:regulation of translational initiation;P:formation of cytoplasmic translation initiation complex;P:gene expression;P:translational initiation;P:translation;P:formation of translation preinitiation complex;P:cellular protein metabolic process	F:poly(A) RNA binding;F:translation initiation factor activity
O15511	sp|O15511|ARPC5_HUMAN	1	0.444309	1.05862		1.05862	FALSE	FALSE	47	Actin-related protein 2/3 complex subunit 5	C:Arp2/3 protein complex;C:cytosol;C:cell projection;C:focal adhesion;C:extracellular vesicular exosome;C:actin cytoskeleton;C:cytoplasm	P:ephrin receptor signaling pathway;P:Fc-gamma receptor signaling pathway involved in phagocytosis;P:Arp2/3 complex-mediated actin nucleation;P:innate immune response;P:actin cytoskeleton organization;P:axon guidance;P:movement of cell or subcellular component	F:structural constituent of cytoskeleton
O43143	sp|O43143|DHX15_HUMAN	3	0.994675	1.00088	0.660583	1.04964	FALSE	FALSE	49	Putative pre-mRNA-splicing factor ATP-dependent RNA helicase DHX15	C:nucleoplasm;C:U12-type spliceosomal complex;C:nucleus;C:nucleolus;C:cytoplasm	P:mRNA processing;P:RNA splicing;P:mRNA splicing, via spliceosome	F:RNA helicase activity;F:double-stranded RNA binding;F:ATP-dependent RNA helicase activity;F:poly(A) RNA binding;F:ATP binding
O43169	sp|O43169|CYB5B_HUMAN	4	0.273057	0.938671	0.532302	0.929737	FALSE	FALSE	50	Cytochrome b5 type B	C:integral component of membrane;C:membrane;C:mitochondrial outer membrane	P:oxidation-reduction process	F:metal ion binding;F:heme binding
O43175	sp|O43175|SERA_HUMAN	17	0.389998	0.916551	0.104291	0.834332	FALSE	FALSE	51	D-3-phosphoglycerate dehydrogenase	C:extracellular vesicular exosome;C:cytosol	P:brain development;P:glutamine metabolic process;P:cellular amino acid biosynthetic process;P:glycine metabolic process;P:regulation of gene expression;P:spinal cord development;P:small molecule metabolic process;P:neuron projection development;P:glial cell development;P:neural tube development;P:L-serine biosynthetic process;P:taurine metabolic process;P:cellular nitrogen compound metabolic pro…	F:phosphoglycerate dehydrogenase activity;F:electron carrier activity;F:NAD binding
O43242	sp|O43242|PSMD3_HUMAN	3	0.0673805	1.41516	0.402719	1.28926	FALSE	FALSE	52	26S proteasome non-ATPase regulatory subunit 3	C:nucleus;C:cytoplasm;C:proteasome accessory complex;C:proteasome complex;C:extracellular vesicular exosome;C:nucleoplasm;C:cytosol;C:proteasome regulatory particle, lid subcomplex;C:membrane	P:regulation of apoptotic process;P:antigen processing and presentation of peptide antigen via MHC class I;P:ubiquitin-dependent protein catabolic process;P:regulation of cellular amino acid metabolic process;P:negative regulation of apoptotic process;P:regulation of ubiquitin-protein ligase activity involved in mitotic cell cycle;P:small molecule metabolic process;P:apoptotic process;P:negative …	F:enzyme regulator activity
O43324	sp|O43324|MCA3_HUMAN	2	0.0434512	1.24953	0.010407	1.24962	FALSE	FALSE	53	Eukaryotic translation elongation factor 1 epsilon-1	C:cytoplasm;C:nucleus;C:extracellular vesicular exosome;C:cytosol	P:positive regulation of apoptotic process;P:positive regulation of DNA damage response, signal transduction by p53 class mediator;P:gene expression;P:negative regulation of cell proliferation;P:tRNA aminoacylation for protein translation
O43390	sp|O43390|HNRPR_HUMAN	4	0.0016803	0.792912	0.0682691	0.739127	FALSE	FALSE	54	Heterogeneous nuclear ribonucleoprotein R	C:nucleoplasm;C:spliceosomal complex;C:cytoplasm;C:catalytic step 2 spliceosome;C:ribonucleoprotein complex	P:RNA splicing;P:gene expression;P:mRNA processing;P:mRNA splicing, via spliceosome	F:nucleotide binding;F:poly(A) RNA binding;F:RNA binding
O43396	sp|O43396|TXNL1_HUMAN	3	0.239829	1.1686	0.0630941	1.14802	FALSE	FALSE	55	Thioredoxin-like protein 1	C:cytoplasm;C:extracellular vesicular exosome;C:nucleus;C:proteasome complex	P:glycerol ether metabolic process;P:cell redox homeostasis	F:disulfide oxidoreductase activity;F:protein disulfide oxidoreductase activity
O43399	sp|O43399|TPD54_HUMAN	2	0.0707535	1.23185	0.358243	1.20282	FALSE	FALSE	56	Tumor protein D54	C:perinuclear region of cytoplasm;C:cytoplasm	P:regulation of cell proliferation	F:poly(A) RNA binding;F:protein homodimerization activity;F:protein heterodimerization activity
O43464	sp|O43464|HTRA2_HUMAN	1	0.333172	0.594581		0.594582	FALSE	FALSE	57	Serine protease HTRA2, mitochondrial	C:mitochondrial intermembrane space;C:endoplasmic reticulum membrane;C:endoplasmic reticulum;C:chromatin;C:nucleus;C:CD40 receptor complex;C:cytoplasmic side of plasma membrane;C:mitochondrial membrane;C:mitochondrion;C:membrane;C:cytoskeleton;C:cytosol	P:proteolysis;P:ceramide metabolic process;P:execution phase of apoptosis;P:positive regulation of cell death;P:cellular response to retinoic acid;P:adult walking behavior;P:positive regulation of cysteine-type endopeptidase activity involved in apoptotic signaling pathway;P:positive regulation of apoptotic process;P:regulation of mitochondrion degradation;P:cellular response to growth factor sti…	F:unfolded protein binding;F:peptidase activity;F:serine-type endopeptidase activity;F:serine-type peptidase activity
O43488	sp|O43488|ARK72_HUMAN	1	0.18303	0.536622		0.536623	FALSE	FALSE	58	Aflatoxin B1 aldehyde reductase member 2	C:Golgi apparatus;C:cytosol;C:extracellular vesicular exosome;C:mitochondrion	P:daunorubicin metabolic process;P:cellular aldehyde metabolic process;P:small molecule metabolic process;P:carbohydrate metabolic process;P:doxorubicin metabolic process;P:xenobiotic metabolic process	F:electron carrier activity;F:phenanthrene-9,10-epoxide hydrolase activity;F:alditol:NADP+ 1-oxidoreductase activity
O43583	sp|O43583|DENR_HUMAN	2	0.0317923	1.21406	0.136088	1.24214	FALSE	FALSE	59	Density-regulated protein		P:formation of translation preinitiation complex;P:IRES-dependent translational initiation;P:ribosome disassembly	F:translation initiation factor activity
O43592	sp|O43592|XPOT_HUMAN	3	0.00235225	1.32683	0.0468344	1.37681	FALSE	FALSE	60	Exportin-T	C:nucleoplasm;C:cytoplasm	P:intracellular protein transport;P:tRNA export from nucleus	F:tRNA binding
O43615	sp|O43615|TIM44_HUMAN	5	0.0954678	1.14438	0.0586608	1.16717	FALSE	FALSE	62	Mitochondrial import inner membrane translocase subunit TIM44	C:mitochondrion;C:mitochondrial matrix;C:mitochondrial inner membrane	P:protein import into mitochondrial matrix;P:cellular protein metabolic process;P:protein targeting to mitochondrion	F:chaperone binding;F:ATP binding;F:P-P-bond-hydrolysis-driven protein transmembrane transporter activity
O43681	sp|O43681|ASNA_HUMAN	3	0.492109	1.05059	0.433891	1.16324	FALSE	FALSE	63	ATPase ASNA1	C:cytoplasm;C:endoplasmic reticulum;C:nucleolus;C:nucleus;C:extracellular vesicular exosome	P:protein insertion into ER membrane;P:inorganic anion transport;P:transport	F:arsenite transmembrane transporter activity;F:metal ion binding;F:ATP binding;F:ATPase activity;F:transporter activity
O43707	sp|O43707|ACTN4_HUMAN	5	0.0271546	1.41621	0.0152054	1.35659	FALSE	FALSE	64	Alpha-actinin-4	C:ribonucleoprotein complex;C:extracellular space;C:extracellular vesicular exosome;C:cortical cytoskeleton;C:focal adhesion;C:nucleus;C:extracellular region;C:stress fiber;C:platelet alpha granule lumen;C:perinuclear region of cytoplasm;C:pseudopodium;C:protein complex;C:neuron projection;C:cytoplasm;C:cell-cell junction;C:Z disc	P:response to hypoxia;P:regulation of nucleic acid-templated transcription;P:protein transport;P:retinoic acid receptor signaling pathway;P:positive regulation of cellular component movement;P:actin filament bundle assembly;P:regulation of apoptotic process;P:platelet activation;P:tight junction assembly;P:peroxisome proliferator activated receptor signaling pathway;P:platelet degranulation;P:pos…	F:protein homodimerization activity;F:actin binding;F:calcium ion binding;F:nucleoside binding;F:actin filament binding;F:integrin binding;F:nuclear hormone receptor binding;F:poly(A) RNA binding;F:retinoic acid receptor binding;F:ligand-dependent nuclear receptor transcription coactivator activity
O43747	sp|O43747|AP1G1_HUMAN	1	0.617304	0.552593		0.552599	FALSE	FALSE	65	AP-1 complex subunit gamma-1	C:cytosol;C:intracellular membrane-bounded organelle;C:trans-Golgi network membrane;C:AP-type membrane coat adaptor complex;C:membrane;C:lysosomal membrane;C:clathrin-coated vesicle membrane;C:Golgi apparatus;C:clathrin adaptor complex;C:Golgi membrane;C:cytoplasmic vesicle membrane;C:recycling endosome;C:perinuclear region of cytoplasm;C:cytoplasm;C:clathrin-coated vesicle	P:post-Golgi vesicle-mediated transport;P:positive regulation of natural killer cell mediated cytotoxicity;P:antigen processing and presentation of exogenous peptide antigen via MHC class II;P:Golgi to lysosome transport;P:positive regulation of natural killer cell degranulation;P:membrane organization;P:regulation of defense response to virus by virus;P:melanosome organization;P:endosome to mela…	F:Rab GTPase binding;F:kinesin binding;F:protein transporter activity;F:GTP-dependent protein binding;F:transporter activity
O43768	sp|O43768|ENSA_HUMAN	1	0.119298	2.22712		2.22711	FALSE	FALSE	67	Alpha-endosulfine	C:cytoplasm;C:nucleoplasm	P:response to glucose;P:cell division;P:negative regulation of catalytic activity;P:response to nutrient;P:mitotic nuclear division;P:transport;P:mitotic cell cycle;P:regulation of insulin secretion;P:regulation of catalytic activity;P:G2/M transition of mitotic cell cycle	F:protein phosphatase inhibitor activity;F:ion channel inhibitor activity;F:potassium channel inhibitor activity;F:phosphatase inhibitor activity;F:protein phosphatase type 2A regulator activity;F:protein phosphatase 2A binding;F:receptor binding
O43776	sp|O43776|SYNC_HUMAN	8	0.00532566	1.33271	0.220226	1.30448	FALSE	FALSE	68	Asparagine--tRNA ligase, cytoplasmic	C:cytosol;C:mitochondrion;C:extracellular vesicular exosome;C:cytoplasm	P:gene expression;P:tRNA aminoacylation for protein translation;P:asparaginyl-tRNA aminoacylation	F:nucleic acid binding;F:ATP binding;F:asparagine-tRNA ligase activity
O43852	sp|O43852|CALU_HUMAN	8	0.815595	0.991289	0.678428	1.07952	FALSE	FALSE	69	Calumenin	C:membrane;C:sarcoplasmic reticulum lumen;C:Golgi apparatus;C:extracellular region;C:melanosome;C:endoplasmic reticulum	P:blood coagulation;P:platelet degranulation;P:platelet activation	F:calcium ion binding
O60493	sp|O60493|SNX3_HUMAN	1	0.341912	1.18453		1.18453	FALSE	FALSE	71	Sorting nexin-3	C:early phagosome;C:cytosol;C:early endosome membrane;C:cytoplasm;C:extrinsic component of membrane;C:endosome membrane;C:early endosome;C:clathrin-coated vesicle;C:intracellular membrane-bounded organelle;C:extracellular vesicular exosome	P:protein to membrane docking;P:negative regulation of early endosome to late endosome transport;P:regulation of cellular protein metabolic process;P:negative regulation of protein transport;P:negative regulation of phagocytosis;P:intralumenal vesicle formation;P:regulation of Wnt signaling pathway;P:regulation of intracellular protein transport;P:response to bacterium;P:negative regulation of vi…	F:phosphatidylinositol-5-phosphate binding;F:protein phosphatase binding;F:phosphatidylinositol-4-phosphate binding;F:phosphatidylinositol-3,5-bisphosphate binding;F:phosphatidylinositol-3-phosphate binding
O60506	sp|O60506|HNRPQ_HUMAN	8	0.11411	1.20929	0.287545	1.14973	FALSE	FALSE	72	Heterogeneous nuclear ribonucleoprotein Q	C:histone pre-mRNA 3'end processing complex;C:GAIT complex;C:nucleus;C:ribonucleoprotein complex;C:nucleoplasm;C:endoplasmic reticulum;C:CRD-mediated mRNA stability complex;C:membrane;C:catalytic step 2 spliceosome	P:negative regulation of translation;P:CRD-mediated mRNA stabilization;P:cellular response to interferon-gamma;P:RNA processing;P:osteoblast differentiation;P:mRNA splicing, via spliceosome;P:RNA splicing;P:viral process	F:nucleotide binding;F:poly(A) RNA binding;F:poly(A) binding;F:RNA binding
O60613	sp|O60613|SEP15_HUMAN	1	0.687188	1.04959		1.04959	FALSE	FALSE	74	15 kDa selenoprotein	C:endoplasmic reticulum lumen;C:extracellular vesicular exosome	P:'de novo' posttranslational protein folding	F:selenium binding
O60749	sp|O60749|SNX2_HUMAN	2	0.148307	1.58512	0.459676	1.85038	FALSE	FALSE	77	Sorting nexin-2	C:extracellular vesicular exosome;C:early endosome membrane;C:intracellular membrane-bounded organelle;C:cytoplasm;C:extrinsic component of membrane;C:endosome membrane;C:protein complex;C:retromer complex;C:membrane;C:lamellipodium	P:protein oligomerization;P:endocytosis;P:vesicle organization;P:intracellular protein transport;P:retrograde transport, endosome to Golgi;P:lamellipodium morphogenesis;P:early endosome to Golgi transport	F:transferrin receptor binding;F:epidermal growth factor receptor binding;F:insulin receptor binding;F:phosphatidylinositol binding;F:leptin receptor binding
O60762	sp|O60762|DPM1_HUMAN	1	0.0972847	0.873494		0.873494	FALSE	FALSE	78	Dolichol-phosphate mannosyltransferase subunit 1	C:membrane;C:endoplasmic reticulum membrane;C:dolichol-phosphate-mannose synthase complex;C:endoplasmic reticulum;C:nucleus	P:dolichol metabolic process;P:post-translational protein modification;P:dolichol-linked oligosaccharide biosynthetic process;P:protein N-linked glycosylation via asparagine;P:protein O-linked mannosylation;P:cellular protein metabolic process;P:C-terminal protein lipidation;P:GDP-mannose metabolic process;P:GPI anchor biosynthetic process;P:protein mannosylation	F:alcohol binding;F:dolichyl-phosphate-mannose-protein mannosyltransferase activity;F:dolichyl-phosphate beta-D-mannosyltransferase activity;F:mannose binding
O60763	sp|O60763|USO1_HUMAN	1	0.457714	0.910653		0.910653	FALSE	FALSE	79	General vesicular transport factor p115	C:endoplasmic reticulum;C:Golgi apparatus;C:Golgi membrane;C:ER to Golgi transport vesicle membrane;C:nucleolus;C:membrane;C:cytosol;C:perinuclear region of cytoplasm;C:Golgi stack	P:intracellular protein transport;P:vesicle fusion with Golgi apparatus;P:transcytosis;P:Golgi vesicle docking;P:membrane fusion;P:mitotic cell cycle;P:ER to Golgi vesicle-mediated transport	F:protein transporter activity;F:poly(A) RNA binding
O60832	sp|O60832|DKC1_HUMAN	3	0.0143015	0.832029	0.594497	0.911331	FALSE	FALSE	80	H/ACA ribonucleoprotein complex subunit 4	C:nucleus;C:telomerase holoenzyme complex;C:nucleolus;C:Cajal body;C:cytoplasm;C:nucleoplasm	P:telomere maintenance;P:cell proliferation;P:RNA processing;P:telomere maintenance via telomerase;P:rRNA processing;P:pseudouridine synthesis	F:pseudouridine synthase activity;F:RNA binding;F:poly(A) RNA binding;F:telomerase activity
O60841	sp|O60841|IF2P_HUMAN	7	0.0920505	1.15606	0.153811	1.21301	FALSE	FALSE	81	Eukaryotic translation initiation factor 5B	C:cytoplasm;C:cytosol	P:regulation of translational initiation;P:translational initiation;P:translation;P:gene expression;P:cellular protein metabolic process	F:poly(A) RNA binding;F:GTPase activity;F:translation initiation factor activity;F:GTP binding
O60884	sp|O60884|DNJA2_HUMAN	4	0.871196	1.01883	0.533325	1.12156	FALSE	FALSE	83	DnaJ homolog subfamily A member 2	C:membrane;C:cytosol;C:extracellular vesicular exosome	P:response to heat;P:protein refolding;P:positive regulation of cell proliferation	F:ATP binding;F:unfolded protein binding;F:chaperone binding;F:metal ion binding
O60888	sp|O60888|CUTA_HUMAN	3	0.213215	0.887657	0.28336	0.886618	FALSE	FALSE	84	Protein CutA	C:membrane;C:extracellular vesicular exosome	P:response to metal ion;P:protein localization	F:enzyme binding
O60925	sp|O60925|PFD1_HUMAN	1	0.00411172	1.25183		1.25183	FALSE	FALSE	85	Prefoldin subunit 1	C:prefoldin complex	P:telencephalon development;P:'de novo' posttranslational protein folding;P:regulation of transcription, DNA-templated;P:cellular protein metabolic process;P:cell cycle;P:B cell activation;P:actin cytoskeleton organization;P:protein folding;P:cerebellum development	F:sequence-specific DNA binding transcription factor activity
[truncated: 953 more rows]

## Sheet: (F) MP to DM
Uniprot	Protein	NumberPeptides	PvalProteins	FCProteins	PvalPeptides	FCPeptides	CritProt	CritPep	Order	protein_name	Cellular Component	Biological Process	Molecular Function
[truncated: 1,330 more rows]

[truncated: 4 more sheets: (G) MP to TM, (H) WT to DM, (I) WT to TM, (J) DM to TM]
