# Supplementary material for: PGRMC1 phosphorylation affects cell shape, motility, glycolysis, mitochondrial form and function, and tumor growth
Source: BMC Mol Cell Biol. 2020 Apr 3;21:24. doi: 10.1186/s12860-020-00256-3 (PMC7119165; doi:10.1186/s12860-020-00256-3)
Supplement: Supplementary file 5 — Additional file 5:File S4. An excel file containing proteomics results for 243 proteins which fulfil stringency criteria of t-test p-value of less than 0.05, and a fold change greater than 1.5 by both the protein and peptide approaches from File S2. Related to Fig. 3. Column B shows “red” (more abundant in comparative sample 1) and “blue” (less abundant in sample 1) significantly differential proteins for each pair wise comparison which were later used for “red” and ‘blue” WebGestalt pathways enrichment analysis (File S5). Comparisons follow File S2. [file 12860_2020_256_MOESM5_ESM.xlsx]

## Sheet: Comp1
Uniprot	Colour	Protein	NumberPeptides	PvalProteins	FCProteins	PvalPeptides	FCPeptides	CritProt	CritPep	Order	protein_name	Cellular Component	Biological Process	Molecular Function
P02792	blue	sp|P02792|FRIL_HUMAN	3	0.00154957	0.210681	0.00481255	0.19952	TRUE	TRUE	161	Ferritin light chain	C:intracellular ferritin complex;C:extracellular vesicular exosome;C:cytosol;C:membrane	P:iron ion transport;P:iron ion homeostasis;P:membrane organization;P:transmembrane transport;P:receptor-mediated endocytosis;P:cellular iron ion homeostasis;P:post-Golgi vesicle-mediated transport	F:ferric iron binding;F:identical protein binding;F:iron ion binding
O14773	blue	sp|O14773|TPP1_HUMAN	8	0.0483281	0.227434	0.000651037	0.19188	TRUE	TRUE	34	Tripeptidyl-peptidase 1	C:extracellular vesicular exosome;C:lysosome;C:lysosomal lumen;C:melanosome;C:mitochondrion	P:endoplasmic reticulum unfolded protein response;P:cellular protein metabolic process;P:peptide catabolic process;P:bone resorption;P:lipid metabolic process;P:neuromuscular process controlling balance;P:lysosome organization;P:epithelial cell differentiation;P:protein catabolic process;P:proteolysis;P:activation of signaling protein activity involved in unfolded protein response;P:nervous syste…	F:serine-type endopeptidase activity;F:metal ion binding;F:tripeptidyl-peptidase activity;F:peptidase activity;F:serine-type peptidase activity;F:endopeptidase activity;F:peptide binding
P30462	blue	sp|P30462|1B14_HUMAN	4	0.0290112	0.232137	0.0101957	0.205714	TRUE	TRUE	441	HLA class I histocompatibility antigen, B-14 alpha chain	C:plasma membrane;C:integral component of lumenal side of endoplasmic reticulum membrane;C:endoplasmic reticulum;C:MHC class I protein complex;C:early endosome membrane;C:phagocytic vesicle membrane;C:Golgi apparatus;C:integral component of plasma membrane;C:Golgi membrane;C:ER to Golgi transport vesicle membrane;C:cell surface	P:interferon-gamma-mediated signaling pathway;P:antigen processing and presentation of exogenous peptide antigen via MHC class I, TAP-independent;P:type I interferon signaling pathway;P:antigen processing and presentation of peptide antigen via MHC class I;P:antigen processing and presentation of exogenous peptide antigen via MHC class I;P:regulation of immune response;P:viral process;P:antigen p…	F:TAP binding;F:peptide antigen binding
P06865	blue	sp|P06865|HEXA_HUMAN	2	0.00102627	0.233678	0.0420788	0.204054	TRUE	TRUE	200	Beta-hexosaminidase subunit alpha	C:lysosomal lumen;C:membrane;C:extracellular vesicular exosome	P:sphingolipid metabolic process;P:pathogenesis;P:keratan sulfate catabolic process;P:small molecule metabolic process;P:keratan sulfate metabolic process;P:glycosaminoglycan metabolic process;P:hyaluronan catabolic process;P:hyaluronan metabolic process;P:carbohydrate metabolic process;P:glycosphingolipid metabolic process;P:chondroitin sulfate metabolic process;P:chondroitin sulfate catabolic p…	F:protein heterodimerization activity;F:beta-N-acetylhexosaminidase activity
P04179	blue	sp|P04179|SODM_HUMAN	8	0.000313079	0.270271	1.37682e-05	0.215677	TRUE	TRUE	168	Superoxide dismutase [Mn], mitochondrial	C:mitochondrial matrix;C:mitochondrial inner membrane;C:mitochondrion;C:mitochondrial nucleoid;C:extracellular vesicular exosome	P:protein homotetramerization;P:response to reactive oxygen species;P:response to zinc ion;P:response to magnetism;P:vasodilation by acetylcholine involved in regulation of systemic arterial blood pressure;P:glutathione metabolic process;P:release of cytochrome c from mitochondria;P:regulation of transcription from RNA polymerase II promoter;P:response to selenium ion;P:response to electrical sti…	F:DNA binding;F:identical protein binding;F:manganese ion binding;F:oxygen binding;F:superoxide dismutase activity
P10253	blue	sp|P10253|LYAG_HUMAN	7	0.00218647	0.296699	0.000186252	0.326328	TRUE	TRUE	251	70 kDa lysosomal alpha-glucosidase	C:extracellular vesicular exosome;C:lysosomal membrane;C:membrane;C:lysosome	P:tissue development;P:neuromuscular process controlling posture;P:diaphragm contraction;P:locomotory behavior;P:cardiac muscle contraction;P:lysosome organization;P:heart morphogenesis;P:maltose metabolic process;P:neuromuscular process controlling balance;P:glycogen catabolic process;P:vacuolar sequestering;P:muscle cell cellular homeostasis;P:regulation of the force of heart contraction;P:gluc…	F:alpha-1,4-glucosidase activity;F:maltose alpha-glucosidase activity;F:carbohydrate binding
P05534	blue	sp|P05534|1A24_HUMAN	3	0.00477341	0.298463	0.00893842	0.309253	TRUE	TRUE	186	HLA class I histocompatibility antigen, A-24 alpha chain	C:extracellular vesicular exosome;C:integral component of lumenal side of endoplasmic reticulum membrane;C:cell surface;C:plasma membrane;C:MHC class I protein complex;C:phagocytic vesicle membrane;C:early endosome membrane;C:endoplasmic reticulum;C:Golgi apparatus;C:Golgi membrane;C:ER to Golgi transport vesicle membrane	P:viral process;P:regulation of immune response;P:interferon-gamma-mediated signaling pathway;P:cytokine-mediated signaling pathway;P:antigen processing and presentation of exogenous peptide antigen via MHC class I, TAP-dependent;P:antigen processing and presentation of peptide antigen via MHC class I;P:positive regulation of T cell mediated cytotoxicity;P:antigen processing and presentation of e…	F:receptor binding;F:TAP binding;F:beta-2-microglobulin binding;F:peptide antigen binding
P51649	blue	sp|P51649|SSDH_HUMAN	3	0.0371654	0.30475	0.0436973	0.260062	TRUE	TRUE	616	Succinate-semialdehyde dehydrogenase, mitochondrial	C:mitochondrial matrix;C:mitochondrion	P:central nervous system development;P:neurotransmitter secretion;P:glucose metabolic process;P:succinate metabolic process;P:acetate metabolic process;P:glucosylceramide metabolic process;P:respiratory electron transport chain;P:short-chain fatty acid metabolic process;P:glycerophospholipid metabolic process;P:glutathione metabolic process;P:post-embryonic development;P:galactosylceramide metabo…	F:protein homodimerization activity;F:succinate-semialdehyde dehydrogenase [NAD(P)+] activity;F:succinate-semialdehyde dehydrogenase (NAD+) activity;F:aldehyde dehydrogenase (NAD) activity
Q9BQ69	blue	sp|Q9BQ69|MACD1_HUMAN	3	0.032199	0.308444	0.0275735	0.277709	TRUE	TRUE	1136	O-acetyl-ADP-ribose deacetylase MACROD1	C:nucleus;C:mitochondrion	P:cellular response to DNA damage stimulus;P:protein de-ADP-ribosylation;P:purine nucleoside metabolic process	F:deacetylase activity;F:hydrolase activity, acting on glycosyl bonds
P17931	blue	sp|P17931|LEG3_HUMAN	14	0.00917524	0.312496	2.57529e-09	0.26908	TRUE	TRUE	322	Galectin-3	C:extracellular space;C:immunological synapse;C:cytoplasm;C:nucleus;C:membrane;C:proteinaceous extracellular matrix;C:external side of plasma membrane;C:plasma membrane;C:spliceosomal complex;C:mitochondrial inner membrane;C:extracellular vesicular exosome	P:negative regulation of extrinsic apoptotic signaling pathway;P:epithelial cell differentiation;P:negative regulation of endocytosis;P:mononuclear cell migration;P:extracellular matrix organization;P:macrophage chemotaxis;P:mRNA processing;P:positive regulation of mononuclear cell migration;P:monocyte chemotaxis;P:negative regulation of T cell activation via T cell receptor contact with antigen …	F:laminin binding;F:poly(A) RNA binding;F:IgE binding;F:chemoattractant activity;F:carbohydrate binding
P13674	blue	sp|P13674|P4HA1_HUMAN	4	0.0012105	0.314904	0.00590303	0.267325	TRUE	TRUE	285	Prolyl 4-hydroxylase subunit alpha-1	C:intracellular membrane-bounded organelle;C:mitochondrion;C:endoplasmic reticulum;C:procollagen-proline 4-dioxygenase complex;C:endoplasmic reticulum lumen;C:membrane	P:collagen fibril organization;P:peptidyl-proline hydroxylation to 4-hydroxy-L-proline	F:procollagen-proline 4-dioxygenase activity;F:L-ascorbic acid binding;F:iron ion binding;F:oxidoreductase activity, acting on single donors with incorporation of molecular oxygen, incorporation of two atoms of oxygen
P51688	blue	sp|P51688|SPHM_HUMAN	5	0.000528003	0.329745	0.0203973	0.288999	TRUE	TRUE	619	N-sulphoglucosamine sulphohydrolase	C:extracellular vesicular exosome;C:lysosomal lumen	P:small molecule metabolic process;P:glycosaminoglycan metabolic process;P:carbohydrate metabolic process;P:proteoglycan metabolic process;P:glycosaminoglycan catabolic process;P:pathogenesis	F:catalytic activity;F:N-sulfoglucosamine sulfohydrolase activity;F:metal ion binding;F:sulfuric ester hydrolase activity
P04040	blue	sp|P04040|CATA_HUMAN	5	0.0024152	0.347101	0.0186966	0.321411	TRUE	TRUE	163	Catalase	C:mitochondrial intermembrane space;C:intracellular membrane-bounded organelle;C:cytosol;C:plasma membrane;C:extracellular vesicular exosome;C:lysosome;C:focal adhesion;C:membrane;C:Golgi apparatus;C:peroxisome;C:peroxisomal matrix;C:endoplasmic reticulum;C:peroxisomal membrane	P:purine nucleobase metabolic process;P:ureteric bud development;P:aging;P:nucleobase-containing small molecule metabolic process;P:osteoblast differentiation;P:cellular response to growth factor stimulus;P:UV protection;P:protein homotetramerization;P:aerobic respiration;P:response to reactive oxygen species;P:positive regulation of cell division;P:purine nucleotide catabolic process;P:cholester…	F:enzyme binding;F:protein homodimerization activity;F:aminoacylase activity;F:NADP binding;F:catalase activity;F:antioxidant activity;F:receptor binding;F:heme binding;F:metal ion binding;F:oxidoreductase activity, acting on peroxide as acceptor
P31937	blue	sp|P31937|3HIDH_HUMAN	5	0.0104606	0.350907	0.013302	0.343462	TRUE	TRUE	453	3-hydroxyisobutyrate dehydrogenase, mitochondrial	C:mitochondrial matrix	P:valine catabolic process;P:cellular nitrogen compound metabolic process;P:pentose-phosphate shunt;P:branched-chain amino acid catabolic process;P:small molecule metabolic process	F:phosphogluconate dehydrogenase (decarboxylating) activity;F:3-hydroxyisobutyrate dehydrogenase activity;F:NAD binding
P48735	blue	sp|P48735|IDHP_HUMAN	6	0.0106748	0.364908	0.0168438	0.29231	TRUE	TRUE	568	Isocitrate dehydrogenase [NADP], mitochondrial	C:extracellular vesicular exosome;C:mitochondrial inner membrane;C:mitochondrion;C:mitochondrial matrix	P:small molecule metabolic process;P:2-oxoglutarate metabolic process;P:tricarboxylic acid cycle;P:carbohydrate metabolic process;P:cellular metabolic process;P:isocitrate metabolic process;P:glyoxylate cycle	F:magnesium ion binding;F:isocitrate dehydrogenase (NADP+) activity;F:NAD binding
Q9UL46	blue	sp|Q9UL46|PSME2_HUMAN	8	0.00737829	0.367846	0.00172666	0.246991	TRUE	TRUE	1272	Proteasome activator complex subunit 2	C:proteasome activator complex;C:membrane;C:cytosol;C:nucleoplasm;C:proteasome complex;C:extracellular vesicular exosome	P:negative regulation of ubiquitin-protein ligase activity involved in mitotic cell cycle;P:regulation of cellular amino acid metabolic process;P:G1/S transition of mitotic cell cycle;P:DNA damage response, signal transduction by p53 class mediator resulting in cell cycle arrest;P:antigen processing and presentation of exogenous peptide antigen via MHC class I, TAP-dependent;P:positive regulation…
Q13011	blue	sp|Q13011|ECH1_HUMAN	4	0.00353467	0.383103	0.00419881	0.308722	TRUE	TRUE	864	Delta(3,5)-Delta(2,4)-dienoyl-CoA isomerase, mitochondrial	C:membrane;C:mitochondrion;C:peroxisome;C:extracellular vesicular exosome	P:fatty acid beta-oxidation	F:isomerase activity;F:receptor binding
P05787	blue	sp|P05787|K2C8_HUMAN	43	0.00437941	0.395222	1.43663e-08	0.489997	TRUE	TRUE	189	Keratin, type II cytoskeletal 8	C:nuclear matrix;C:intermediate filament;C:cytoplasm;C:cell-cell junction;C:Z disc;C:intermediate filament cytoskeleton;C:extracellular vesicular exosome;C:sarcolemma;C:nucleus;C:dystrophin-associated glycoprotein complex;C:costamere;C:nucleoplasm;C:keratin filament	P:extrinsic apoptotic signaling pathway;P:response to other organism;P:response to hydrostatic pressure;P:sarcomere organization;P:cell differentiation involved in embryonic placenta development;P:tumor necrosis factor-mediated signaling pathway;P:viral process;P:hepatocyte apoptotic process	F:structural molecule activity;F:scaffold protein binding
Q06323	blue	sp|Q06323|PSME1_HUMAN	12	0.00194663	0.39842	1.49094e-07	0.418073	TRUE	TRUE	835	Proteasome activator complex subunit 1	C:proteasome activator complex;C:nucleoplasm;C:proteasome complex;C:extracellular vesicular exosome;C:cytosol;C:cytoplasm	P:mitotic cell cycle;P:positive regulation of ubiquitin-protein ligase activity involved in regulation of mitotic cell cycle transition;P:regulation of cellular amino acid metabolic process;P:anaphase-promoting complex-dependent proteasomal ubiquitin-dependent protein catabolic process;P:positive regulation of canonical Wnt signaling pathway;P:small molecule metabolic process;P:apoptotic process;…	F:endopeptidase activator activity
P19367	blue	sp|P19367|HXK1_HUMAN	10	0.0142478	0.401194	0.000297052	0.438454	TRUE	TRUE	334	Hexokinase-1	C:membrane raft;C:cytosol;C:sperm principal piece;C:mitochondrial outer membrane;C:mitochondrion	P:glucose transport;P:small molecule metabolic process;P:glucose 6-phosphate metabolic process;P:hexose transport;P:hexose metabolic process;P:cellular glucose homeostasis;P:carbohydrate metabolic process;P:carbohydrate phosphorylation;P:pathogenesis;P:transmembrane transport;P:glycolytic process	F:glucokinase activity;F:mannokinase activity;F:hexokinase activity;F:ATP binding;F:fructokinase activity
P21953	blue	sp|P21953|ODBB_HUMAN	3	0.016269	0.40562	0.0139277	0.416767	TRUE	TRUE	357	2-oxoisovalerate dehydrogenase subunit beta, mitochondrial	C:mitochondrial alpha-ketoglutarate dehydrogenase complex;C:mitochondrion;C:mitochondrial matrix	P:branched-chain amino acid catabolic process;P:small molecule metabolic process;P:response to glucocorticoid;P:cellular nitrogen compound metabolic process;P:response to cAMP;P:response to nutrient	F:alpha-ketoacid dehydrogenase activity;F:3-methyl-2-oxobutanoate dehydrogenase (2-methylpropanoyl-transferring) activity;F:carboxy-lyase activity
P84243	blue	sp|P84243|H33_HUMAN	4	0.0395303	0.42756	0.0225096	0.38673	TRUE	TRUE	797	Histone H3.3	C:nuclear nucleosome;C:nucleus;C:protein complex;C:extracellular region;C:extracellular vesicular exosome;C:nucleosome;C:nuclear chromosome;C:nucleoplasm	P:chromatin silencing at rDNA;P:DNA replication-independent nucleosome assembly;P:nucleosome assembly;P:positive regulation of cell growth;P:blood coagulation;P:regulation of gene expression, epigenetic;P:gene expression;P:negative regulation of gene expression, epigenetic;P:DNA methylation on cytosine	F:RNA polymerase II distal enhancer sequence-specific DNA binding;F:RNA polymerase II core promoter sequence-specific DNA binding;F:nucleosomal DNA binding;F:histone binding
Q13724	blue	sp|Q13724|MOGS_HUMAN	6	0.00772874	0.446356	0.00253071	0.438717	TRUE	TRUE	889	Mannosyl-oligosaccharide glucosidase	C:endoplasmic reticulum;C:integral component of membrane;C:membrane;C:extracellular vesicular exosome;C:endoplasmic reticulum membrane	P:protein N-linked glycosylation via asparagine;P:cellular protein metabolic process;P:oligosaccharide metabolic process;P:protein N-linked glycosylation;P:post-translational protein modification;P:protein folding	F:mannosyl-oligosaccharide glucosidase activity;F:glucosidase activity
P50453	blue	sp|P50453|SPB9_HUMAN	5	3.148e-05	0.452293	0.0177162	0.222981	TRUE	TRUE	597	Serpin B9	C:cytoplasm;C:cytosol;C:nucleus;C:extracellular space;C:membrane;C:extracellular vesicular exosome;C:intracellular	P:response to bacterium;P:negative regulation of endopeptidase activity;P:immune response;P:protection from natural killer cell mediated cytotoxicity;P:positive regulation of gene expression;P:negative regulation of cysteine-type endopeptidase activity involved in apoptotic process;P:negative regulation of apoptotic process;P:mast cell mediated immunity;P:cellular response to estrogen stimulus;P:…	F:serine-type endopeptidase inhibitor activity;F:cysteine-type endopeptidase inhibitor activity involved in apoptotic process;F:protease binding
P42765	blue	sp|P42765|THIM_HUMAN	7	0.0016943	0.455829	0.00209151	0.458981	TRUE	TRUE	527	3-ketoacyl-CoA thiolase, mitochondrial	C:mitochondrial inner membrane;C:mitochondrion;C:extracellular vesicular exosome	P:negative regulation of mitochondrial membrane permeability involved in apoptotic process;P:cellular response to hypoxia;P:cholesterol biosynthetic process;P:negative regulation of mitochondrial outer membrane permeabilization involved in apoptotic signaling pathway;P:fatty acid metabolic process	F:poly(A) RNA binding;F:acetyl-CoA C-acyltransferase activity
Q9BXW7	blue	sp|Q9BXW7|CECR5_HUMAN	2	0.0126602	0.457207	6.57237e-05	0.467571	TRUE	TRUE	1163	Cat eye syndrome critical region protein 5	C:mitochondrion
Q9BPW8	blue	sp|Q9BPW8|NIPS1_HUMAN	4	0.0122262	0.464169	0.00299458	0.431014	TRUE	TRUE	1134	Protein NipSnap homolog 1	C:mitochondrion;C:synaptic membrane;C:mitochondrial inner membrane	P:sensory perception of pain	F:neurotransmitter binding
Q14980	blue	sp|Q14980|NUMA1_HUMAN	3	0.0234085	0.474946	0.0104887	0.467446	TRUE	TRUE	919	Nuclear mitotic apparatus protein 1	C:nucleoplasm;C:nuclear matrix;C:nucleus;C:spindle;C:cytosol;C:Golgi membrane;C:neuronal cell body;C:spindle pole;C:extracellular vesicular exosome;C:cytoplasm;C:chromosome;C:dendrite;C:apical part of cell;C:spindle microtubule	P:nucleus organization;P:lung epithelial cell differentiation;P:mitotic nuclear division;P:cell division;P:establishment of mitotic spindle orientation;P:meiotic cell cycle;P:G2/M transition of mitotic cell cycle;P:mitotic cell cycle	F:structural molecule activity
Q6PI48	blue	sp|Q6PI48|SYDM_HUMAN	5	0.0316548	0.481013	0.000421045	0.448191	TRUE	TRUE	1005	Aspartate--tRNA ligase, mitochondrial	C:nucleoplasm;C:mitochondrial matrix;C:mitochondrion;C:nucleus	P:tRNA aminoacylation;P:tRNA aminoacylation for protein translation;P:gene expression;P:mitochondrial asparaginyl-tRNA aminoacylation	F:ATP binding;F:tRNA binding;F:protein homodimerization activity;F:aspartate-tRNA ligase activity;F:aspartate-tRNA(Asn) ligase activity
P49748	blue	sp|P49748|ACADV_HUMAN	12	0.00547518	0.485041	1.22931e-05	0.464524	TRUE	TRUE	587	Very long-chain specific acyl-CoA dehydrogenase, mitochondrial	C:mitochondrial nucleoid;C:mitochondrial inner membrane;C:mitochondrial matrix;C:cytoplasm;C:mitochondrion;C:nucleolus;C:nucleus	P:small molecule metabolic process;P:regulation of cholesterol metabolic process;P:cellular lipid metabolic process;P:energy derivation by oxidation of organic compounds;P:negative regulation of fatty acid biosynthetic process;P:epithelial cell differentiation;P:fatty acid beta-oxidation;P:activation of signaling protein activity involved in unfolded protein response;P:fatty acid beta-oxidation u…	F:long-chain-acyl-CoA dehydrogenase activity;F:flavin adenine dinucleotide binding;F:acyl-CoA dehydrogenase activity
O75367	blue	sp|O75367|H2AY_HUMAN	5	0.0326456	0.48546	0.00516305	0.52066	TRUE	TRUE	94	Core histone macro-H2A.1	C:nucleosome;C:pericentric heterochromatin;C:nuclear chromatin;C:extracellular vesicular exosome;C:nucleoplasm;C:sex chromatin;C:condensed chromosome;C:Barr body;C:nucleus;C:nucleolus	P:negative regulation of transcription of nuclear large rRNA transcript from RNA polymerase I promoter;P:negative regulation of protein serine/threonine kinase activity;P:dosage compensation;P:negative regulation of cell cycle G2/M phase transition;P:negative regulation of transcription from RNA polymerase II promoter;P:nucleosome assembly;P:establishment of protein localization to chromatin;P:ne…	F:chromatin DNA binding;F:double-stranded methylated DNA binding;F:rDNA binding;F:DNA binding;F:transcription regulatory region DNA binding;F:protein kinase binding;F:protein serine/threonine kinase inhibitor activity
P24752	blue	sp|P24752|THIL_HUMAN	11	0.00440014	0.498331	0.00147848	0.550108	TRUE	TRUE	383	Acetyl-CoA acetyltransferase, mitochondrial	C:extracellular vesicular exosome;C:mitochondrion;C:mitochondrial inner membrane;C:mitochondrial matrix	P:adipose tissue development;P:branched-chain amino acid catabolic process;P:cellular lipid metabolic process;P:response to starvation;P:cellular nitrogen compound metabolic process;P:ketone body catabolic process;P:brain development;P:ketone body biosynthetic process;P:response to organic cyclic compound;P:response to hormone;P:cellular ketone body metabolic process;P:protein homooligomerization…	F:acetyl-CoA C-acetyltransferase activity;F:coenzyme binding;F:metal ion binding
P08727	blue	sp|P08727|K1C19_HUMAN	7	0.0100834	0.499023	0.027071	0.591535	TRUE	TRUE	230	Keratin, type I cytoskeletal 19	C:sarcolemma;C:extracellular vesicular exosome;C:intermediate filament;C:costamere;C:cell periphery;C:dystrophin-associated glycoprotein complex;C:Z disc	P:sarcomere organization;P:cell differentiation involved in embryonic placenta development;P:response to estrogen;P:viral process	F:structural constituent of muscle;F:structural constituent of cytoskeleton
P52815	blue	sp|P52815|RM12_HUMAN	2	0.0132693	0.503261	0.0323	0.485376	TRUE	TRUE	631	39S ribosomal protein L12, mitochondrial	C:mitochondrial large ribosomal subunit;C:mitochondrion;C:mitochondrial inner membrane	P:mitochondrial translation;P:mitochondrial translational elongation;P:mitochondrial translational initiation;P:positive regulation of transcription, DNA-templated;P:mitochondrial translational termination;P:transcription from mitochondrial promoter;P:organelle organization	F:RNA binding;F:structural constituent of ribosome
P38117	blue	sp|P38117|ETFB_HUMAN	4	0.00505136	0.514221	5.93731e-05	0.50864	TRUE	TRUE	500	Electron transfer flavoprotein subunit beta	C:mitochondrion;C:intracellular membrane-bounded organelle;C:mitochondrial matrix;C:extracellular vesicular exosome	P:cellular metabolic process;P:respiratory electron transport chain;P:small molecule metabolic process	F:electron carrier activity
Q9UJZ1	blue	sp|Q9UJZ1|STML2_HUMAN	11	0.0283464	0.514238	6.64583e-06	0.515468	TRUE	TRUE	1265	Stomatin-like protein 2, mitochondrial	C:mitochondrial inner membrane;C:membrane raft;C:cytoskeleton;C:extrinsic component of plasma membrane;C:mitochondrial intermembrane space	P:mitochondrion organization;P:cellular calcium ion homeostasis;P:positive regulation of mitochondrial membrane potential;P:protein oligomerization;P:mitochondrial calcium ion transport;P:mitochondrial protein processing;P:stress-induced mitochondrial fusion;P:mitochondrial ATP synthesis coupled proton transport;P:CD4-positive, alpha-beta T cell activation;P:T cell receptor signaling pathway;P:li…	F:cardiolipin binding;F:receptor binding
P38571	blue	sp|P38571|LICH_HUMAN	7	0.00012697	0.514288	0.0039694	0.439354	TRUE	TRUE	502	Lysosomal acid lipase/cholesteryl ester hydrolase	C:lysosome;C:extracellular vesicular exosome	P:cytokine production;P:cell morphogenesis;P:tissue remodeling;P:inflammatory response;P:lung development;P:cell proliferation;P:homeostasis of number of cells within a tissue;P:lipid catabolic process	F:lipase activity;F:sterol esterase activity
P05783	blue	sp|P05783|K1C18_HUMAN	35	0.00134398	0.516488	1.45646e-07	0.529298	TRUE	TRUE	188	Keratin, type I cytoskeletal 18	C:cytoplasm;C:extracellular vesicular exosome;C:cell periphery;C:centriolar satellite;C:microtubule organizing center;C:intermediate filament;C:keratin filament;C:perinuclear region of cytoplasm;C:nucleolus	P:Golgi to plasma membrane CFTR protein transport;P:viral process;P:intermediate filament cytoskeleton organization;P:anatomical structure morphogenesis;P:extrinsic apoptotic signaling pathway;P:hepatocyte apoptotic process;P:tumor necrosis factor-mediated signaling pathway;P:negative regulation of apoptotic process;P:cell cycle	F:structural molecule activity;F:poly(A) RNA binding;F:scaffold protein binding
Q5SSJ5	blue	sp|Q5SSJ5|HP1B3_HUMAN	5	0.00343434	0.523206	0.0235337	0.42032	TRUE	TRUE	991	Heterochromatin protein 1-binding protein 3	C:chromosome;C:nucleus;C:nucleosome	P:regulation of cell proliferation;P:nucleosome assembly;P:regulation of transcription, DNA-templated;P:regulation of nucleus size;P:cellular response to hypoxia;P:heterochromatin organization	F:nucleosome binding;F:DNA binding
Q9Y277	blue	sp|Q9Y277|VDAC3_HUMAN	7	0.0100997	0.523971	0.000260046	0.463995	TRUE	TRUE	1290	Voltage-dependent anion-selective channel protein 3	C:mitochondrion;C:extracellular vesicular exosome;C:nucleus;C:pore complex;C:mitochondrial outer membrane	P:regulation of cilium assembly;P:adenine transport	F:voltage-gated anion channel activity;F:porin activity;F:nucleotide binding
P40939	blue	sp|P40939|ECHA_HUMAN	30	0.0483279	0.531241	1.89358e-09	0.524752	TRUE	TRUE	517	Long chain 3-hydroxyacyl-CoA dehydrogenase	C:mitochondrial inner membrane;C:mitochondrial nucleoid;C:mitochondrial fatty acid beta-oxidation multienzyme complex;C:mitochondrion	P:cellular lipid metabolic process;P:glycerophospholipid biosynthetic process;P:cardiolipin acyl-chain remodeling;P:phospholipid metabolic process;P:small molecule metabolic process;P:fatty acid beta-oxidation;P:response to drug;P:response to insulin	F:long-chain-3-hydroxyacyl-CoA dehydrogenase activity;F:3-hydroxyacyl-CoA dehydrogenase activity;F:long-chain-enoyl-CoA hydratase activity;F:acetyl-CoA C-acetyltransferase activity;F:NAD binding;F:fatty-acyl-CoA binding;F:enoyl-CoA hydratase activity
Q04837	blue	sp|Q04837|SSBP_HUMAN	6	0.000986281	0.535524	0.0210839	0.454014	TRUE	TRUE	828	Single-stranded DNA-binding protein, mitochondrial	C:mitochondrial matrix;C:mitochondrion;C:nucleus;C:mitochondrial nucleoid;C:extracellular vesicular exosome	P:organelle organization;P:mitochondrion morphogenesis;P:DNA replication;P:mitochondrion organization;P:positive regulation of helicase activity	F:chromatin binding;F:poly(A) RNA binding;F:single-stranded DNA binding
P40121	blue	sp|P40121|CAPG_HUMAN	13	0.00038395	0.537263	5.1007e-08	0.573101	TRUE	TRUE	511	Macrophage-capping protein	C:melanosome;C:nucleus;C:F-actin capping protein complex;C:extracellular vesicular exosome	P:cell projection assembly;P:protein complex assembly;P:barbed-end actin filament capping
P12235	blue	sp|P12235|ADT1_HUMAN	2	0.0235595	0.53976	0.0272382	0.53307	TRUE	TRUE	274	ADP/ATP translocase 1	C:mitochondrion;C:integral component of plasma membrane;C:mitochondrial inner membrane;C:nucleus	P:small molecule metabolic process;P:energy reserve metabolic process;P:adenine transport;P:regulation of insulin secretion;P:apoptotic mitochondrial changes;P:viral process;P:generation of precursor metabolites and energy;P:negative regulation of necroptotic process;P:transport;P:mitochondrial genome maintenance	F:adenine transmembrane transporter activity
Q99714	blue	sp|Q99714|HCD2_HUMAN	7	0.017198	0.542823	5.30949e-05	0.538343	TRUE	TRUE	1127	3-hydroxyacyl-CoA dehydrogenase type-2	C:mitochondrial matrix;C:cytoplasm;C:mitochondrion;C:endoplasmic reticulum;C:mitochondrial inner membrane;C:plasma membrane	P:lipid metabolic process;P:small molecule metabolic process;P:tRNA processing;P:cellular nitrogen compound metabolic process;P:branched-chain amino acid catabolic process	F:testosterone dehydrogenase [NAD(P)] activity;F:3-hydroxy-2-methylbutyryl-CoA dehydrogenase activity;F:cholate 7-alpha-dehydrogenase activity;F:poly(A) RNA binding;F:3-hydroxyacyl-CoA dehydrogenase activity
Q14697	blue	sp|Q14697|GANAB_HUMAN	19	0.00688433	0.545707	0.000149423	0.447453	TRUE	TRUE	912	Neutral alpha-glucosidase AB	C:endoplasmic reticulum lumen;C:Golgi apparatus;C:extracellular vesicular exosome;C:glucosidase II complex;C:membrane;C:melanosome	P:protein N-linked glycosylation via asparagine;P:protein folding;P:post-translational protein modification;P:cellular protein metabolic process	F:glucan 1,3-alpha-glucosidase activity;F:carbohydrate binding;F:poly(A) RNA binding
Q99623	blue	sp|Q99623|PHB2_HUMAN	17	0.0182475	0.546939	2.96927e-07	0.463464	TRUE	TRUE	1125	Prohibitin-2	C:extracellular vesicular exosome;C:mitochondrion;C:nucleus;C:protein complex;C:mitochondrial inner membrane;C:nuclear matrix	P:mammary gland branching involved in thelarche;P:mammary gland alveolus development;P:negative regulation of intracellular estrogen receptor signaling pathway;P:negative regulation of transcription, DNA-templated;P:regulation of branching involved in mammary gland duct morphogenesis;P:transcription, DNA-templated;P:negative regulation of mammary gland epithelial cell proliferation	F:estrogen receptor binding
P54819	blue	sp|P54819|KAD2_HUMAN	10	0.0157596	0.547387	0.000214854	0.575224	TRUE	TRUE	650	Adenylate kinase 2, mitochondrial, N-terminally processed	C:mitochondrial inner membrane;C:sperm mitochondrial sheath;C:extracellular vesicular exosome;C:mitochondrial intermembrane space;C:cytosol	P:brain development;P:nucleobase-containing small molecule interconversion;P:ADP biosynthetic process;P:oxidative phosphorylation;P:nucleotide phosphorylation;P:response to thyroid hormone;P:dATP metabolic process;P:small molecule metabolic process;P:liver development;P:AMP metabolic process;P:nucleobase-containing small molecule metabolic process	F:adenylate kinase activity;F:ATP binding
Q99798	blue	sp|Q99798|ACON_HUMAN	20	0.00487492	0.551949	9.88287e-09	0.599324	TRUE	TRUE	1131	Aconitate hydratase, mitochondrial	C:mitochondrion;C:nucleus;C:mitochondrial matrix	P:isocitrate metabolic process;P:generation of precursor metabolites and energy;P:citrate metabolic process;P:cellular metabolic process;P:small molecule metabolic process;P:tricarboxylic acid cycle	F:aconitate hydratase activity;F:3 iron, 4 sulfur cluster binding;F:4 iron, 4 sulfur cluster binding;F:iron ion binding
O75521	blue	sp|O75521|ECI2_HUMAN	6	0.0195088	0.559029	0.000206682	0.576177	TRUE	TRUE	103	Enoyl-CoA delta isomerase 2, mitochondrial	C:intracellular membrane-bounded organelle;C:mitochondrion;C:peroxisomal matrix;C:nucleoplasm;C:membrane	P:fatty acid catabolic process	F:fatty-acyl-CoA binding;F:receptor binding;F:dodecenoyl-CoA delta-isomerase activity
P30042	blue	sp|P30042|ES1_HUMAN	8	0.0366698	0.570756	0.0018743	0.521851	TRUE	TRUE	427	ES1 protein homolog, mitochondrial	C:mitochondrion
P43490	blue	sp|P43490|NAMPT_HUMAN	13	0.00251963	0.574713	6.70601e-08	0.557926	TRUE	TRUE	535	Nicotinamide phosphoribosyltransferase	C:extracellular vesicular exosome;C:cytosol;C:nucleus;C:extracellular space	P:vitamin metabolic process;P:positive regulation of cell proliferation;P:water-soluble vitamin metabolic process;P:signal transduction;P:positive regulation of nitric-oxide synthase biosynthetic process;P:NAD biosynthetic process;P:positive regulation of smooth muscle cell proliferation;P:circadian rhythm;P:response to organic cyclic compound;P:cell-cell signaling;P:NAD metabolic process;P:nicot…	F:cytokine activity;F:nicotinamide phosphoribosyltransferase activity;F:nicotinate-nucleotide diphosphorylase (carboxylating) activity;F:drug binding
P13804	blue	sp|P13804|ETFA_HUMAN	9	0.00606607	0.577737	2.59204e-05	0.522188	TRUE	TRUE	289	Electron transfer flavoprotein subunit alpha, mitochondrial	C:mitochondrion;C:extracellular vesicular exosome;C:mitochondrial matrix	P:cellular metabolic process;P:respiratory electron transport chain;P:small molecule metabolic process	F:electron carrier activity;F:flavin adenine dinucleotide binding;F:oxidoreductase activity
Q02978	blue	sp|Q02978|M2OM_HUMAN	4	0.049343	0.591065	0.0247463	0.531619	TRUE	TRUE	821	Mitochondrial 2-oxoglutarate/malate carrier protein	C:integral component of plasma membrane;C:mitochondrial inner membrane;C:nucleus;C:mitochondrion	P:glucose metabolic process;P:pathogenesis;P:transport;P:gluconeogenesis;P:small molecule metabolic process;P:carbohydrate metabolic process;P:alpha-ketoglutarate transport	F:oxoglutarate:malate antiporter activity;F:poly(A) RNA binding
P30084	blue	sp|P30084|ECHM_HUMAN	15	0.021346	0.592152	2.84764e-05	0.549251	TRUE	TRUE	434	Enoyl-CoA hydratase, mitochondrial	C:mitochondrion;C:mitochondrial matrix;C:extracellular vesicular exosome	P:small molecule metabolic process;P:fatty acid beta-oxidation;P:cellular lipid metabolic process	F:enoyl-CoA hydratase activity
P35232	blue	sp|P35232|PHB_HUMAN	21	0.00230848	0.593076	3.19711e-08	0.439769	TRUE	TRUE	472	Prohibitin	C:nucleoplasm;C:nucleus;C:membrane;C:cytoplasm;C:integral component of plasma membrane;C:mitochondrial inner membrane;C:mitochondrion;C:extracellular vesicular exosome	P:negative regulation of transcription, DNA-templated;P:progesterone receptor signaling pathway;P:histone deacetylation;P:negative regulation of transcription by competitive promoter binding;P:signal transduction;P:negative regulation of androgen receptor signaling pathway;P:regulation of transcription, DNA-templated;P:osteoblast differentiation;P:DNA biosynthetic process;P:negative regulation of…	F:sequence-specific DNA binding RNA polymerase II transcription factor activity;F:enzyme binding;F:transcription regulatory region DNA binding;F:histone deacetylase binding
P49419	blue	sp|P49419|AL7A1_HUMAN	24	9.2795e-05	0.601183	0.000769425	0.625344	TRUE	TRUE	578	Alpha-aminoadipic semialdehyde dehydrogenase	C:mitochondrion;C:extracellular vesicular exosome;C:cytosol;C:mitochondrial matrix;C:nucleus;C:cytoplasm	P:small molecule metabolic process;P:lysine catabolic process;P:cellular nitrogen compound metabolic process;P:cellular aldehyde metabolic process;P:glycine betaine biosynthetic process from choline;P:sensory perception of sound	F:betaine-aldehyde dehydrogenase activity;F:aldehyde dehydrogenase (NAD) activity;F:L-aminoadipate-semialdehyde dehydrogenase activity
Q9NSE4	blue	sp|Q9NSE4|SYIM_HUMAN	7	0.0394859	0.601474	0.0246105	0.52038	TRUE	TRUE	1212	Isoleucine--tRNA ligase, mitochondrial	C:cytoplasm;C:mitochondrion;C:mitochondrial matrix;C:cytosol	P:mitochondrial translation;P:gene expression;P:tRNA aminoacylation for protein translation;P:isoleucyl-tRNA aminoacylation	F:isoleucine-tRNA ligase activity;F:aminoacyl-tRNA editing activity;F:ATP binding
P21796	blue	sp|P21796|VDAC1_HUMAN	30	0.0105726	0.603449	2.17639e-05	0.615971	TRUE	TRUE	355	Voltage-dependent anion-selective channel protein 1	C:mitochondrion;C:pore complex;C:mitochondrial nucleoid;C:mitochondrial outer membrane;C:mitochondrial inner membrane;C:nucleus;C:plasma membrane;C:extracellular vesicular exosome;C:membrane	P:apoptotic process;P:neuron-neuron synaptic transmission;P:anion transport;P:behavioral fear response;P:learning;P:epithelial cell differentiation;P:viral process	F:protein kinase binding;F:voltage-gated anion channel activity;F:porin activity
P32322	blue	sp|P32322|P5CR1_HUMAN	4	0.0103796	0.607986	0.00212866	0.588633	TRUE	TRUE	461	Pyrroline-5-carboxylate reductase 1, mitochondrial	C:mitochondrial matrix;C:mitochondrion	P:cellular response to oxidative stress;P:cellular nitrogen compound metabolic process;P:negative regulation of hydrogen peroxide-induced cell death;P:L-proline biosynthetic process;P:proline biosynthetic process;P:small molecule metabolic process;P:regulation of mitochondrial membrane potential;P:cellular amino acid biosynthetic process	F:pyrroline-5-carboxylate reductase activity;F:identical protein binding
P07741	blue	sp|P07741|APT_HUMAN	5	0.00344277	0.612378	0.00347282	0.648994	TRUE	TRUE	212	Adenine phosphoribosyltransferase	C:cytoplasm;C:cytosol;C:nucleoplasm;C:extracellular vesicular exosome	P:AMP salvage;P:nucleobase-containing small molecule metabolic process;P:purine nucleobase metabolic process;P:small molecule metabolic process;P:cellular response to insulin stimulus;P:lactation;P:purine-containing compound salvage;P:grooming behavior;P:adenine salvage	F:AMP binding;F:adenine phosphoribosyltransferase activity;F:adenine binding
P35580	blue	sp|P35580|MYH10_HUMAN	12	0.015436	0.616824	0.000100326	0.536902	TRUE	TRUE	480	Myosin-10	C:dendritic spine;C:stress fiber;C:spindle;C:neuromuscular junction;C:myosin II filament;C:myosin II complex;C:growth cone;C:lamellipodium;C:cytoplasm;C:neuronal cell body;C:extracellular vesicular exosome;C:actomyosin;C:plasma membrane;C:mitochondrion;C:nucleus;C:midbody;C:cleavage furrow;C:myosin complex;C:cell cortex;C:actin cytoskeleton;C:axon	P:substrate-dependent cell migration, cell extension;P:fourth ventricle development;P:ephrin receptor signaling pathway;P:third ventricle development;P:exocytosis;P:mitotic cytokinesis;P:axon guidance;P:adult heart development;P:nuclear migration;P:cell adhesion;P:in utero embryonic development;P:cerebellar Purkinje cell layer development;P:metabolic process;P:cardiac myofibril assembly;P:neuromu…	F:ADP binding;F:ATP binding;F:actin-dependent ATPase activity;F:actin filament binding;F:actin binding;F:microfilament motor activity
O60313	blue	sp|O60313|OPA1_HUMAN	6	0.00999143	0.617646	0.0103135	0.599073	TRUE	TRUE	70	Dynamin-like 120 kDa protein, form S1	C:cytoplasm;C:mitochondrial inner membrane;C:mitochondrial crista;C:mitochondrial intermembrane space;C:mitochondrion;C:dendrite;C:membrane;C:nucleoplasm;C:integral component of membrane;C:mitochondrial outer membrane	P:inner mitochondrial membrane organization;P:mitochondrion organization;P:cellular senescence;P:neural tube closure;P:apoptotic process;P:negative regulation of release of cytochrome c from mitochondria;P:axon transport of mitochondrion;P:mitochondrial genome maintenance;P:metabolic process;P:visual perception;P:mitochondrial fusion;P:negative regulation of endoplasmic reticulum stress-induced i…	F:magnesium ion binding;F:GTPase activity;F:GTP binding
P00367	blue	sp|P00367|DHE3_HUMAN	14	0.0201734	0.621674	0.00485395	0.525066	TRUE	TRUE	144	Glutamate dehydrogenase 1, mitochondrial	C:mitochondrial matrix;C:mitochondrion;C:cytoplasm	P:small molecule metabolic process;P:substantia nigra development;P:cellular amino acid biosynthetic process;P:glutamate catabolic process;P:cellular nitrogen compound metabolic process;P:glutamine metabolic process;P:tricarboxylic acid metabolic process;P:glutamate biosynthetic process;P:positive regulation of insulin secretion	F:identical protein binding;F:NAD+ binding;F:ATP binding;F:glutamate dehydrogenase (NAD+) activity;F:leucine binding;F:ADP binding;F:GTP binding;F:glutamate dehydrogenase [NAD(P)+] activity
Q16531	blue	sp|Q16531|DDB1_HUMAN	4	0.011768	0.624779	0.0351802	0.618137	TRUE	TRUE	960	DNA damage-binding protein 1	C:nucleoplasm;C:Cul4A-RING E3 ubiquitin ligase complex;C:extracellular vesicular exosome;C:extracellular space;C:cytoplasm;C:nucleus;C:Cul4B-RING E3 ubiquitin ligase complex;C:Cul4-RING E3 ubiquitin ligase complex	P:positive regulation by virus of viral protein levels in host cell;P:nucleotide-excision repair, DNA damage removal;P:histone H2A monoubiquitination;P:UV-damage excision repair;P:positive regulation of viral release from host cell;P:proteasome-mediated ubiquitin-dependent protein catabolic process;P:nucleotide-excision repair;P:negative regulation of apoptotic process;P:viral process;P:protein u…	F:DNA binding;F:damaged DNA binding
O75340	blue	sp|O75340|PDCD6_HUMAN	8	0.0116006	0.627036	0.000241494	0.605464	TRUE	TRUE	91	Programmed cell death protein 6	C:endoplasmic reticulum;C:endoplasmic reticulum membrane;C:nuclear membrane;C:extracellular vesicular exosome;C:endoplasmic reticulum exit site;C:endosome;C:nucleus;C:cytoplasm;C:cytoplasmic vesicle	P:intracellular protein transport;P:cellular response to heat;P:positive regulation of endothelial cell proliferation;P:activation of cysteine-type endopeptidase activity involved in apoptotic process;P:apoptotic signaling pathway;P:proteolysis;P:negative regulation of protein kinase B signaling;P:negative regulation of TOR signaling;P:negative regulation of vascular endothelial growth factor rec…	F:calcium ion binding;F:protein anchor;F:calcium-dependent cysteine-type endopeptidase activity;F:protein dimerization activity;F:calcium-dependent protein binding;F:binding, bridging
Q13813	blue	sp|Q13813|SPTN1_HUMAN	6	0.0398991	0.627327	0.0329209	0.605481	TRUE	TRUE	891	Spectrin alpha chain, non-erythrocytic 1	C:intracellular membrane-bounded organelle;C:Z disc;C:fascia adherens;C:microtubule cytoskeleton;C:extracellular vesicular exosome;C:spectrin;C:cytosol;C:lateral plasma membrane;C:vesicle;C:cuticular plate;C:membrane	P:actin filament capping;P:cellular component disassembly involved in execution phase of apoptosis;P:axon guidance;P:apoptotic process	F:calcium ion binding;F:structural constituent of cytoskeleton;F:actin binding
P00558	blue	sp|P00558|PGK1_HUMAN	33	0.00343464	0.628717	6.02025e-11	0.597951	TRUE	TRUE	152	Phosphoglycerate kinase 1	C:membrane;C:extracellular vesicular exosome;C:cytosol	P:carbohydrate metabolic process;P:small molecule metabolic process;P:gluconeogenesis;P:glucose metabolic process;P:phosphorylation;P:epithelial cell differentiation;P:glycolytic process;P:pathogenesis	F:phosphoglycerate kinase activity;F:ATP binding
O95831	blue	sp|O95831|AIFM1_HUMAN	4	0.0203503	0.631391	0.000147944	0.633848	TRUE	TRUE	137	Apoptosis-inducing factor 1, mitochondrial	C:mitochondrion;C:cytosol;C:mitochondrial inner membrane;C:mitochondrial intermembrane space;C:perinuclear region of cytoplasm;C:nucleus	P:apoptotic process;P:neuron apoptotic process;P:apoptotic DNA fragmentation;P:intrinsic apoptotic signaling pathway in response to endoplasmic reticulum stress;P:DNA catabolic process;P:chromosome condensation;P:mitochondrial respiratory chain complex I assembly;P:neuron differentiation;P:activation of cysteine-type endopeptidase activity involved in apoptotic process;P:positive regulation of ap…	F:electron carrier activity;F:oxidoreductase activity, acting on NAD(P)H;F:DNA binding;F:NAD(P)H oxidase activity;F:FAD binding
P31040	blue	sp|P31040|SDHA_HUMAN	5	0.00857039	0.631849	0.00950787	0.586782	TRUE	TRUE	448	Succinate dehydrogenase [ubiquinone] flavoprotein subunit, mitochondrial	C:mitochondrial inner membrane;C:mitochondrial respiratory chain complex II, succinate dehydrogenase complex (ubiquinone);C:mitochondrion	P:cellular metabolic process;P:tricarboxylic acid cycle;P:respiratory electron transport chain;P:oxidation-reduction process;P:nervous system development;P:small molecule metabolic process;P:succinate metabolic process	F:flavin adenine dinucleotide binding;F:succinate dehydrogenase (ubiquinone) activity
P50454	blue	sp|P50454|SERPH_HUMAN	12	0.0107284	0.633324	2.51373e-05	0.563573	TRUE	TRUE	598	Serpin H1	C:endoplasmic reticulum lumen;C:endoplasmic reticulum;C:extracellular vesicular exosome;C:endoplasmic reticulum-Golgi intermediate compartment	P:extracellular matrix organization;P:collagen biosynthetic process;P:response to unfolded protein;P:collagen fibril organization;P:protein maturation;P:chondrocyte development involved in endochondral bone morphogenesis;P:negative regulation of endopeptidase activity	F:serine-type endopeptidase inhibitor activity;F:poly(A) RNA binding;F:collagen binding
Q14764	blue	sp|Q14764|MVP_HUMAN	13	0.0252588	0.635198	1.64435e-06	0.578758	TRUE	TRUE	914	Major vault protein	C:cytoskeleton;C:cytoplasm;C:ribonucleoprotein complex;C:nuclear pore;C:extracellular vesicular exosome;C:nucleus;C:membrane;C:perinuclear region of cytoplasm	P:ERBB signaling pathway;P:protein transport;P:negative regulation of protein autophosphorylation;P:mRNA transport;P:protein activation cascade;P:negative regulation of signaling;P:negative regulation of protein tyrosine kinase activity;P:cell proliferation	F:protein phosphatase binding;F:protein kinase binding
P35270	blue	sp|P35270|SPRE_HUMAN	7	0.0151878	0.635324	0.015084	0.543838	TRUE	TRUE	477	Sepiapterin reductase	C:cytosol;C:mitochondrion;C:cytoplasm;C:nucleoplasm;C:extracellular vesicular exosome	P:L-phenylalanine metabolic process;P:pteridine metabolic process;P:oxidation-reduction process;P:small molecule metabolic process;P:regulation of nitric-oxide synthase activity;P:death;P:cell morphogenesis involved in neuron differentiation;P:regulation of multicellular organism growth;P:norepinephrine metabolic process;P:serotonin metabolic process;P:dopamine metabolic process;P:tetrahydrobiopt…	F:aldo-keto reductase (NADP) activity;F:NADP binding;F:sepiapterin reductase activity
O75439	blue	sp|O75439|MPPB_HUMAN	5	0.0272065	0.635901	0.00761079	0.620502	TRUE	TRUE	99	Mitochondrial-processing peptidase subunit beta	C:mitochondrial inner membrane;C:mitochondrial matrix	P:protein targeting to mitochondrion;P:cellular protein metabolic process	F:metalloendopeptidase activity;F:metal ion binding
P48047	blue	sp|P48047|ATPO_HUMAN	10	0.0470935	0.641113	0.00068932	0.631855	TRUE	TRUE	564	ATP synthase subunit O, mitochondrial	C:mitochondrial proton-transporting ATP synthase complex;C:mitochondrion;C:nucleus;C:plasma membrane;C:extracellular vesicular exosome;C:mitochondrial inner membrane	P:small molecule metabolic process;P:cellular metabolic process;P:ATP biosynthetic process;P:respiratory electron transport chain;P:mitochondrial ATP synthesis coupled proton transport;P:proton transport	F:transporter activity;F:transmembrane transporter activity;F:proton-transporting ATP synthase activity, rotational mechanism;F:drug binding
P25705	blue	sp|P25705|ATPA_HUMAN	36	0.0192291	0.643163	2.46833e-08	0.491489	TRUE	TRUE	388	ATP synthase subunit alpha, mitochondrial	C:mitochondrial inner membrane;C:extracellular vesicular exosome;C:mitochondrial proton-transporting ATP synthase complex;C:membrane;C:proton-transporting ATP synthase complex, catalytic core F(1);C:mitochondrion;C:plasma membrane;C:mitochondrial matrix	P:negative regulation of endothelial cell proliferation;P:respiratory electron transport chain;P:embryo development;P:small molecule metabolic process;P:ATP hydrolysis coupled proton transport;P:mitochondrial ATP synthesis coupled proton transport;P:lipid metabolic process;P:cellular metabolic process;P:ATP biosynthetic process	F:ATP binding;F:proton-transporting ATP synthase activity, rotational mechanism;F:poly(A) RNA binding;F:MHC class I protein binding;F:proton-transporting ATPase activity, rotational mechanism;F:transmembrane transporter activity
P60174	blue	sp|P60174|TPIS_HUMAN	40	0.000238985	0.645767	8.9245e-12	0.61385	TRUE	TRUE	675	Triosephosphate isomerase	C:nucleus;C:extracellular vesicular exosome;C:extracellular space;C:cytosol	P:glucose metabolic process;P:glycolytic process;P:multicellular organismal development;P:small molecule metabolic process;P:gluconeogenesis;P:pentose-phosphate shunt;P:carbohydrate metabolic process;P:pathogenesis	F:triose-phosphate isomerase activity
P30048	blue	sp|P30048|PRDX3_HUMAN	13	0.0188776	0.647697	0.000110763	0.644166	TRUE	TRUE	431	Thioredoxin-dependent peroxide reductase, mitochondrial	C:cytosol;C:cytoplasm;C:extracellular vesicular exosome;C:mitochondrion;C:mitochondrial matrix;C:early endosome	P:maternal placenta development;P:response to hydrogen peroxide;P:regulation of mitochondrial membrane potential;P:negative regulation of cysteine-type endopeptidase activity involved in apoptotic process;P:positive regulation of cell proliferation;P:cellular response to oxidative stress;P:response to reactive oxygen species;P:positive regulation of NF-kappaB transcription factor activity;P:respo…	F:alkyl hydroperoxide reductase activity;F:protein kinase binding;F:protein C-terminus binding;F:thioredoxin peroxidase activity;F:kinase binding;F:cysteine-type endopeptidase inhibitor activity involved in apoptotic process
P40926	blue	sp|P40926|MDHM_HUMAN	25	0.0196811	0.663948	1.05208e-08	0.579794	TRUE	TRUE	516	Malate dehydrogenase, mitochondrial	C:mitochondrion;C:mitochondrial matrix;C:extracellular vesicular exosome;C:plasma membrane;C:nucleus;C:mitochondrial inner membrane;C:nucleoplasm	P:small molecule metabolic process;P:internal protein amino acid acetylation;P:glucose metabolic process;P:tricarboxylic acid cycle;P:cellular carbohydrate metabolic process;P:malate metabolic process;P:cellular metabolic process;P:NADH metabolic process;P:gluconeogenesis;P:carbohydrate metabolic process;P:oxaloacetate metabolic process;P:pathogenesis	F:L-malate dehydrogenase activity;F:poly(A) RNA binding;F:malate dehydrogenase (NADP+) activity
P40227	red	sp|P40227|TCPZ_HUMAN	10	0.023238	1.53372	0.000653945	1.5893	TRUE	TRUE	512	T-complex protein 1 subunit zeta	C:cytoplasm;C:chaperonin-containing T-complex;C:extracellular vesicular exosome;C:acrosomal vesicle;C:cell body;C:microtubule;C:zona pellucida receptor complex;C:cytosol	P:protein folding;P:cellular protein metabolic process;P:'de novo' posttranslational protein folding;P:binding of sperm to zona pellucida;P:toxin transport	F:ATP binding;F:poly(A) RNA binding;F:unfolded protein binding
P53701	red	sp|P53701|CCHL_HUMAN	4	0.0423273	1.53705	0.038161	1.74492	TRUE	TRUE	640	Cytochrome c-type heme lyase	C:mitochondrion;C:mitochondrial inner membrane	P:oxidation-reduction process;P:organ morphogenesis	F:metal ion binding;F:holocytochrome-c synthase activity
P05556	red	sp|P05556|ITB1_HUMAN	5	0.00394356	1.54789	0.00308768	1.66601	TRUE	TRUE	187	Integrin beta-1	C:basement membrane;C:focal adhesion;C:integrin alpha3-beta1 complex;C:recycling endosome;C:ruffle membrane;C:dendritic spine;C:integrin complex;C:melanosome;C:membrane;C:intercalated disc;C:sarcolemma;C:extracellular vesicular exosome;C:integrin alpha10-beta1 complex;C:hemidesmosome;C:integrin alpha9-beta1 complex;C:external side of plasma membrane;C:integrin alpha11-beta1 complex;C:myelin sheat…	P:positive regulation of peptidyl-tyrosine phosphorylation;P:extracellular matrix organization;P:regulation of collagen catabolic process;P:homophilic cell adhesion via plasma membrane adhesion molecules;P:positive regulation of apoptotic process;P:negative regulation of Rho protein signal transduction;P:leukocyte tethering or rolling;P:negative regulation of neuron differentiation;P:maternal pro…	F:virus receptor activity;F:collagen binding involved in cell-matrix adhesion;F:metal ion binding;F:cell adhesion molecule binding;F:actin binding;F:protease binding;F:peptide binding;F:protein heterodimerization activity
P49589	red	sp|P49589|SYCC_HUMAN	2	0.00105865	1.54806	0.033443	1.57251	TRUE	TRUE	582	Cysteine--tRNA ligase, cytoplasmic	C:cytoplasm;C:cytosol	P:tRNA aminoacylation for protein translation;P:gene expression;P:cysteinyl-tRNA aminoacylation	F:protein homodimerization activity;F:ATP binding;F:tRNA binding;F:metal ion binding;F:cysteine-tRNA ligase activity
P27816	red	sp|P27816|MAP4_HUMAN	3	0.000493113	1.57294	0.0190631	1.57166	TRUE	TRUE	410	Microtubule-associated protein 4	C:microtubule;C:extracellular vesicular exosome;C:microtubule associated complex;C:cytoplasm;C:plasma membrane;C:mitotic spindle;C:microtubule cytoskeleton	P:mitotic spindle organization;P:cell division;P:establishment of spindle orientation;P:microtubule sliding	F:structural molecule activity;F:poly(A) RNA binding
P61313	red	sp|P61313|RL15_HUMAN	3	0.000784458	1.57689	0.0141207	1.51887	TRUE	TRUE	699	60S ribosomal protein L15	C:ribosome;C:nucleus;C:cytosolic large ribosomal subunit;C:extracellular vesicular exosome;C:cytosol	P:cellular protein metabolic process;P:viral life cycle;P:translational termination;P:viral transcription;P:viral process;P:translation;P:translational elongation;P:gene expression;P:translational initiation;P:SRP-dependent cotranslational protein targeting to membrane;P:nuclear-transcribed mRNA catabolic process, nonsense-mediated decay	F:RNA binding;F:structural constituent of ribosome;F:poly(A) RNA binding
P17174	red	sp|P17174|AATC_HUMAN	8	0.0111791	1.5877	1.15747e-05	1.63883	TRUE	TRUE	317	Aspartate aminotransferase, cytoplasmic	C:axon terminus;C:nucleus;C:cytoplasm;C:lysosome;C:cytosol;C:extracellular vesicular exosome	P:gluconeogenesis;P:cellular response to insulin stimulus;P:pathogenesis;P:response to glucocorticoid;P:fatty acid homeostasis;P:2-oxoglutarate metabolic process;P:polyamine metabolic process;P:L-methionine biosynthetic process from methylthioadenosine;P:glutamate catabolic process to 2-oxoglutarate;P:aspartate metabolic process;P:glycerol biosynthetic process;P:small molecule metabolic process;P…	F:carboxylic acid binding;F:pyridoxal phosphate binding;F:phosphatidylserine decarboxylase activity;F:L-cysteine:2-oxoglutarate aminotransferase activity;F:L-aspartate:2-oxoglutarate aminotransferase activity;F:L-phenylalanine:2-oxoglutarate aminotransferase activity
Q9NR30	red	sp|Q9NR30|DDX21_HUMAN	11	0.000285369	1.59542	5.11285e-06	1.69061	TRUE	TRUE	1205	Nucleolar RNA helicase 2	C:nucleolus;C:membrane;C:nucleus	P:metabolic process;P:response to exogenous dsRNA;P:response to virus;P:osteoblast differentiation	F:ATP-dependent RNA helicase activity;F:poly(A) RNA binding;F:ATP binding;F:double-stranded RNA binding
P09382	red	sp|P09382|LEG1_HUMAN	12	0.00206975	1.60176	0.00174121	1.53419	TRUE	TRUE	237	Galectin-1	C:extracellular vesicular exosome;C:proteinaceous extracellular matrix;C:cell surface;C:cytoplasm;C:extracellular space;C:nucleus;C:intracellular	P:negative regulation of cell-substrate adhesion;P:positive regulation of I-kappaB kinase/NF-kappaB signaling;P:regulation of apoptotic process;P:T cell costimulation;P:negative regulation of neuron projection development;P:plasma cell differentiation;P:myoblast differentiation;P:response to axon injury;P:response to drug;P:cellular response to glucose stimulus;P:signal transduction;P:multicellul…	F:poly(A) RNA binding;F:signal transducer activity;F:galactoside binding;F:lactose binding
P24534	red	sp|P24534|EF1B_HUMAN	9	0.00180231	1.62258	0.002372	1.68416	TRUE	TRUE	381	Elongation factor 1-beta	C:eukaryotic translation elongation factor 1 complex;C:cytosol;C:cytoplasm	P:cellular protein metabolic process;P:translational elongation;P:translation;P:gene expression	F:translation elongation factor activity
P18206	red	sp|P18206|VINC_HUMAN	20	0.000227869	1.63182	1.91853e-06	1.64475	TRUE	TRUE	327	Vinculin	C:adherens junction;C:cytosol;C:extracellular region;C:cytoskeleton;C:vesicle;C:cell-substrate junction;C:plasma membrane;C:focal adhesion;C:actin cytoskeleton;C:fascia adherens;C:extracellular vesicular exosome;C:costamere;C:cell-cell adherens junction;C:cell-cell junction;C:protein complex	P:blood coagulation;P:lamellipodium assembly;P:adherens junction assembly;P:platelet activation;P:epithelial cell-cell adhesion;P:morphogenesis of an epithelium;P:muscle contraction;P:protein localization to cell surface;P:apical junction assembly;P:negative regulation of cell migration;P:axon extension;P:movement of cell or subcellular component;P:platelet aggregation;P:cell-matrix adhesion;P:pl…	F:cadherin binding;F:dystroglycan binding;F:alpha-catenin binding;F:beta-catenin binding;F:actin binding;F:structural molecule activity
P60842	red	sp|P60842|IF4A1_HUMAN	4	0.00540812	1.63272	0.0121938	1.88433	TRUE	TRUE	679	Eukaryotic initiation factor 4A-I	C:extracellular vesicular exosome;C:cytoplasm;C:eukaryotic translation initiation factor 4F complex;C:membrane;C:cytosol	P:cytokine-mediated signaling pathway;P:gene expression;P:translational initiation;P:cellular protein metabolic process;P:organ regeneration;P:translation;P:viral process;P:nuclear-transcribed mRNA poly(A) tail shortening;P:nuclear-transcribed mRNA catabolic process, deadenylation-dependent decay	F:mRNA binding;F:RNA cap binding;F:translation factor activity, nucleic acid binding;F:helicase activity;F:double-stranded RNA binding;F:translation initiation factor activity;F:ATP binding;F:poly(A) RNA binding
P41091	red	sp|P41091|IF2G_HUMAN	5	0.00250815	1.6439	0.00106928	1.64506	TRUE	TRUE	518	Eukaryotic translation initiation factor 2 subunit 3	C:cytoplasm;C:cytosol;C:extracellular vesicular exosome	P:translation;P:translational initiation;P:cellular protein metabolic process;P:gene expression	F:GTPase activity;F:translation factor activity, nucleic acid binding;F:translation initiation factor activity;F:GTP binding
P22102	red	sp|P22102|PUR2_HUMAN	12	0.00303472	1.68421	0.000940286	1.78342	TRUE	TRUE	362	Phosphoribosylglycinamide formyltransferase	C:extracellular vesicular exosome;C:cytosol	P:response to organic substance;P:brainstem development;P:nucleobase-containing small molecule metabolic process;P:small molecule metabolic process;P:purine ribonucleoside monophosphate biosynthetic process;P:cerebellum development;P:cerebral cortex development;P:purine nucleobase metabolic process;P:tetrahydrofolate biosynthetic process;P:response to inorganic substance;P:purine nucleobase biosy…	F:phosphoribosylglycinamide formyltransferase activity;F:phosphoribosylformylglycinamidine cyclo-ligase activity;F:phosphoribosylamine-glycine ligase activity;F:ATP binding;F:metal ion binding;F:methyltransferase activity
P11387	red	sp|P11387|TOP1_HUMAN	4	0.0104721	1.7083	0.0209946	1.63919	TRUE	TRUE	266	DNA topoisomerase 1	C:cytoplasmic mRNA processing body;C:nucleus;C:nucleoplasm;C:nucleolus;C:perikaryon;C:replication fork protection complex	P:phosphorylation;P:circadian rhythm;P:chromatin remodeling;P:programmed cell death;P:DNA topological change;P:embryonic cleavage;P:viral process;P:response to drug;P:circadian regulation of gene expression;P:DNA replication;P:chromosome segregation	F:poly(A) RNA binding;F:DNA binding;F:DNA topoisomerase type II (ATP-hydrolyzing) activity;F:chromatin binding;F:DNA topoisomerase type I activity;F:core promoter sequence-specific DNA binding
P29692	red	sp|P29692|EF1D_HUMAN	5	0.00435482	1.74553	0.00646592	1.62958	TRUE	TRUE	423	Elongation factor 1-delta	C:nucleolus;C:eukaryotic translation elongation factor 1 complex;C:nucleus;C:cytoplasm;C:cytosol	P:signal transduction;P:positive regulation of I-kappaB kinase/NF-kappaB signaling;P:transcription, DNA-templated;P:translational elongation;P:gene expression;P:cellular protein metabolic process;P:regulation of cell death;P:regulation of transcription, DNA-templated;P:mRNA transcription;P:cellular response to ionizing radiation;P:translation	F:translation elongation factor activity;F:translation factor activity, nucleic acid binding;F:signal transducer activity;F:heat shock protein binding;F:activating transcription factor binding;F:DNA binding
P00491	red	sp|P00491|PNPH_HUMAN	11	0.00381181	1.86517	0.000111833	1.89069	TRUE	TRUE	149	Purine nucleoside phosphorylase	C:intracellular;C:extracellular vesicular exosome;C:cytosol;C:cytoplasm;C:cytoskeleton	P:NAD biosynthesis via nicotinamide riboside salvage pathway;P:purine nucleotide catabolic process;P:urate biosynthetic process;P:inosine catabolic process;P:immune response;P:positive regulation of alpha-beta T cell differentiation;P:positive regulation of T cell proliferation;P:purine nucleobase metabolic process;P:response to drug;P:nucleobase-containing small molecule metabolic process;P:nucl…	F:nucleoside binding;F:purine-nucleoside phosphorylase activity;F:drug binding;F:purine nucleobase binding;F:phosphate ion binding
P68371	red	sp|P68371|TBB4B_HUMAN	7	0.00558083	1.90433	0.00265518	1.82564	TRUE	TRUE	780	Tubulin beta-4B chain	C:nucleus;C:vesicle;C:extracellular vesicular exosome;C:microtubule;C:cytoskeleton;C:cytosol	P:mitotic cell cycle;P:'de novo' posttranslational protein folding;P:organelle organization;P:natural killer cell mediated cytotoxicity;P:transmembrane transport;P:cellular protein metabolic process;P:protein folding;P:spindle assembly;P:G2/M transition of mitotic cell cycle;P:movement of cell or subcellular component;P:protein polymerization	F:MHC class I protein binding;F:structural constituent of cytoskeleton;F:unfolded protein binding;F:GTPase activity;F:double-stranded RNA binding;F:GTP binding
P08195	red	sp|P08195|4F2_HUMAN	4	0.00150769	1.90965	0.0167015	2.09323	TRUE	TRUE	222	4F2 cell-surface antigen heavy chain	C:nucleus;C:melanosome;C:nucleoplasm;C:cytoplasm;C:plasma membrane;C:extracellular vesicular exosome;C:membrane;C:apical plasma membrane;C:cell surface;C:integral component of membrane	P:leucine import;P:cell growth;P:carbohydrate metabolic process;P:ion transport;P:blood coagulation;P:response to exogenous dsRNA;P:transmembrane transport;P:leukocyte migration;P:sodium ion transmembrane transport;P:tryptophan transport;P:calcium ion transport;P:amino acid transport	F:poly(A) RNA binding;F:calcium:sodium antiporter activity;F:double-stranded RNA binding;F:catalytic activity;F:cation binding;F:neutral amino acid transmembrane transporter activity
P07108	red	sp|P07108|ACBP_HUMAN	2	0.0235356	1.91821	0.0133652	1.91811	TRUE	TRUE	202	Acyl-CoA-binding protein	C:mitochondrion;C:endoplasmic reticulum;C:Golgi apparatus;C:extracellular vesicular exosome;C:perinuclear endoplasmic reticulum	P:behavioral fear response;P:transport;P:triglyceride metabolic process;P:hair follicle development;P:learning or memory;P:lateral ventricle development;P:phosphatidylcholine acyl-chain remodeling;P:long-term synaptic potentiation	F:long-chain fatty acyl-CoA binding;F:lipid binding;F:protein dimerization activity;F:benzodiazepine receptor binding
P67809	red	sp|P67809|YBOX1_HUMAN	6	0.00529532	1.94413	0.00296496	1.88665	TRUE	TRUE	773	Nuclease-sensitive element-binding protein 1	C:nucleoplasm;C:extracellular vesicular exosome;C:nucleus;C:histone pre-mRNA 3'end processing complex;C:CRD-mediated mRNA stability complex;C:intracellular membrane-bounded organelle;C:cytoplasm;C:ribonucleoprotein complex;C:nuclear membrane;C:U12-type spliceosomal complex;C:cytoplasmic stress granule	P:negative regulation of transcription from RNA polymerase II promoter;P:in utero embryonic development;P:mRNA splicing, via spliceosome;P:positive regulation of cell division;P:negative regulation of striated muscle cell differentiation;P:CRD-mediated mRNA stabilization;P:regulation of transcription, DNA-templated;P:gene expression;P:transcription from RNA polymerase II promoter;P:positive regul…	F:single-stranded DNA binding;F:poly(A) RNA binding;F:double-stranded DNA binding;F:sequence-specific DNA binding transcription factor activity;F:DNA binding;F:RNA polymerase II core promoter proximal region sequence-specific DNA binding transcription factor activity involved in positive regulation of transcription;F:RNA binding;F:RNA polymerase II core promoter proximal region sequence-specific …
P13639	red	sp|P13639|EF2_HUMAN	43	0.000683727	1.98627	2.42661e-09	1.93163	TRUE	TRUE	283	Elongation factor 2	C:aggresome;C:membrane;C:polysome;C:plasma membrane;C:cytoplasm;C:extracellular vesicular exosome;C:cytosol;C:ribonucleoprotein complex;C:nucleus	P:pathogenesis;P:translation;P:gene expression;P:peptidyl-diphthamide biosynthetic process from peptidyl-histidine;P:positive regulation of translation;P:post-translational protein modification;P:hematopoietic progenitor cell differentiation;P:cellular protein metabolic process;P:translational elongation	F:translation elongation factor activity;F:protein kinase binding;F:poly(A) RNA binding;F:GTPase activity;F:GTP binding
Q6PIU2	red	sp|Q6PIU2|NCEH1_HUMAN	3	0.00120699	2.0204	0.0317564	2.16347	TRUE	TRUE	1006	Neutral cholesterol ester hydrolase 1	C:integral component of membrane;C:endoplasmic reticulum;C:membrane	P:lipid catabolic process	F:carboxylic ester hydrolase activity
Q96QD8	red	sp|Q96QD8|S38A2_HUMAN	2	0.0434225	2.1382	0.020374	2.1639	TRUE	TRUE	1110	Sodium-coupled neutral amino acid transporter 2	C:integral component of plasma membrane;C:plasma membrane	P:neurotransmitter secretion;P:glutamate secretion;P:ion transport;P:amino acid transport;P:sodium ion transport;P:transmembrane transport;P:amino acid transmembrane transport;P:synaptic transmission	F:amino acid transmembrane transporter activity;F:symporter activity
P04080	red	sp|P04080|CYTB_HUMAN	5	0.000931188	2.15661	0.0229771	2.08105	TRUE	TRUE	166	Cystatin-B	C:nucleolus;C:cytoplasm;C:extracellular vesicular exosome;C:extracellular space	P:negative regulation of peptidase activity;P:negative regulation of proteolysis;P:regulation of apoptotic process;P:negative regulation of endopeptidase activity;P:adult locomotory behavior	F:poly(A) RNA binding;F:cysteine-type endopeptidase inhibitor activity;F:protease binding;F:endopeptidase inhibitor activity
P68104	red	sp|P68104|EF1A1_HUMAN	40	0.000826063	2.21727	5.37772e-14	2.46255	TRUE	TRUE	778	Elongation factor 1-alpha 1	C:ruffle membrane;C:cortical actin cytoskeleton;C:nucleolus;C:membrane;C:cytoplasm;C:cytosol;C:extracellular space;C:eukaryotic translation elongation factor 1 complex;C:extracellular vesicular exosome;C:nucleus	P:translational elongation;P:transcription, DNA-templated;P:translation;P:cellular response to epidermal growth factor stimulus;P:regulation of transcription, DNA-templated;P:gene expression;P:cellular protein metabolic process	F:translation elongation factor activity;F:GTP binding;F:tRNA binding;F:GTPase activity;F:poly(A) RNA binding;F:protein kinase binding
O75369	red	sp|O75369|FLNB_HUMAN	39	0.000127855	2.35629	3.01317e-10	2.25937	TRUE	TRUE	95	Filamin-B	C:plasma membrane;C:integral component of membrane;C:cytosol;C:actin cytoskeleton;C:Z disc;C:extracellular vesicular exosome;C:cell cortex;C:stress fiber;C:cytoplasm;C:focal adhesion	P:actin cytoskeleton organization;P:signal transduction;P:cytokine-mediated signaling pathway;P:skeletal muscle tissue development;P:cytoskeletal anchoring at plasma membrane;P:cell differentiation	F:poly(A) RNA binding;F:identical protein binding;F:actin binding
P04083	red	sp|P04083|ANXA1_HUMAN	29	8.61934e-05	3.07527	1.06881e-09	2.69152	TRUE	TRUE	167	Annexin A1	C:focal adhesion;C:nucleus;C:extracellular vesicular exosome;C:protein complex;C:plasma membrane;C:cilium;C:cytoplasm;C:endosome;C:extracellular space;C:mast cell granule;C:vesicle;C:basolateral plasma membrane;C:mitochondrial membrane;C:cell surface;C:cornified envelope;C:sarcolemma;C:extracellular region	P:arachidonic acid secretion;P:hepatocyte differentiation;P:regulation of cell proliferation;P:insulin secretion;P:keratinocyte differentiation;P:positive regulation of G1/S transition of mitotic cell cycle;P:gliogenesis;P:response to estradiol;P:DNA duplex unwinding;P:negative regulation of apoptotic process;P:response to interleukin-1;P:response to drug;P:negative regulation of phospholipase A2…	F:annealing helicase activity;F:helicase activity;F:structural molecule activity;F:single-stranded DNA binding;F:single-stranded RNA binding;F:protein binding, bridging;F:calcium ion binding;F:calcium-dependent phospholipid binding;F:double-stranded DNA-dependent ATPase activity;F:phospholipid binding;F:receptor binding;F:calcium-dependent protein binding;F:phospholipase A2 inhibitor activity
P47895	red	sp|P47895|AL1A3_HUMAN	3	0.00239946	3.19039	0.044284	3.61084	TRUE	TRUE	560	Aldehyde dehydrogenase family 1 member A3	C:extracellular vesicular exosome;C:cytoplasm;C:cytosol	P:inner ear morphogenesis;P:locomotory behavior;P:olfactory pit development;P:retinol metabolic process;P:positive regulation of apoptotic process;P:optic cup morphogenesis involved in camera-type eye development;P:face development;P:nucleus accumbens development;P:retinoic acid metabolic process;P:embryonic eye morphogenesis;P:retinoic acid biosynthetic process;P:neuromuscular process controllin…	F:NAD+ binding;F:thyroid hormone binding;F:aldehyde dehydrogenase (NAD) activity;F:aldehyde dehydrogenase [NAD(P)+] activity;F:retinal dehydrogenase activity;F:protein homodimerization activity
P02786	red	sp|P02786|TFR1_HUMAN	6	0.00312409	3.38263	0.000105421	3.24653	TRUE	TRUE	159	Transferrin receptor protein 1, serum form	C:plasma membrane;C:melanosome;C:extracellular vesicular exosome;C:cell surface;C:membrane;C:recycling endosome;C:intracellular membrane-bounded organelle;C:extracellular region;C:cytoplasmic membrane-bounded vesicle;C:perinuclear region of cytoplasm;C:coated pit;C:blood microparticle;C:vesicle;C:endosome;C:external side of plasma membrane;C:extracellular space;C:integral component of plasma memb…	P:transmembrane transport;P:positive regulation of bone resorption;P:cellular iron ion homeostasis;P:transferrin transport;P:viral process;P:cellular response to drug;P:iron ion import;P:osteoclast differentiation	F:double-stranded RNA binding;F:poly(A) RNA binding;F:identical protein binding;F:transferrin receptor activity
P00352	red	sp|P00352|AL1A1_HUMAN	35	1.23732e-05	3.42766	4.70518e-14	3.26063	TRUE	TRUE	143	Retinal dehydrogenase 1	C:extracellular vesicular exosome;C:cytoplasm;C:cytosol	P:xenobiotic metabolic process;P:small molecule metabolic process;P:positive regulation of Ras GTPase activity;P:cellular aldehyde metabolic process;P:retinol metabolic process;P:ethanol oxidation	F:3-chloroallyl aldehyde dehydrogenase activity;F:retinal dehydrogenase activity;F:Ras GTPase activator activity;F:androgen binding;F:aldehyde dehydrogenase (NAD) activity;F:benzaldehyde dehydrogenase (NAD+) activity
P02768	red	sp|P02768|ALBU_HUMAN	18	0.0275467	5.67538	5.37661e-05	8.07747	TRUE	TRUE	158	Serum albumin	C:extracellular vesicular exosome;C:platelet alpha granule lumen;C:extracellular space;C:protein complex;C:blood microparticle;C:nucleus;C:basement membrane;C:extracellular region	P:maintenance of mitochondrion location;P:small molecule metabolic process;P:negative regulation of programmed cell death;P:response to mercury ion;P:receptor-mediated endocytosis;P:platelet degranulation;P:bile acid and bile salt transport;P:positive regulation of circadian sleep/wake cycle, non-REM sleep;P:lipoprotein metabolic process;P:transmembrane transport;P:cellular response to starvation…	F:pyridoxal phosphate binding;F:antioxidant activity;F:fatty acid binding;F:drug binding;F:zinc ion binding;F:chaperone binding;F:toxic substance binding;F:DNA binding;F:copper ion binding

## Sheet: Comp2
Uniprot	Colour	Protein	NumberPeptides	PvalProteins	FCProteins	PvalPeptides	FCPeptides	CritProt	CritPep	Order	protein_name	Cellular Component	Biological Process	Molecular Function
O00264	blue	sp|O00264|PGRC1_HUMAN	3	5.51703e-06	0.218057	0.00332507	0.225661	TRUE	TRUE	13	Membrane-associated progesterone receptor component 1	C:membrane;C:endoplasmic reticulum;C:nucleolus;C:endoplasmic reticulum membrane;C:integral component of membrane;C:extracellular vesicular exosome	P:axon guidance	F:heme binding;F:steroid binding
P08727	blue	sp|P08727|K1C19_HUMAN	7	0.0008767	0.257424	0.00243636	0.282414	TRUE	TRUE	230	Keratin, type I cytoskeletal 19	C:sarcolemma;C:extracellular vesicular exosome;C:intermediate filament;C:costamere;C:cell periphery;C:dystrophin-associated glycoprotein complex;C:Z disc	P:sarcomere organization;P:cell differentiation involved in embryonic placenta development;P:response to estrogen;P:viral process	F:structural constituent of muscle;F:structural constituent of cytoskeleton
P21980	blue	sp|P21980|TGM2_HUMAN	16	7.03444e-05	0.258562	2.71704e-08	0.2451	TRUE	TRUE	359	Protein-glutamine gamma-glutamyltransferase 2	C:focal adhesion;C:extracellular vesicular exosome;C:cytosol;C:plasma membrane;C:mitochondrion	P:positive regulation of smooth muscle cell proliferation;P:positive regulation of cytosolic calcium ion concentration involved in phospholipase C-activating G-protein coupled signaling pathway;P:isopeptide cross-linking via N6-(L-isoglutamyl)-L-lysine;P:salivary gland cavitation;P:blood vessel remodeling;P:apoptotic cell clearance;P:branching involved in salivary gland morphogenesis;P:positive r…	F:GTP binding;F:protein-glutamine gamma-glutamyltransferase activity;F:metal ion binding
P05783	blue	sp|P05783|K1C18_HUMAN	35	0.000261048	0.342241	1.50662e-15	0.368093	TRUE	TRUE	188	Keratin, type I cytoskeletal 18	C:cytoplasm;C:extracellular vesicular exosome;C:cell periphery;C:centriolar satellite;C:microtubule organizing center;C:intermediate filament;C:keratin filament;C:perinuclear region of cytoplasm;C:nucleolus	P:Golgi to plasma membrane CFTR protein transport;P:viral process;P:intermediate filament cytoskeleton organization;P:anatomical structure morphogenesis;P:extrinsic apoptotic signaling pathway;P:hepatocyte apoptotic process;P:tumor necrosis factor-mediated signaling pathway;P:negative regulation of apoptotic process;P:cell cycle	F:structural molecule activity;F:poly(A) RNA binding;F:scaffold protein binding
P05787	blue	sp|P05787|K2C8_HUMAN	43	0.00325067	0.3571	1.05319e-14	0.383016	TRUE	TRUE	189	Keratin, type II cytoskeletal 8	C:nuclear matrix;C:intermediate filament;C:cytoplasm;C:cell-cell junction;C:Z disc;C:intermediate filament cytoskeleton;C:extracellular vesicular exosome;C:sarcolemma;C:nucleus;C:dystrophin-associated glycoprotein complex;C:costamere;C:nucleoplasm;C:keratin filament	P:extrinsic apoptotic signaling pathway;P:response to other organism;P:response to hydrostatic pressure;P:sarcomere organization;P:cell differentiation involved in embryonic placenta development;P:tumor necrosis factor-mediated signaling pathway;P:viral process;P:hepatocyte apoptotic process	F:structural molecule activity;F:scaffold protein binding
P49419	blue	sp|P49419|AL7A1_HUMAN	24	5.52547e-06	0.373907	1.34198e-07	0.428347	TRUE	TRUE	578	Alpha-aminoadipic semialdehyde dehydrogenase	C:mitochondrion;C:extracellular vesicular exosome;C:cytosol;C:mitochondrial matrix;C:nucleus;C:cytoplasm	P:small molecule metabolic process;P:lysine catabolic process;P:cellular nitrogen compound metabolic process;P:cellular aldehyde metabolic process;P:glycine betaine biosynthetic process from choline;P:sensory perception of sound	F:betaine-aldehyde dehydrogenase activity;F:aldehyde dehydrogenase (NAD) activity;F:L-aminoadipate-semialdehyde dehydrogenase activity
Q04446	blue	sp|Q04446|GLGB_HUMAN	4	2.36327e-05	0.467002	0.0384086	0.479559	TRUE	TRUE	824	1,4-alpha-glucan-branching enzyme	C:extracellular vesicular exosome;C:cytosol	P:generation of precursor metabolites and energy;P:carbohydrate metabolic process;P:glycogen biosynthetic process;P:glucose metabolic process;P:pathogenesis;P:glycogen metabolic process;P:small molecule metabolic process	F:cation binding;F:hydrolase activity, hydrolyzing O-glycosyl compounds;F:1,4-alpha-glucan branching enzyme activity
Q7Z2K6	blue	sp|Q7Z2K6|ERMP1_HUMAN	3	0.00216051	0.489744	0.00183473	0.486987	TRUE	TRUE	1016	Endoplasmic reticulum metallopeptidase 1	C:membrane;C:endoplasmic reticulum membrane;C:integral component of membrane		F:metallopeptidase activity;F:metal ion binding
P00352	blue	sp|P00352|AL1A1_HUMAN	35	7.07754e-05	0.532732	4.91417e-21	0.54413	TRUE	TRUE	143	Retinal dehydrogenase 1	C:extracellular vesicular exosome;C:cytoplasm;C:cytosol	P:xenobiotic metabolic process;P:small molecule metabolic process;P:positive regulation of Ras GTPase activity;P:cellular aldehyde metabolic process;P:retinol metabolic process;P:ethanol oxidation	F:3-chloroallyl aldehyde dehydrogenase activity;F:retinal dehydrogenase activity;F:Ras GTPase activator activity;F:androgen binding;F:aldehyde dehydrogenase (NAD) activity;F:benzaldehyde dehydrogenase (NAD+) activity
P43490	blue	sp|P43490|NAMPT_HUMAN	13	0.00402664	0.543943	1.2275e-07	0.496429	TRUE	TRUE	535	Nicotinamide phosphoribosyltransferase	C:extracellular vesicular exosome;C:cytosol;C:nucleus;C:extracellular space	P:vitamin metabolic process;P:positive regulation of cell proliferation;P:water-soluble vitamin metabolic process;P:signal transduction;P:positive regulation of nitric-oxide synthase biosynthetic process;P:NAD biosynthetic process;P:positive regulation of smooth muscle cell proliferation;P:circadian rhythm;P:response to organic cyclic compound;P:cell-cell signaling;P:NAD metabolic process;P:nicot…	F:cytokine activity;F:nicotinamide phosphoribosyltransferase activity;F:nicotinate-nucleotide diphosphorylase (carboxylating) activity;F:drug binding
Q8NC51	blue	sp|Q8NC51|PAIRB_HUMAN	8	0.0321927	0.562141	0.00301244	0.614132	TRUE	TRUE	1044	Plasminogen activator inhibitor 1 RNA-binding protein	C:extracellular vesicular exosome;C:cytoplasm;C:plasma membrane;C:nucleus;C:perinuclear region of cytoplasm;C:membrane	P:regulation of mRNA stability;P:regulation of apoptotic process	F:poly(A) RNA binding;F:mRNA 3'-UTR binding
O14980	blue	sp|O14980|XPO1_HUMAN	12	0.039568	0.565047	0.000373427	0.492143	TRUE	TRUE	38	Exportin-1	C:intracellular membrane-bounded organelle;C:membrane;C:nucleoplasm;C:annulate lamellae;C:nuclear membrane;C:Cajal body;C:ribonucleoprotein complex;C:kinetochore;C:nucleolus;C:cytosol;C:cytoplasm;C:nuclear envelope;C:nucleus	P:intracellular transport of virus;P:mRNA transport;P:viral life cycle;P:negative regulation of transcription from RNA polymerase II promoter;P:mitotic cell cycle;P:protein localization to nucleus;P:regulation of protein export from nucleus;P:gene expression;P:negative regulation of transforming growth factor beta receptor signaling pathway;P:response to drug;P:transforming growth factor beta rec…	F:RNA binding;F:nucleocytoplasmic transporter activity;F:transporter activity;F:protein transporter activity
P49321	blue	sp|P49321|NASP_HUMAN	5	0.000583289	0.573083	0.00159313	0.48437	TRUE	TRUE	573	Nuclear autoantigenic sperm protein	C:cytoplasm;C:nucleus;C:protein complex;C:nuclear chromatin;C:nucleoplasm	P:DNA replication-independent nucleosome assembly;P:cell proliferation;P:nucleosome assembly;P:protein transport;P:cell cycle;P:DNA replication;P:DNA replication-dependent nucleosome assembly;P:histone exchange;P:blastocyst development	F:Hsp90 protein binding;F:protein complex binding
P26447	blue	sp|P26447|S10A4_HUMAN	12	0.00259494	0.605809	3.33198e-07	0.537014	TRUE	TRUE	397	Protein S100-A4	C:extracellular space;C:extracellular vesicular exosome;C:nucleus;C:perinuclear region of cytoplasm;C:neuron projection	P:epithelial to mesenchymal transition;P:positive regulation of I-kappaB kinase/NF-kappaB signaling	F:calcium ion binding;F:poly(A) RNA binding;F:RAGE receptor binding
Q9UL46	blue	sp|Q9UL46|PSME2_HUMAN	8	0.0302012	0.617244	0.00110898	0.538495	TRUE	TRUE	1272	Proteasome activator complex subunit 2	C:proteasome activator complex;C:membrane;C:cytosol;C:nucleoplasm;C:proteasome complex;C:extracellular vesicular exosome	P:negative regulation of ubiquitin-protein ligase activity involved in mitotic cell cycle;P:regulation of cellular amino acid metabolic process;P:G1/S transition of mitotic cell cycle;P:DNA damage response, signal transduction by p53 class mediator resulting in cell cycle arrest;P:antigen processing and presentation of exogenous peptide antigen via MHC class I, TAP-dependent;P:positive regulation…
P00491	blue	sp|P00491|PNPH_HUMAN	11	0.00472361	0.618358	9.19152e-10	0.593945	TRUE	TRUE	149	Purine nucleoside phosphorylase	C:intracellular;C:extracellular vesicular exosome;C:cytosol;C:cytoplasm;C:cytoskeleton	P:NAD biosynthesis via nicotinamide riboside salvage pathway;P:purine nucleotide catabolic process;P:urate biosynthetic process;P:inosine catabolic process;P:immune response;P:positive regulation of alpha-beta T cell differentiation;P:positive regulation of T cell proliferation;P:purine nucleobase metabolic process;P:response to drug;P:nucleobase-containing small molecule metabolic process;P:nucl…	F:nucleoside binding;F:purine-nucleoside phosphorylase activity;F:drug binding;F:purine nucleobase binding;F:phosphate ion binding
Q13263	blue	sp|Q13263|TIF1B_HUMAN	8	0.00385313	0.630867	0.000101551	0.597214	TRUE	TRUE	877	Transcription intermediary factor 1-beta	C:nucleoplasm;C:RNA polymerase II transcription factor complex;C:nucleus;C:nuclear heterochromatin;C:nuclear euchromatin	P:negative regulation of viral release from host cell;P:innate immune response;P:DNA methylation involved in embryo development;P:negative regulation of DNA demethylation;P:regulation of genetic imprinting;P:negative regulation of transcription from RNA polymerase II promoter;P:protein autophosphorylation;P:embryonic placenta morphogenesis;P:protein oligomerization;P:protein ubiquitination;P:posi…	F:sequence-specific DNA binding;F:ubiquitin-protein transferase activity;F:transcription coactivator activity;F:Krueppel-associated box domain binding;F:zinc ion binding;F:chromo shadow domain binding;F:sequence-specific DNA binding transcription factor activity;F:protein kinase activity;F:ubiquitin protein ligase binding;F:transcription corepressor activity;F:DNA binding;F:poly(A) RNA binding;F:…
Q9Y2X3	blue	sp|Q9Y2X3|NOP58_HUMAN	3	0.00864065	0.636764	0.0365417	0.594965	TRUE	TRUE	1298	Nucleolar protein 58	C:membrane;C:Cajal body;C:pre-snoRNP complex;C:cytoplasm;C:box C/D snoRNP complex;C:nucleus;C:nucleolus;C:small nucleolar ribonucleoprotein complex	P:rRNA modification;P:rRNA processing;P:snRNP protein import into nucleus;P:cell growth	F:poly(A) RNA binding;F:snoRNA binding
Q06830	blue	sp|Q06830|PRDX1_HUMAN	15	0.0332807	0.660606	7.18795e-08	0.63385	TRUE	TRUE	836	Peroxiredoxin-1	C:nucleus;C:cytosol;C:extracellular vesicular exosome;C:cytoplasm;C:nuclear euchromatin;C:melanosome;C:peroxisomal matrix;C:mitochondrial matrix;C:extracellular space;C:nucleolus	P:regulation of stress-activated MAPK cascade;P:erythrocyte homeostasis;P:removal of superoxide radicals;P:regulation of NF-kappaB import into nucleus;P:hydrogen peroxide catabolic process;P:cell proliferation;P:skeletal system development;P:natural killer cell mediated cytotoxicity;P:retina homeostasis;P:response to reactive oxygen species	F:peroxidase activity;F:heme binding;F:thioredoxin peroxidase activity;F:poly(A) RNA binding
Q01813	red	sp|Q01813|K6PP_HUMAN	5	0.000501715	1.52099	0.00108192	1.54879	TRUE	TRUE	812	ATP-dependent 6-phosphofructokinase, platelet type	C:membrane;C:cytosol;C:extracellular vesicular exosome;C:nucleus	P:carbohydrate phosphorylation;P:small molecule metabolic process;P:glucose metabolic process;P:glycolytic process;P:carbohydrate metabolic process;P:fructose 6-phosphate metabolic process;P:pathogenesis	F:metal ion binding;F:ATP binding;F:6-phosphofructokinase activity;F:protein complex binding
P02545	red	sp|P02545|LMNA_HUMAN	20	0.000142399	1.56174	6.44588e-15	1.56269	TRUE	TRUE	155	Lamin-A/C	C:cytosol;C:nuclear speck;C:lamin filament;C:cytoplasm;C:nucleus;C:nuclear envelope;C:perinuclear region of cytoplasm;C:intermediate filament;C:nuclear lamina;C:nuclear membrane;C:nucleoplasm	P:regulation of cell migration;P:establishment or maintenance of microtubule cytoskeleton polarity;P:mitotic nuclear envelope disassembly;P:protein localization to nucleus;P:activation of signaling protein activity involved in unfolded protein response;P:ventricular cardiac muscle cell development;P:positive regulation of cell aging;P:negative regulation of extrinsic apoptotic signaling pathway;P…	F:structural molecule activity
P07384	red	sp|P07384|CAN1_HUMAN	5	0.0101234	1.6	0.000251033	1.63542	TRUE	TRUE	207	Calpain-1 catalytic subunit	C:extracellular vesicular exosome;C:cytosol;C:cytoplasm;C:membrane;C:focal adhesion;C:plasma membrane	P:extracellular matrix organization;P:proteolysis;P:extracellular matrix disassembly;P:positive regulation of cell proliferation;P:receptor catabolic process	F:calcium ion binding;F:calcium-dependent cysteine-type endopeptidase activity
P13797	red	sp|P13797|PLST_HUMAN	7	0.00051015	1.63649	0.0147543	1.50462	TRUE	TRUE	287	Plastin-3	C:cytoplasm	P:bone development	F:calcium ion binding
P05556	red	sp|P05556|ITB1_HUMAN	5	0.025228	1.78443	0.0035547	1.71763	TRUE	TRUE	187	Integrin beta-1	C:basement membrane;C:focal adhesion;C:integrin alpha3-beta1 complex;C:recycling endosome;C:ruffle membrane;C:dendritic spine;C:integrin complex;C:melanosome;C:membrane;C:intercalated disc;C:sarcolemma;C:extracellular vesicular exosome;C:integrin alpha10-beta1 complex;C:hemidesmosome;C:integrin alpha9-beta1 complex;C:external side of plasma membrane;C:integrin alpha11-beta1 complex;C:myelin sheat…	P:positive regulation of peptidyl-tyrosine phosphorylation;P:extracellular matrix organization;P:regulation of collagen catabolic process;P:homophilic cell adhesion via plasma membrane adhesion molecules;P:positive regulation of apoptotic process;P:negative regulation of Rho protein signal transduction;P:leukocyte tethering or rolling;P:negative regulation of neuron differentiation;P:maternal pro…	F:virus receptor activity;F:collagen binding involved in cell-matrix adhesion;F:metal ion binding;F:cell adhesion molecule binding;F:actin binding;F:protease binding;F:peptide binding;F:protein heterodimerization activity
Q09666	red	sp|Q09666|AHNK_HUMAN	49	0.0012483	1.96427	8.1808e-34	1.95957	TRUE	TRUE	850	Neuroblast differentiation-associated protein AHNAK	C:sarcolemma;C:costamere;C:cytoplasm;C:lysosomal membrane;C:focal adhesion;C:plasma membrane;C:cell-cell contact zone;C:nucleus;C:T-tubule;C:vesicle;C:actin cytoskeleton;C:extracellular vesicular exosome;C:cytosol;C:membrane	P:regulation of RNA splicing;P:protein oligomerization;P:regulation of voltage-gated calcium channel activity	F:S100 protein binding;F:structural molecule activity conferring elasticity;F:poly(A) RNA binding
P02792	red	sp|P02792|FRIL_HUMAN	3	0.0286292	2.10621	0.0169599	2.07217	TRUE	TRUE	161	Ferritin light chain	C:intracellular ferritin complex;C:extracellular vesicular exosome;C:cytosol;C:membrane	P:iron ion transport;P:iron ion homeostasis;P:membrane organization;P:transmembrane transport;P:receptor-mediated endocytosis;P:cellular iron ion homeostasis;P:post-Golgi vesicle-mediated transport	F:ferric iron binding;F:identical protein binding;F:iron ion binding
P04080	red	sp|P04080|CYTB_HUMAN	5	0.00157919	2.16956	0.0052707	2.21619	TRUE	TRUE	166	Cystatin-B	C:nucleolus;C:cytoplasm;C:extracellular vesicular exosome;C:extracellular space	P:negative regulation of peptidase activity;P:negative regulation of proteolysis;P:regulation of apoptotic process;P:negative regulation of endopeptidase activity;P:adult locomotory behavior	F:poly(A) RNA binding;F:cysteine-type endopeptidase inhibitor activity;F:protease binding;F:endopeptidase inhibitor activity
P04083	red	sp|P04083|ANXA1_HUMAN	29	0.000160148	2.31376	3.59703e-10	2.15622	TRUE	TRUE	167	Annexin A1	C:focal adhesion;C:nucleus;C:extracellular vesicular exosome;C:protein complex;C:plasma membrane;C:cilium;C:cytoplasm;C:endosome;C:extracellular space;C:mast cell granule;C:vesicle;C:basolateral plasma membrane;C:mitochondrial membrane;C:cell surface;C:cornified envelope;C:sarcolemma;C:extracellular region	P:arachidonic acid secretion;P:hepatocyte differentiation;P:regulation of cell proliferation;P:insulin secretion;P:keratinocyte differentiation;P:positive regulation of G1/S transition of mitotic cell cycle;P:gliogenesis;P:response to estradiol;P:DNA duplex unwinding;P:negative regulation of apoptotic process;P:response to interleukin-1;P:response to drug;P:negative regulation of phospholipase A2…	F:annealing helicase activity;F:helicase activity;F:structural molecule activity;F:single-stranded DNA binding;F:single-stranded RNA binding;F:protein binding, bridging;F:calcium ion binding;F:calcium-dependent phospholipid binding;F:double-stranded DNA-dependent ATPase activity;F:phospholipid binding;F:receptor binding;F:calcium-dependent protein binding;F:phospholipase A2 inhibitor activity
P07339	red	sp|P07339|CATD_HUMAN	8	0.00666078	2.51605	0.000151549	2.68068	TRUE	TRUE	205	Cathepsin D heavy chain	C:extracellular vesicular exosome;C:lysosomal lumen;C:lysosome;C:extracellular region;C:extracellular space;C:melanosome	P:collagen catabolic process;P:extracellular matrix organization;P:extracellular matrix disassembly;P:antigen processing and presentation of exogenous peptide antigen via MHC class II	F:aspartic-type endopeptidase activity
Q04828	red	sp|Q04828|AK1C1_HUMAN	4	0.000114465	10.3884	0.0304289	15.7319	TRUE	TRUE	827	Aldo-keto reductase family 1 member C1	C:extracellular vesicular exosome;C:cytosol	P:phototransduction, visible light;P:digestion;P:daunorubicin metabolic process;P:response to organophosphorus;P:bile acid metabolic process;P:cellular response to jasmonic acid stimulus;P:protein homooligomerization;P:epithelial cell differentiation;P:xenobiotic metabolic process;P:oxidation-reduction process;P:retinoid metabolic process;P:bile acid and bile salt transport;P:retinal metabolic pr…	F:aldo-keto reductase (NADP) activity;F:bile acid binding;F:phenanthrene 9,10-monooxygenase activity;F:17-alpha,20-alpha-dihydroxypregn-4-en-3-one dehydrogenase activity;F:oxidoreductase activity, acting on NAD(P)H, quinone or similar compound as acceptor;F:carboxylic acid binding;F:alditol:NADP+ 1-oxidoreductase activity;F:androsterone dehydrogenase (B-specific) activity;F:indanol dehydrogenase …
P47895	red	sp|P47895|AL1A3_HUMAN	3	0.00016824	10.9353	0.034874	9.92281	TRUE	TRUE	560	Aldehyde dehydrogenase family 1 member A3	C:extracellular vesicular exosome;C:cytoplasm;C:cytosol	P:inner ear morphogenesis;P:locomotory behavior;P:olfactory pit development;P:retinol metabolic process;P:positive regulation of apoptotic process;P:optic cup morphogenesis involved in camera-type eye development;P:face development;P:nucleus accumbens development;P:retinoic acid metabolic process;P:embryonic eye morphogenesis;P:retinoic acid biosynthetic process;P:neuromuscular process controllin…	F:NAD+ binding;F:thyroid hormone binding;F:aldehyde dehydrogenase (NAD) activity;F:aldehyde dehydrogenase [NAD(P)+] activity;F:retinal dehydrogenase activity;F:protein homodimerization activity

## Sheet: Comp3
Uniprot	Colour	Protein	NumberPeptides	PvalProteins	FCProteins	PvalPeptides	FCPeptides	CritProt	CritPep	Order	protein_name	Cellular Component	Biological Process	Molecular Function
P49419	blue	sp|P49419|AL7A1_HUMAN	24	8.0441e-06	0.209297	9.30137e-12	0.224369	TRUE	TRUE	578	Alpha-aminoadipic semialdehyde dehydrogenase	C:mitochondrion;C:extracellular vesicular exosome;C:cytosol;C:mitochondrial matrix;C:nucleus;C:cytoplasm	P:small molecule metabolic process;P:lysine catabolic process;P:cellular nitrogen compound metabolic process;P:cellular aldehyde metabolic process;P:glycine betaine biosynthetic process from choline;P:sensory perception of sound	F:betaine-aldehyde dehydrogenase activity;F:aldehyde dehydrogenase (NAD) activity;F:L-aminoadipate-semialdehyde dehydrogenase activity
Q9UDT6	blue	sp|Q9UDT6|CLIP2_HUMAN	2	0.000104442	0.258673	0.0114582	0.255915	TRUE	TRUE	1250	CAP-Gly domain-containing linker protein 2	C:microtubule associated complex;C:microtubule plus-end;C:cytoplasmic microtubule
P17931	blue	sp|P17931|LEG3_HUMAN	14	0.00744955	0.288716	1.64665e-09	0.245987	TRUE	TRUE	322	Galectin-3	C:extracellular space;C:immunological synapse;C:cytoplasm;C:nucleus;C:membrane;C:proteinaceous extracellular matrix;C:external side of plasma membrane;C:plasma membrane;C:spliceosomal complex;C:mitochondrial inner membrane;C:extracellular vesicular exosome	P:negative regulation of extrinsic apoptotic signaling pathway;P:epithelial cell differentiation;P:negative regulation of endocytosis;P:mononuclear cell migration;P:extracellular matrix organization;P:macrophage chemotaxis;P:mRNA processing;P:positive regulation of mononuclear cell migration;P:monocyte chemotaxis;P:negative regulation of T cell activation via T cell receptor contact with antigen …	F:laminin binding;F:poly(A) RNA binding;F:IgE binding;F:chemoattractant activity;F:carbohydrate binding
P21980	blue	sp|P21980|TGM2_HUMAN	16	0.000132215	0.316717	4.16216e-08	0.324306	TRUE	TRUE	359	Protein-glutamine gamma-glutamyltransferase 2	C:focal adhesion;C:extracellular vesicular exosome;C:cytosol;C:plasma membrane;C:mitochondrion	P:positive regulation of smooth muscle cell proliferation;P:positive regulation of cytosolic calcium ion concentration involved in phospholipase C-activating G-protein coupled signaling pathway;P:isopeptide cross-linking via N6-(L-isoglutamyl)-L-lysine;P:salivary gland cavitation;P:blood vessel remodeling;P:apoptotic cell clearance;P:branching involved in salivary gland morphogenesis;P:positive r…	F:GTP binding;F:protein-glutamine gamma-glutamyltransferase activity;F:metal ion binding
Q9BQ69	blue	sp|Q9BQ69|MACD1_HUMAN	3	0.0290513	0.3227	0.00810694	0.290548	TRUE	TRUE	1136	O-acetyl-ADP-ribose deacetylase MACROD1	C:nucleus;C:mitochondrion	P:cellular response to DNA damage stimulus;P:protein de-ADP-ribosylation;P:purine nucleoside metabolic process	F:deacetylase activity;F:hydrolase activity, acting on glycosyl bonds
P02792	blue	sp|P02792|FRIL_HUMAN	3	0.0081717	0.377638	0.00398905	0.375914	TRUE	TRUE	161	Ferritin light chain	C:intracellular ferritin complex;C:extracellular vesicular exosome;C:cytosol;C:membrane	P:iron ion transport;P:iron ion homeostasis;P:membrane organization;P:transmembrane transport;P:receptor-mediated endocytosis;P:cellular iron ion homeostasis;P:post-Golgi vesicle-mediated transport	F:ferric iron binding;F:identical protein binding;F:iron ion binding
P05783	blue	sp|P05783|K1C18_HUMAN	35	0.000361108	0.389499	4.67475e-13	0.421462	TRUE	TRUE	188	Keratin, type I cytoskeletal 18	C:cytoplasm;C:extracellular vesicular exosome;C:cell periphery;C:centriolar satellite;C:microtubule organizing center;C:intermediate filament;C:keratin filament;C:perinuclear region of cytoplasm;C:nucleolus	P:Golgi to plasma membrane CFTR protein transport;P:viral process;P:intermediate filament cytoskeleton organization;P:anatomical structure morphogenesis;P:extrinsic apoptotic signaling pathway;P:hepatocyte apoptotic process;P:tumor necrosis factor-mediated signaling pathway;P:negative regulation of apoptotic process;P:cell cycle	F:structural molecule activity;F:poly(A) RNA binding;F:scaffold protein binding
P05787	blue	sp|P05787|K2C8_HUMAN	43	0.0047192	0.403456	4.16103e-16	0.419797	TRUE	TRUE	189	Keratin, type II cytoskeletal 8	C:nuclear matrix;C:intermediate filament;C:cytoplasm;C:cell-cell junction;C:Z disc;C:intermediate filament cytoskeleton;C:extracellular vesicular exosome;C:sarcolemma;C:nucleus;C:dystrophin-associated glycoprotein complex;C:costamere;C:nucleoplasm;C:keratin filament	P:extrinsic apoptotic signaling pathway;P:response to other organism;P:response to hydrostatic pressure;P:sarcomere organization;P:cell differentiation involved in embryonic placenta development;P:tumor necrosis factor-mediated signaling pathway;P:viral process;P:hepatocyte apoptotic process	F:structural molecule activity;F:scaffold protein binding
P38571	blue	sp|P38571|LICH_HUMAN	7	0.000125084	0.403677	0.000428937	0.357322	TRUE	TRUE	502	Lysosomal acid lipase/cholesteryl ester hydrolase	C:lysosome;C:extracellular vesicular exosome	P:cytokine production;P:cell morphogenesis;P:tissue remodeling;P:inflammatory response;P:lung development;P:cell proliferation;P:homeostasis of number of cells within a tissue;P:lipid catabolic process	F:lipase activity;F:sterol esterase activity
P50453	blue	sp|P50453|SPB9_HUMAN	5	6.26338e-05	0.441594	0.0120572	0.248111	TRUE	TRUE	597	Serpin B9	C:cytoplasm;C:cytosol;C:nucleus;C:extracellular space;C:membrane;C:extracellular vesicular exosome;C:intracellular	P:response to bacterium;P:negative regulation of endopeptidase activity;P:immune response;P:protection from natural killer cell mediated cytotoxicity;P:positive regulation of gene expression;P:negative regulation of cysteine-type endopeptidase activity involved in apoptotic process;P:negative regulation of apoptotic process;P:mast cell mediated immunity;P:cellular response to estrogen stimulus;P:…	F:serine-type endopeptidase inhibitor activity;F:cysteine-type endopeptidase inhibitor activity involved in apoptotic process;F:protease binding
Q06323	blue	sp|Q06323|PSME1_HUMAN	12	0.003362	0.453171	5.53099e-07	0.443249	TRUE	TRUE	835	Proteasome activator complex subunit 1	C:proteasome activator complex;C:nucleoplasm;C:proteasome complex;C:extracellular vesicular exosome;C:cytosol;C:cytoplasm	P:mitotic cell cycle;P:positive regulation of ubiquitin-protein ligase activity involved in regulation of mitotic cell cycle transition;P:regulation of cellular amino acid metabolic process;P:anaphase-promoting complex-dependent proteasomal ubiquitin-dependent protein catabolic process;P:positive regulation of canonical Wnt signaling pathway;P:small molecule metabolic process;P:apoptotic process;…	F:endopeptidase activator activity
Q9UL46	blue	sp|Q9UL46|PSME2_HUMAN	8	0.00774596	0.46331	0.00124599	0.319642	TRUE	TRUE	1272	Proteasome activator complex subunit 2	C:proteasome activator complex;C:membrane;C:cytosol;C:nucleoplasm;C:proteasome complex;C:extracellular vesicular exosome	P:negative regulation of ubiquitin-protein ligase activity involved in mitotic cell cycle;P:regulation of cellular amino acid metabolic process;P:G1/S transition of mitotic cell cycle;P:DNA damage response, signal transduction by p53 class mediator resulting in cell cycle arrest;P:antigen processing and presentation of exogenous peptide antigen via MHC class I, TAP-dependent;P:positive regulation…
Q16698	blue	sp|Q16698|DECR_HUMAN	7	0.0493499	0.479461	0.00019036	0.446046	TRUE	TRUE	968	2,4-dienoyl-CoA reductase, mitochondrial	C:nucleoplasm;C:mitochondrial matrix;C:nucleus;C:cytoplasm;C:extracellular vesicular exosome;C:mitochondrion	P:protein homotetramerization;P:fatty acid beta-oxidation;P:cellular lipid metabolic process;P:small molecule metabolic process	F:NADPH binding;F:oxidoreductase activity, acting on NAD(P)H;F:2,4-dienoyl-CoA reductase (NADPH) activity
P13674	blue	sp|P13674|P4HA1_HUMAN	4	0.00699351	0.489208	0.0366779	0.391065	TRUE	TRUE	285	Prolyl 4-hydroxylase subunit alpha-1	C:intracellular membrane-bounded organelle;C:mitochondrion;C:endoplasmic reticulum;C:procollagen-proline 4-dioxygenase complex;C:endoplasmic reticulum lumen;C:membrane	P:collagen fibril organization;P:peptidyl-proline hydroxylation to 4-hydroxy-L-proline	F:procollagen-proline 4-dioxygenase activity;F:L-ascorbic acid binding;F:iron ion binding;F:oxidoreductase activity, acting on single donors with incorporation of molecular oxygen, incorporation of two atoms of oxygen
Q13011	blue	sp|Q13011|ECH1_HUMAN	4	0.00766184	0.493927	0.00663629	0.368511	TRUE	TRUE	864	Delta(3,5)-Delta(2,4)-dienoyl-CoA isomerase, mitochondrial	C:membrane;C:mitochondrion;C:peroxisome;C:extracellular vesicular exosome	P:fatty acid beta-oxidation	F:isomerase activity;F:receptor binding
P26447	blue	sp|P26447|S10A4_HUMAN	12	0.0269435	0.4981	1.74749e-07	0.357068	TRUE	TRUE	397	Protein S100-A4	C:extracellular space;C:extracellular vesicular exosome;C:nucleus;C:perinuclear region of cytoplasm;C:neuron projection	P:epithelial to mesenchymal transition;P:positive regulation of I-kappaB kinase/NF-kappaB signaling	F:calcium ion binding;F:poly(A) RNA binding;F:RAGE receptor binding
P10253	blue	sp|P10253|LYAG_HUMAN	7	0.017036	0.500354	0.00464753	0.586089	TRUE	TRUE	251	70 kDa lysosomal alpha-glucosidase	C:extracellular vesicular exosome;C:lysosomal membrane;C:membrane;C:lysosome	P:tissue development;P:neuromuscular process controlling posture;P:diaphragm contraction;P:locomotory behavior;P:cardiac muscle contraction;P:lysosome organization;P:heart morphogenesis;P:maltose metabolic process;P:neuromuscular process controlling balance;P:glycogen catabolic process;P:vacuolar sequestering;P:muscle cell cellular homeostasis;P:regulation of the force of heart contraction;P:gluc…	F:alpha-1,4-glucosidase activity;F:maltose alpha-glucosidase activity;F:carbohydrate binding
P19367	blue	sp|P19367|HXK1_HUMAN	10	0.0403584	0.518898	0.0130592	0.599797	TRUE	TRUE	334	Hexokinase-1	C:membrane raft;C:cytosol;C:sperm principal piece;C:mitochondrial outer membrane;C:mitochondrion	P:glucose transport;P:small molecule metabolic process;P:glucose 6-phosphate metabolic process;P:hexose transport;P:hexose metabolic process;P:cellular glucose homeostasis;P:carbohydrate metabolic process;P:carbohydrate phosphorylation;P:pathogenesis;P:transmembrane transport;P:glycolytic process	F:glucokinase activity;F:mannokinase activity;F:hexokinase activity;F:ATP binding;F:fructokinase activity
Q9BXW7	blue	sp|Q9BXW7|CECR5_HUMAN	2	0.0120234	0.529125	0.00566711	0.530847	TRUE	TRUE	1163	Cat eye syndrome critical region protein 5	C:mitochondrion
P06744	blue	sp|P06744|G6PI_HUMAN	13	0.000201093	0.54467	1.4979e-07	0.514979	TRUE	TRUE	197	Glucose-6-phosphate isomerase	C:membrane;C:cytosol;C:neuron projection;C:extracellular space;C:plasma membrane;C:cytoplasm;C:extracellular vesicular exosome;C:nucleoplasm	P:learning or memory;P:glucose 6-phosphate metabolic process;P:methylglyoxal biosynthetic process;P:humoral immune response;P:aldehyde catabolic process;P:small molecule metabolic process;P:glycolytic process;P:glucose metabolic process;P:carbohydrate metabolic process;P:pathogenesis;P:angiogenesis;P:negative regulation of neuron apoptotic process;P:negative regulation of cysteine-type endopeptid…	F:monosaccharide binding;F:intramolecular transferase activity;F:glucose-6-phosphate isomerase activity
P09661	blue	sp|P09661|RU2A_HUMAN	6	0.0215633	0.562514	0.044806	0.429957	TRUE	TRUE	245	U2 small nuclear ribonucleoprotein A'	C:nucleoplasm;C:spliceosomal complex;C:small nuclear ribonucleoprotein complex;C:catalytic step 2 spliceosome;C:U2 snRNP	P:gene expression;P:mRNA splicing, via spliceosome;P:RNA splicing	F:poly(A) RNA binding
Q10713	blue	sp|Q10713|MPPA_HUMAN	3	0.026986	0.566792	0.0300471	0.58884	TRUE	TRUE	852	Mitochondrial-processing peptidase subunit alpha	C:extracellular space;C:mitochondrial matrix;C:mitochondrion;C:mitochondrial inner membrane	P:protein targeting to mitochondrion;P:cellular protein metabolic process;P:proteolysis	F:metal ion binding;F:metalloendopeptidase activity
P54819	blue	sp|P54819|KAD2_HUMAN	10	0.0175395	0.570027	0.000116888	0.592288	TRUE	TRUE	650	Adenylate kinase 2, mitochondrial, N-terminally processed	C:mitochondrial inner membrane;C:sperm mitochondrial sheath;C:extracellular vesicular exosome;C:mitochondrial intermembrane space;C:cytosol	P:brain development;P:nucleobase-containing small molecule interconversion;P:ADP biosynthetic process;P:oxidative phosphorylation;P:nucleotide phosphorylation;P:response to thyroid hormone;P:dATP metabolic process;P:small molecule metabolic process;P:liver development;P:AMP metabolic process;P:nucleobase-containing small molecule metabolic process	F:adenylate kinase activity;F:ATP binding
P42765	blue	sp|P42765|THIM_HUMAN	7	0.00645995	0.573546	0.00454131	0.512159	TRUE	TRUE	527	3-ketoacyl-CoA thiolase, mitochondrial	C:mitochondrial inner membrane;C:mitochondrion;C:extracellular vesicular exosome	P:negative regulation of mitochondrial membrane permeability involved in apoptotic process;P:cellular response to hypoxia;P:cholesterol biosynthetic process;P:negative regulation of mitochondrial outer membrane permeabilization involved in apoptotic signaling pathway;P:fatty acid metabolic process	F:poly(A) RNA binding;F:acetyl-CoA C-acyltransferase activity
P30837	blue	sp|P30837|AL1B1_HUMAN	4	0.00479425	0.581924	0.00547695	0.614049	TRUE	TRUE	447	Aldehyde dehydrogenase X, mitochondrial	C:nucleoplasm;C:intracellular membrane-bounded organelle;C:mitochondrion;C:mitochondrial matrix	P:carbohydrate metabolic process;P:ethanol catabolic process	F:aldehyde dehydrogenase (NAD) activity
Q9UBQ7	blue	sp|Q9UBQ7|GRHPR_HUMAN	5	0.0248966	0.584057	0.0117397	0.505399	TRUE	TRUE	1246	Glyoxylate reductase/hydroxypyruvate reductase	C:peroxisomal matrix;C:cytoplasm;C:extracellular vesicular exosome;C:cytosol	P:cellular nitrogen compound metabolic process;P:metabolic process;P:dicarboxylic acid metabolic process;P:oxidation-reduction process;P:glyoxylate metabolic process;P:protein oligomerization;P:excretion;P:small molecule metabolic process	F:hydroxypyruvate reductase activity;F:protein homodimerization activity;F:NADPH binding;F:glyoxylate reductase (NADP) activity;F:glycerate dehydrogenase activity;F:carboxylic acid binding;F:NAD binding
P07741	blue	sp|P07741|APT_HUMAN	5	0.00196773	0.590975	0.00193024	0.504955	TRUE	TRUE	212	Adenine phosphoribosyltransferase	C:cytoplasm;C:cytosol;C:nucleoplasm;C:extracellular vesicular exosome	P:AMP salvage;P:nucleobase-containing small molecule metabolic process;P:purine nucleobase metabolic process;P:small molecule metabolic process;P:cellular response to insulin stimulus;P:lactation;P:purine-containing compound salvage;P:grooming behavior;P:adenine salvage	F:AMP binding;F:adenine phosphoribosyltransferase activity;F:adenine binding
P06737	blue	sp|P06737|PYGL_HUMAN	5	0.00429553	0.592111	0.00209885	0.567996	TRUE	TRUE	196	Glycogen phosphorylase, liver form	C:cytosol;C:cytoplasm;C:plasma membrane;C:extracellular vesicular exosome	P:glycogen catabolic process;P:small molecule metabolic process;P:carbohydrate metabolic process;P:5-phosphoribose 1-diphosphate biosynthetic process;P:glucose metabolic process;P:glycogen metabolic process;P:glucose homeostasis;P:pathogenesis;P:necroptotic process	F:bile acid binding;F:AMP binding;F:ATP binding;F:purine nucleobase binding;F:vitamin binding;F:pyridoxal phosphate binding;F:glucose binding;F:glycogen phosphorylase activity;F:protein homodimerization activity;F:drug binding
O43598	blue	sp|O43598|DNPH1_HUMAN	2	0.00455841	0.594079	0.00782927	0.598583	TRUE	TRUE	61	2'-deoxynucleoside 5'-phosphate N-hydrolase 1	C:nucleus;C:nucleoplasm;C:cytoplasm;C:extracellular vesicular exosome	P:positive regulation of cell growth;P:deoxyribonucleoside monophosphate catabolic process;P:nucleotide metabolic process;P:cell proliferation;P:nucleoside metabolic process;P:epithelial cell differentiation	F:nucleoside deoxyribosyltransferase activity;F:deoxyribonucleoside 5'-monophosphate N-glycosidase activity
P39687	blue	sp|P39687|AN32A_HUMAN	4	0.00394372	0.597897	0.0156377	0.620535	TRUE	TRUE	509	Acidic leucine-rich nuclear phosphoprotein 32 family member A	C:endoplasmic reticulum;C:cytoplasm;C:nucleoplasm;C:nucleus;C:perinuclear region of cytoplasm	P:nucleocytoplasmic transport;P:gene expression;P:transcription, DNA-templated;P:regulation of transcription, DNA-templated;P:intracellular signal transduction	F:poly(A) RNA binding
Q01105	blue	sp|Q01105|SET_HUMAN	13	0.0014645	0.599341	3.16017e-06	0.503904	TRUE	TRUE	806	Protein SET	C:cytosol;C:protein complex;C:nucleoplasm;C:cytoplasm;C:nucleus;C:perinuclear region of cytoplasm;C:endoplasmic reticulum	P:regulation of catalytic activity;P:negative regulation of neuron apoptotic process;P:DNA replication;P:gene expression;P:negative regulation of catalytic activity;P:negative regulation of transcription, DNA-templated;P:nucleosome assembly;P:nucleocytoplasmic transport;P:nucleosome disassembly;P:negative regulation of histone acetylation;P:mitotic cell cycle	F:DNA binding;F:histone binding;F:protein phosphatase inhibitor activity;F:protein phosphatase type 2A regulator activity
P54727	blue	sp|P54727|RD23B_HUMAN	4	0.00297642	0.601265	0.00952925	0.583083	TRUE	TRUE	649	UV excision repair protein RAD23 homolog B	C:nucleoplasm;C:cytoplasm;C:XPC complex;C:proteasome complex;C:nucleus	P:nucleotide-excision repair, DNA damage removal;P:spermatogenesis;P:proteasome-mediated ubiquitin-dependent protein catabolic process;P:nucleotide-excision repair;P:regulation of proteasomal ubiquitin-dependent protein catabolic process;P:nucleotide-excision repair, DNA damage recognition;P:DNA repair	F:single-stranded DNA binding;F:polyubiquitin binding;F:damaged DNA binding
Q99798	blue	sp|Q99798|ACON_HUMAN	20	0.00875617	0.602547	1.22262e-09	0.645063	TRUE	TRUE	1131	Aconitate hydratase, mitochondrial	C:mitochondrion;C:nucleus;C:mitochondrial matrix	P:isocitrate metabolic process;P:generation of precursor metabolites and energy;P:citrate metabolic process;P:cellular metabolic process;P:small molecule metabolic process;P:tricarboxylic acid cycle	F:aconitate hydratase activity;F:3 iron, 4 sulfur cluster binding;F:4 iron, 4 sulfur cluster binding;F:iron ion binding
Q5SSJ5	blue	sp|Q5SSJ5|HP1B3_HUMAN	5	0.0129016	0.604642	0.0312222	0.547216	TRUE	TRUE	991	Heterochromatin protein 1-binding protein 3	C:chromosome;C:nucleus;C:nucleosome	P:regulation of cell proliferation;P:nucleosome assembly;P:regulation of transcription, DNA-templated;P:regulation of nucleus size;P:cellular response to hypoxia;P:heterochromatin organization	F:nucleosome binding;F:DNA binding
Q05639	blue	sp|Q05639|EF1A2_HUMAN	10	0.00184551	0.609517	0.000164778	0.57543	TRUE	TRUE	832	Elongation factor 1-alpha 2	C:eukaryotic translation elongation factor 1 complex;C:neuronal cell body;C:cytoplasm	P:positive regulation of apoptotic process;P:response to inorganic substance;P:positive regulation of lipid kinase activity	F:translation factor activity, nucleic acid binding;F:GTPase activity;F:protein kinase binding;F:translation elongation factor activity;F:GTP binding
P31040	blue	sp|P31040|SDHA_HUMAN	5	0.00446041	0.610142	0.00618707	0.556367	TRUE	TRUE	448	Succinate dehydrogenase [ubiquinone] flavoprotein subunit, mitochondrial	C:mitochondrial inner membrane;C:mitochondrial respiratory chain complex II, succinate dehydrogenase complex (ubiquinone);C:mitochondrion	P:cellular metabolic process;P:tricarboxylic acid cycle;P:respiratory electron transport chain;P:oxidation-reduction process;P:nervous system development;P:small molecule metabolic process;P:succinate metabolic process	F:flavin adenine dinucleotide binding;F:succinate dehydrogenase (ubiquinone) activity
P30046	blue	sp|P30046|DOPD_HUMAN	5	0.00137165	0.618745	0.0142245	0.666486	TRUE	TRUE	430	D-dopachrome decarboxylase	C:cytoplasm;C:extracellular vesicular exosome	P:melanin biosynthetic process	F:dopachrome isomerase activity;F:D-dopachrome decarboxylase activity
Q99714	blue	sp|Q99714|HCD2_HUMAN	7	0.0446423	0.62092	0.00471357	0.607802	TRUE	TRUE	1127	3-hydroxyacyl-CoA dehydrogenase type-2	C:mitochondrial matrix;C:cytoplasm;C:mitochondrion;C:endoplasmic reticulum;C:mitochondrial inner membrane;C:plasma membrane	P:lipid metabolic process;P:small molecule metabolic process;P:tRNA processing;P:cellular nitrogen compound metabolic process;P:branched-chain amino acid catabolic process	F:testosterone dehydrogenase [NAD(P)] activity;F:3-hydroxy-2-methylbutyryl-CoA dehydrogenase activity;F:cholate 7-alpha-dehydrogenase activity;F:poly(A) RNA binding;F:3-hydroxyacyl-CoA dehydrogenase activity
P32119	blue	sp|P32119|PRDX2_HUMAN	6	0.000412119	0.624094	0.00735127	0.560793	TRUE	TRUE	460	Peroxiredoxin-2	C:extracellular vesicular exosome;C:cytosol;C:cytoplasm	P:negative regulation of apoptotic process;P:response to reactive oxygen species;P:removal of superoxide radicals;P:response to oxidative stress;P:negative regulation of neuron apoptotic process;P:cellular response to oxidative stress;P:hydrogen peroxide catabolic process;P:regulation of apoptotic process	F:thioredoxin peroxidase activity;F:antioxidant activity
P00558	blue	sp|P00558|PGK1_HUMAN	33	0.00243323	0.626911	2.10245e-12	0.629947	TRUE	TRUE	152	Phosphoglycerate kinase 1	C:membrane;C:extracellular vesicular exosome;C:cytosol	P:carbohydrate metabolic process;P:small molecule metabolic process;P:gluconeogenesis;P:glucose metabolic process;P:phosphorylation;P:epithelial cell differentiation;P:glycolytic process;P:pathogenesis	F:phosphoglycerate kinase activity;F:ATP binding
Q13263	blue	sp|Q13263|TIF1B_HUMAN	8	0.00979383	0.627143	0.00010052	0.611596	TRUE	TRUE	877	Transcription intermediary factor 1-beta	C:nucleoplasm;C:RNA polymerase II transcription factor complex;C:nucleus;C:nuclear heterochromatin;C:nuclear euchromatin	P:negative regulation of viral release from host cell;P:innate immune response;P:DNA methylation involved in embryo development;P:negative regulation of DNA demethylation;P:regulation of genetic imprinting;P:negative regulation of transcription from RNA polymerase II promoter;P:protein autophosphorylation;P:embryonic placenta morphogenesis;P:protein oligomerization;P:protein ubiquitination;P:posi…	F:sequence-specific DNA binding;F:ubiquitin-protein transferase activity;F:transcription coactivator activity;F:Krueppel-associated box domain binding;F:zinc ion binding;F:chromo shadow domain binding;F:sequence-specific DNA binding transcription factor activity;F:protein kinase activity;F:ubiquitin protein ligase binding;F:transcription corepressor activity;F:DNA binding;F:poly(A) RNA binding;F:…
P38117	blue	sp|P38117|ETFB_HUMAN	4	0.0213175	0.643245	0.000413479	0.629617	TRUE	TRUE	500	Electron transfer flavoprotein subunit beta	C:mitochondrion;C:intracellular membrane-bounded organelle;C:mitochondrial matrix;C:extracellular vesicular exosome	P:cellular metabolic process;P:respiratory electron transport chain;P:small molecule metabolic process	F:electron carrier activity
P04179	blue	sp|P04179|SODM_HUMAN	8	0.0155647	0.647126	0.00711055	0.537592	TRUE	TRUE	168	Superoxide dismutase [Mn], mitochondrial	C:mitochondrial matrix;C:mitochondrial inner membrane;C:mitochondrion;C:mitochondrial nucleoid;C:extracellular vesicular exosome	P:protein homotetramerization;P:response to reactive oxygen species;P:response to zinc ion;P:response to magnetism;P:vasodilation by acetylcholine involved in regulation of systemic arterial blood pressure;P:glutathione metabolic process;P:release of cytochrome c from mitochondria;P:regulation of transcription from RNA polymerase II promoter;P:response to selenium ion;P:response to electrical sti…	F:DNA binding;F:identical protein binding;F:manganese ion binding;F:oxygen binding;F:superoxide dismutase activity
Q16531	blue	sp|Q16531|DDB1_HUMAN	4	0.0198738	0.65514	0.0326047	0.62813	TRUE	TRUE	960	DNA damage-binding protein 1	C:nucleoplasm;C:Cul4A-RING E3 ubiquitin ligase complex;C:extracellular vesicular exosome;C:extracellular space;C:cytoplasm;C:nucleus;C:Cul4B-RING E3 ubiquitin ligase complex;C:Cul4-RING E3 ubiquitin ligase complex	P:positive regulation by virus of viral protein levels in host cell;P:nucleotide-excision repair, DNA damage removal;P:histone H2A monoubiquitination;P:UV-damage excision repair;P:positive regulation of viral release from host cell;P:proteasome-mediated ubiquitin-dependent protein catabolic process;P:nucleotide-excision repair;P:negative regulation of apoptotic process;P:viral process;P:protein u…	F:DNA binding;F:damaged DNA binding
P00352	blue	sp|P00352|AL1A1_HUMAN	35	0.000172698	0.65673	1.27707e-10	0.648186	TRUE	TRUE	143	Retinal dehydrogenase 1	C:extracellular vesicular exosome;C:cytoplasm;C:cytosol	P:xenobiotic metabolic process;P:small molecule metabolic process;P:positive regulation of Ras GTPase activity;P:cellular aldehyde metabolic process;P:retinol metabolic process;P:ethanol oxidation	F:3-chloroallyl aldehyde dehydrogenase activity;F:retinal dehydrogenase activity;F:Ras GTPase activator activity;F:androgen binding;F:aldehyde dehydrogenase (NAD) activity;F:benzaldehyde dehydrogenase (NAD+) activity
P60842	red	sp|P60842|IF4A1_HUMAN	4	0.0437915	1.50921	0.0152261	1.72186	TRUE	TRUE	679	Eukaryotic initiation factor 4A-I	C:extracellular vesicular exosome;C:cytoplasm;C:eukaryotic translation initiation factor 4F complex;C:membrane;C:cytosol	P:cytokine-mediated signaling pathway;P:gene expression;P:translational initiation;P:cellular protein metabolic process;P:organ regeneration;P:translation;P:viral process;P:nuclear-transcribed mRNA poly(A) tail shortening;P:nuclear-transcribed mRNA catabolic process, deadenylation-dependent decay	F:mRNA binding;F:RNA cap binding;F:translation factor activity, nucleic acid binding;F:helicase activity;F:double-stranded RNA binding;F:translation initiation factor activity;F:ATP binding;F:poly(A) RNA binding
P08195	red	sp|P08195|4F2_HUMAN	4	0.0164928	1.53593	0.0325073	1.65145	TRUE	TRUE	222	4F2 cell-surface antigen heavy chain	C:nucleus;C:melanosome;C:nucleoplasm;C:cytoplasm;C:plasma membrane;C:extracellular vesicular exosome;C:membrane;C:apical plasma membrane;C:cell surface;C:integral component of membrane	P:leucine import;P:cell growth;P:carbohydrate metabolic process;P:ion transport;P:blood coagulation;P:response to exogenous dsRNA;P:transmembrane transport;P:leukocyte migration;P:sodium ion transmembrane transport;P:tryptophan transport;P:calcium ion transport;P:amino acid transport	F:poly(A) RNA binding;F:calcium:sodium antiporter activity;F:double-stranded RNA binding;F:catalytic activity;F:cation binding;F:neutral amino acid transmembrane transporter activity
P41091	red	sp|P41091|IF2G_HUMAN	5	0.000720014	1.53979	0.00256295	1.55663	TRUE	TRUE	518	Eukaryotic translation initiation factor 2 subunit 3	C:cytoplasm;C:cytosol;C:extracellular vesicular exosome	P:translation;P:translational initiation;P:cellular protein metabolic process;P:gene expression	F:GTPase activity;F:translation factor activity, nucleic acid binding;F:translation initiation factor activity;F:GTP binding
P51648	red	sp|P51648|AL3A2_HUMAN	4	0.00151963	1.55618	0.00884292	1.6978	TRUE	TRUE	615	Fatty aldehyde dehydrogenase	C:integral component of membrane;C:mitochondrial inner membrane;C:peroxisome;C:endoplasmic reticulum membrane;C:extracellular vesicular exosome;C:intracellular membrane-bounded organelle	P:peripheral nervous system development;P:epidermis development;P:phytol metabolic process;P:central nervous system development;P:cellular aldehyde metabolic process;P:oxidation-reduction process;P:sesquiterpenoid metabolic process	F:aldehyde dehydrogenase (NAD) activity;F:medium-chain-aldehyde dehydrogenase activity;F:aldehyde dehydrogenase [NAD(P)+] activity;F:3-chloroallyl aldehyde dehydrogenase activity;F:long-chain-alcohol oxidase activity;F:long-chain-aldehyde dehydrogenase activity
P18206	red	sp|P18206|VINC_HUMAN	20	0.000122528	1.56204	3.16982e-07	1.52963	TRUE	TRUE	327	Vinculin	C:adherens junction;C:cytosol;C:extracellular region;C:cytoskeleton;C:vesicle;C:cell-substrate junction;C:plasma membrane;C:focal adhesion;C:actin cytoskeleton;C:fascia adherens;C:extracellular vesicular exosome;C:costamere;C:cell-cell adherens junction;C:cell-cell junction;C:protein complex	P:blood coagulation;P:lamellipodium assembly;P:adherens junction assembly;P:platelet activation;P:epithelial cell-cell adhesion;P:morphogenesis of an epithelium;P:muscle contraction;P:protein localization to cell surface;P:apical junction assembly;P:negative regulation of cell migration;P:axon extension;P:movement of cell or subcellular component;P:platelet aggregation;P:cell-matrix adhesion;P:pl…	F:cadherin binding;F:dystroglycan binding;F:alpha-catenin binding;F:beta-catenin binding;F:actin binding;F:structural molecule activity
Q09666	red	sp|Q09666|AHNK_HUMAN	49	0.00448935	1.56812	2.03257e-22	1.56722	TRUE	TRUE	850	Neuroblast differentiation-associated protein AHNAK	C:sarcolemma;C:costamere;C:cytoplasm;C:lysosomal membrane;C:focal adhesion;C:plasma membrane;C:cell-cell contact zone;C:nucleus;C:T-tubule;C:vesicle;C:actin cytoskeleton;C:extracellular vesicular exosome;C:cytosol;C:membrane	P:regulation of RNA splicing;P:protein oligomerization;P:regulation of voltage-gated calcium channel activity	F:S100 protein binding;F:structural molecule activity conferring elasticity;F:poly(A) RNA binding
P24534	red	sp|P24534|EF1B_HUMAN	9	0.00200543	1.56966	0.000949061	1.69467	TRUE	TRUE	381	Elongation factor 1-beta	C:eukaryotic translation elongation factor 1 complex;C:cytosol;C:cytoplasm	P:cellular protein metabolic process;P:translational elongation;P:translation;P:gene expression	F:translation elongation factor activity
P61225	red	sp|P61225|RAP2B_HUMAN	4	0.0017676	1.65049	0.021049	1.51061	TRUE	TRUE	696	Ras-related protein Rap-2b	C:tight junction;C:membrane raft;C:extracellular vesicular exosome;C:cytosol;C:membrane;C:cell-cell contact zone;C:recycling endosome membrane;C:plasma membrane	P:platelet aggregation;P:negative regulation of cell migration;P:Rap protein signal transduction;P:platelet activation;P:signal transduction;P:positive regulation of protein autophosphorylation;P:regulation of protein tyrosine kinase activity	F:GTP binding;F:GDP binding
P29692	red	sp|P29692|EF1D_HUMAN	5	0.00656394	1.6521	0.00227131	1.61025	TRUE	TRUE	423	Elongation factor 1-delta	C:nucleolus;C:eukaryotic translation elongation factor 1 complex;C:nucleus;C:cytoplasm;C:cytosol	P:signal transduction;P:positive regulation of I-kappaB kinase/NF-kappaB signaling;P:transcription, DNA-templated;P:translational elongation;P:gene expression;P:cellular protein metabolic process;P:regulation of cell death;P:regulation of transcription, DNA-templated;P:mRNA transcription;P:cellular response to ionizing radiation;P:translation	F:translation elongation factor activity;F:translation factor activity, nucleic acid binding;F:signal transducer activity;F:heat shock protein binding;F:activating transcription factor binding;F:DNA binding
P00491	red	sp|P00491|PNPH_HUMAN	11	0.0119792	1.66628	0.00346025	1.56466	TRUE	TRUE	149	Purine nucleoside phosphorylase	C:intracellular;C:extracellular vesicular exosome;C:cytosol;C:cytoplasm;C:cytoskeleton	P:NAD biosynthesis via nicotinamide riboside salvage pathway;P:purine nucleotide catabolic process;P:urate biosynthetic process;P:inosine catabolic process;P:immune response;P:positive regulation of alpha-beta T cell differentiation;P:positive regulation of T cell proliferation;P:purine nucleobase metabolic process;P:response to drug;P:nucleobase-containing small molecule metabolic process;P:nucl…	F:nucleoside binding;F:purine-nucleoside phosphorylase activity;F:drug binding;F:purine nucleobase binding;F:phosphate ion binding
P02795	red	sp|P02795|MT2_HUMAN	2	0.0319683	1.67513	0.00243447	1.70253	TRUE	TRUE	162	Metallothionein-2	C:cytosol;C:nucleus;C:cytoplasm;C:perinuclear region of cytoplasm	P:cellular response to interleukin-3;P:negative regulation of growth;P:cellular response to drug;P:cellular response to erythropoietin;P:cellular response to zinc ion;P:interferon-gamma-mediated signaling pathway;P:cytokine-mediated signaling pathway;P:cellular copper ion homeostasis	F:drug binding;F:zinc ion binding
Q9NR30	red	sp|Q9NR30|DDX21_HUMAN	11	0.000352378	1.67955	8.27652e-05	1.77333	TRUE	TRUE	1205	Nucleolar RNA helicase 2	C:nucleolus;C:membrane;C:nucleus	P:metabolic process;P:response to exogenous dsRNA;P:response to virus;P:osteoblast differentiation	F:ATP-dependent RNA helicase activity;F:poly(A) RNA binding;F:ATP binding;F:double-stranded RNA binding
P68104	red	sp|P68104|EF1A1_HUMAN	40	0.00331553	1.68845	1.62379e-12	1.5916	TRUE	TRUE	778	Elongation factor 1-alpha 1	C:ruffle membrane;C:cortical actin cytoskeleton;C:nucleolus;C:membrane;C:cytoplasm;C:cytosol;C:extracellular space;C:eukaryotic translation elongation factor 1 complex;C:extracellular vesicular exosome;C:nucleus	P:translational elongation;P:transcription, DNA-templated;P:translation;P:cellular response to epidermal growth factor stimulus;P:regulation of transcription, DNA-templated;P:gene expression;P:cellular protein metabolic process	F:translation elongation factor activity;F:GTP binding;F:tRNA binding;F:GTPase activity;F:poly(A) RNA binding;F:protein kinase binding
P11387	red	sp|P11387|TOP1_HUMAN	4	0.0333443	1.68849	0.0138187	1.65781	TRUE	TRUE	266	DNA topoisomerase 1	C:cytoplasmic mRNA processing body;C:nucleus;C:nucleoplasm;C:nucleolus;C:perikaryon;C:replication fork protection complex	P:phosphorylation;P:circadian rhythm;P:chromatin remodeling;P:programmed cell death;P:DNA topological change;P:embryonic cleavage;P:viral process;P:response to drug;P:circadian regulation of gene expression;P:DNA replication;P:chromosome segregation	F:poly(A) RNA binding;F:DNA binding;F:DNA topoisomerase type II (ATP-hydrolyzing) activity;F:chromatin binding;F:DNA topoisomerase type I activity;F:core promoter sequence-specific DNA binding
P26639	red	sp|P26639|SYTC_HUMAN	4	0.000737789	1.69112	0.0172347	1.70875	TRUE	TRUE	400	Threonine--tRNA ligase, cytoplasmic	C:cytoplasm;C:actin cytoskeleton;C:cytosol;C:extracellular vesicular exosome	P:threonyl-tRNA aminoacylation;P:tRNA aminoacylation for protein translation;P:translation;P:gene expression	F:threonine-tRNA ligase activity;F:protein homodimerization activity;F:ATP binding
P09525	red	sp|P09525|ANXA4_HUMAN	3	0.00854918	1.6978	0.0331083	1.68037	TRUE	TRUE	241	Annexin A4	C:extracellular vesicular exosome;C:plasma membrane;C:perinuclear region of cytoplasm;C:cytoplasm;C:vesicle membrane;C:nuclear membrane;C:cell surface;C:nucleus	P:signal transduction;P:negative regulation of NF-kappaB transcription factor activity;P:negative regulation of apoptotic process;P:negative regulation of catalytic activity;P:epithelial cell differentiation;P:negative regulation of interleukin-8 secretion;P:regulation of transcription from RNA polymerase II promoter	F:calcium-dependent protein binding;F:calcium ion binding;F:calcium-dependent phospholipid binding;F:identical protein binding;F:NF-kappaB binding;F:phospholipase inhibitor activity
P68371	red	sp|P68371|TBB4B_HUMAN	7	0.0250634	1.70678	0.00494883	1.53509	TRUE	TRUE	780	Tubulin beta-4B chain	C:nucleus;C:vesicle;C:extracellular vesicular exosome;C:microtubule;C:cytoskeleton;C:cytosol	P:mitotic cell cycle;P:'de novo' posttranslational protein folding;P:organelle organization;P:natural killer cell mediated cytotoxicity;P:transmembrane transport;P:cellular protein metabolic process;P:protein folding;P:spindle assembly;P:G2/M transition of mitotic cell cycle;P:movement of cell or subcellular component;P:protein polymerization	F:MHC class I protein binding;F:structural constituent of cytoskeleton;F:unfolded protein binding;F:GTPase activity;F:double-stranded RNA binding;F:GTP binding
Q86UP2	red	sp|Q86UP2|KTN1_HUMAN	11	0.0198325	1.71222	2.57746e-05	1.74618	TRUE	TRUE	1023	Kinectin	C:membrane;C:endoplasmic reticulum membrane;C:integral component of plasma membrane;C:endoplasmic reticulum;C:integral component of membrane	P:microtubule-based movement	F:poly(A) RNA binding
P04080	red	sp|P04080|CYTB_HUMAN	5	0.00546924	1.73385	0.013623	1.57007	TRUE	TRUE	166	Cystatin-B	C:nucleolus;C:cytoplasm;C:extracellular vesicular exosome;C:extracellular space	P:negative regulation of peptidase activity;P:negative regulation of proteolysis;P:regulation of apoptotic process;P:negative regulation of endopeptidase activity;P:adult locomotory behavior	F:poly(A) RNA binding;F:cysteine-type endopeptidase inhibitor activity;F:protease binding;F:endopeptidase inhibitor activity
P56537	red	sp|P56537|IF6_HUMAN	3	0.0163337	1.74449	0.000975314	1.77625	TRUE	TRUE	670	Eukaryotic translation initiation factor 6	C:nucleoplasm;C:lamin filament;C:nucleus;C:cytoplasm;C:nucleolus;C:extracellular vesicular exosome	P:ribosomal large subunit biogenesis;P:ribosomal subunit export from nucleus;P:mature ribosome assembly	F:ribosome binding;F:ribosomal large subunit binding;F:translation initiation factor activity
P49588	red	sp|P49588|SYAC_HUMAN	15	0.00602207	1.7945	0.000185306	1.72524	TRUE	TRUE	581	Alanine--tRNA ligase, cytoplasmic	C:extracellular vesicular exosome;C:cytoplasm;C:cytosol;C:membrane	P:cerebellar Purkinje cell layer development;P:alanyl-tRNA aminoacylation;P:negative regulation of neuron apoptotic process;P:endoplasmic reticulum unfolded protein response;P:hair follicle development;P:tRNA aminoacylation for protein translation;P:tRNA processing;P:tRNA modification;P:neuromuscular process controlling balance;P:gene expression;P:response to amino acid;P:protein folding	F:alanine-tRNA ligase activity;F:aminoacyl-tRNA editing activity;F:zinc ion binding;F:amino acid binding;F:ATP binding;F:tRNA binding
P22102	red	sp|P22102|PUR2_HUMAN	12	0.000841539	1.80147	0.000122851	1.80919	TRUE	TRUE	362	Phosphoribosylglycinamide formyltransferase	C:extracellular vesicular exosome;C:cytosol	P:response to organic substance;P:brainstem development;P:nucleobase-containing small molecule metabolic process;P:small molecule metabolic process;P:purine ribonucleoside monophosphate biosynthetic process;P:cerebellum development;P:cerebral cortex development;P:purine nucleobase metabolic process;P:tetrahydrofolate biosynthetic process;P:response to inorganic substance;P:purine nucleobase biosy…	F:phosphoribosylglycinamide formyltransferase activity;F:phosphoribosylformylglycinamidine cyclo-ligase activity;F:phosphoribosylamine-glycine ligase activity;F:ATP binding;F:metal ion binding;F:methyltransferase activity
P17174	red	sp|P17174|AATC_HUMAN	8	0.00506925	1.81662	1.01726e-06	1.85374	TRUE	TRUE	317	Aspartate aminotransferase, cytoplasmic	C:axon terminus;C:nucleus;C:cytoplasm;C:lysosome;C:cytosol;C:extracellular vesicular exosome	P:gluconeogenesis;P:cellular response to insulin stimulus;P:pathogenesis;P:response to glucocorticoid;P:fatty acid homeostasis;P:2-oxoglutarate metabolic process;P:polyamine metabolic process;P:L-methionine biosynthetic process from methylthioadenosine;P:glutamate catabolic process to 2-oxoglutarate;P:aspartate metabolic process;P:glycerol biosynthetic process;P:small molecule metabolic process;P…	F:carboxylic acid binding;F:pyridoxal phosphate binding;F:phosphatidylserine decarboxylase activity;F:L-cysteine:2-oxoglutarate aminotransferase activity;F:L-aspartate:2-oxoglutarate aminotransferase activity;F:L-phenylalanine:2-oxoglutarate aminotransferase activity
O00425	red	sp|O00425|IF2B3_HUMAN	9	0.00469285	1.93206	4.09869e-05	1.84777	TRUE	TRUE	19	Insulin-like growth factor 2 mRNA-binding protein 3	C:cytosol;C:cytoplasm;C:nucleus	P:anatomical structure morphogenesis;P:mRNA transport;P:regulation of cytokine biosynthetic process;P:gene expression;P:translation;P:negative regulation of translation	F:translation regulator activity;F:poly(A) RNA binding;F:mRNA 3'-UTR binding;F:RNA binding;F:mRNA 5'-UTR binding;F:nucleotide binding
Q6PIU2	red	sp|Q6PIU2|NCEH1_HUMAN	3	0.000114238	1.9804	0.0084756	2.01892	TRUE	TRUE	1006	Neutral cholesterol ester hydrolase 1	C:integral component of membrane;C:endoplasmic reticulum;C:membrane	P:lipid catabolic process	F:carboxylic ester hydrolase activity
P02786	red	sp|P02786|TFR1_HUMAN	6	0.0297504	1.99386	0.000304985	2.01843	TRUE	TRUE	159	Transferrin receptor protein 1, serum form	C:plasma membrane;C:melanosome;C:extracellular vesicular exosome;C:cell surface;C:membrane;C:recycling endosome;C:intracellular membrane-bounded organelle;C:extracellular region;C:cytoplasmic membrane-bounded vesicle;C:perinuclear region of cytoplasm;C:coated pit;C:blood microparticle;C:vesicle;C:endosome;C:external side of plasma membrane;C:extracellular space;C:integral component of plasma memb…	P:transmembrane transport;P:positive regulation of bone resorption;P:cellular iron ion homeostasis;P:transferrin transport;P:viral process;P:cellular response to drug;P:iron ion import;P:osteoclast differentiation	F:double-stranded RNA binding;F:poly(A) RNA binding;F:identical protein binding;F:transferrin receptor activity
Q04828	red	sp|Q04828|AK1C1_HUMAN	4	0.013007	2.13463	0.0480077	3.2757	TRUE	TRUE	827	Aldo-keto reductase family 1 member C1	C:extracellular vesicular exosome;C:cytosol	P:phototransduction, visible light;P:digestion;P:daunorubicin metabolic process;P:response to organophosphorus;P:bile acid metabolic process;P:cellular response to jasmonic acid stimulus;P:protein homooligomerization;P:epithelial cell differentiation;P:xenobiotic metabolic process;P:oxidation-reduction process;P:retinoid metabolic process;P:bile acid and bile salt transport;P:retinal metabolic pr…	F:aldo-keto reductase (NADP) activity;F:bile acid binding;F:phenanthrene 9,10-monooxygenase activity;F:17-alpha,20-alpha-dihydroxypregn-4-en-3-one dehydrogenase activity;F:oxidoreductase activity, acting on NAD(P)H, quinone or similar compound as acceptor;F:carboxylic acid binding;F:alditol:NADP+ 1-oxidoreductase activity;F:androsterone dehydrogenase (B-specific) activity;F:indanol dehydrogenase …
O00194	red	sp|O00194|RB27B_HUMAN	2	0.00941658	2.14053	0.0136005	2.11951	TRUE	TRUE	7	Ras-related protein Rab-27B	C:extracellular vesicular exosome;C:melanosome;C:apical plasma membrane;C:Golgi stack;C:multivesicular body membrane;C:zymogen granule membrane;C:secretory granule;C:trans-Golgi network transport vesicle	P:metabolic process;P:Rab protein signal transduction;P:vesicle docking involved in exocytosis;P:positive regulation of exocytosis;P:multivesicular body sorting pathway;P:protein secretion;P:intracellular protein transport;P:melanosome transport	F:GDP binding;F:protein domain specific binding;F:GTPase activity;F:myosin V binding;F:GTP binding
Q9UK76	red	sp|Q9UK76|HN1_HUMAN	3	0.00083874	2.25645	0.0375456	2.31259	TRUE	TRUE	1267	Hematological and neurological expressed 1 protein	C:nucleus	P:developmental process
P16615	red	sp|P16615|AT2A2_HUMAN	5	0.000293466	2.38089	0.00310474	2.60772	TRUE	TRUE	314	Sarcoplasmic/endoplasmic reticulum calcium ATPase 2	C:longitudinal sarcoplasmic reticulum;C:calcium ion-transporting ATPase complex;C:integral component of plasma membrane;C:sarcoplasmic reticulum membrane;C:platelet dense tubular network membrane;C:sarcoplasmic reticulum;C:membrane;C:endoplasmic reticulum membrane;C:endoplasmic reticulum	P:regulation of the force of heart contraction;P:regulation of cardiac muscle cell membrane potential;P:transmembrane transport;P:sarcoplasmic reticulum calcium ion transport;P:regulation of cardiac muscle contraction by calcium ion signaling;P:blood coagulation;P:cellular calcium ion homeostasis;P:relaxation of cardiac muscle;P:epidermis development;P:cell adhesion;P:calcium ion transport from c…	F:ATP binding;F:protein C-terminus binding;F:metal ion binding;F:enzyme binding;F:calcium ion binding;F:calcium-transporting ATPase activity;F:S100 protein binding;F:calcium-transporting ATPase activity involved in regulation of cardiac muscle cell membrane potential
Q15758	red	sp|Q15758|AAAT_HUMAN	3	0.0035432	2.41724	0.0166986	2.19616	TRUE	TRUE	953	Neutral amino acid transporter B(0)	C:extracellular vesicular exosome;C:integral component of plasma membrane;C:plasma membrane;C:Golgi apparatus;C:melanosome;C:membrane	P:glutamine transport;P:extracellular amino acid transport;P:neutral amino acid transport;P:ion transport;P:amino acid transport;P:transmembrane transport	F:L-glutamine transmembrane transporter activity;F:sodium:dicarboxylate symporter activity;F:receptor activity;F:virus receptor activity;F:neutral amino acid transmembrane transporter activity;F:L-serine transmembrane transporter activity
Q16881	red	sp|Q16881|TRXR1_HUMAN	23	0.00264922	2.57563	1.36768e-08	2.18615	TRUE	TRUE	975	Thioredoxin reductase 1, cytoplasmic	C:cytosol;C:extracellular vesicular exosome;C:nucleoplasm;C:nucleolus	P:cellular lipid metabolic process;P:nucleobase-containing small molecule metabolic process;P:response to reactive oxygen species;P:signal transduction;P:small molecule metabolic process;P:cell redox homeostasis;P:nucleobase-containing small molecule interconversion	F:electron carrier activity;F:thioredoxin-disulfide reductase activity;F:flavin adenine dinucleotide binding;F:protein disulfide oxidoreductase activity
P17655	red	sp|P17655|CAN2_HUMAN	12	0.00121679	2.74294	2.57464e-06	2.69253	TRUE	TRUE	318	Calpain-2 catalytic subunit	C:endoplasmic reticulum;C:plasma membrane;C:perinuclear endoplasmic reticulum;C:nucleus;C:Golgi apparatus;C:cytosol;C:cytoplasm;C:chromatin;C:pseudopodium;C:focal adhesion;C:membrane raft;C:extracellular vesicular exosome;C:dendrite;C:cortical actin cytoskeleton	P:myoblast fusion;P:regulation of cytoskeleton organization;P:cellular response to amino acid stimulus;P:proteolysis involved in cellular protein catabolic process;P:protein autoprocessing;P:proteolysis;P:blastocyst development;P:response to hypoxia	F:cytoskeletal protein binding;F:cysteine-type peptidase activity;F:calcium ion binding;F:calcium-dependent cysteine-type endopeptidase activity
O75369	red	sp|O75369|FLNB_HUMAN	39	3.47319e-05	2.8077	6.67821e-15	2.72462	TRUE	TRUE	95	Filamin-B	C:plasma membrane;C:integral component of membrane;C:cytosol;C:actin cytoskeleton;C:Z disc;C:extracellular vesicular exosome;C:cell cortex;C:stress fiber;C:cytoplasm;C:focal adhesion	P:actin cytoskeleton organization;P:signal transduction;P:cytokine-mediated signaling pathway;P:skeletal muscle tissue development;P:cytoskeletal anchoring at plasma membrane;P:cell differentiation	F:poly(A) RNA binding;F:identical protein binding;F:actin binding
P05556	red	sp|P05556|ITB1_HUMAN	5	0.000401738	3.11862	0.00182347	3.11742	TRUE	TRUE	187	Integrin beta-1	C:basement membrane;C:focal adhesion;C:integrin alpha3-beta1 complex;C:recycling endosome;C:ruffle membrane;C:dendritic spine;C:integrin complex;C:melanosome;C:membrane;C:intercalated disc;C:sarcolemma;C:extracellular vesicular exosome;C:integrin alpha10-beta1 complex;C:hemidesmosome;C:integrin alpha9-beta1 complex;C:external side of plasma membrane;C:integrin alpha11-beta1 complex;C:myelin sheat…	P:positive regulation of peptidyl-tyrosine phosphorylation;P:extracellular matrix organization;P:regulation of collagen catabolic process;P:homophilic cell adhesion via plasma membrane adhesion molecules;P:positive regulation of apoptotic process;P:negative regulation of Rho protein signal transduction;P:leukocyte tethering or rolling;P:negative regulation of neuron differentiation;P:maternal pro…	F:virus receptor activity;F:collagen binding involved in cell-matrix adhesion;F:metal ion binding;F:cell adhesion molecule binding;F:actin binding;F:protease binding;F:peptide binding;F:protein heterodimerization activity
P04083	red	sp|P04083|ANXA1_HUMAN	29	2.20264e-05	3.67004	3.63301e-14	3.37969	TRUE	TRUE	167	Annexin A1	C:focal adhesion;C:nucleus;C:extracellular vesicular exosome;C:protein complex;C:plasma membrane;C:cilium;C:cytoplasm;C:endosome;C:extracellular space;C:mast cell granule;C:vesicle;C:basolateral plasma membrane;C:mitochondrial membrane;C:cell surface;C:cornified envelope;C:sarcolemma;C:extracellular region	P:arachidonic acid secretion;P:hepatocyte differentiation;P:regulation of cell proliferation;P:insulin secretion;P:keratinocyte differentiation;P:positive regulation of G1/S transition of mitotic cell cycle;P:gliogenesis;P:response to estradiol;P:DNA duplex unwinding;P:negative regulation of apoptotic process;P:response to interleukin-1;P:response to drug;P:negative regulation of phospholipase A2…	F:annealing helicase activity;F:helicase activity;F:structural molecule activity;F:single-stranded DNA binding;F:single-stranded RNA binding;F:protein binding, bridging;F:calcium ion binding;F:calcium-dependent phospholipid binding;F:double-stranded DNA-dependent ATPase activity;F:phospholipid binding;F:receptor binding;F:calcium-dependent protein binding;F:phospholipase A2 inhibitor activity
Q92974	red	sp|Q92974|ARHG2_HUMAN	2	0.00315777	3.88146	0.0290934	4.03884	TRUE	TRUE	1079	Rho guanine nucleotide exchange factor 2	C:dendritic shaft;C:cytoplasmic membrane-bounded vesicle;C:protein complex;C:ruffle membrane;C:cytoplasm;C:neuronal cell body;C:spindle;C:tight junction;C:cytoskeleton;C:vesicle;C:focal adhesion;C:microtubule;C:cytosol;C:Golgi apparatus	P:actin filament organization;P:intracellular protein transport;P:negative regulation of intrinsic apoptotic signaling pathway in response to osmotic stress;P:mitotic nuclear division;P:negative regulation of extrinsic apoptotic signaling pathway via death domain receptors;P:apoptotic signaling pathway;P:cellular response to muramyl dipeptide;P:regulation of Rho protein signal transduction;P:nega…	F:Rac GTPase binding;F:microtubule binding;F:Rho GTPase binding;F:zinc ion binding;F:Rac guanyl-nucleotide exchange factor activity;F:Rho guanyl-nucleotide exchange factor activity;F:transcription factor binding
P02768	red	sp|P02768|ALBU_HUMAN	18	0.00980939	8.40496	9.16323e-07	10.774	TRUE	TRUE	158	Serum albumin	C:extracellular vesicular exosome;C:platelet alpha granule lumen;C:extracellular space;C:protein complex;C:blood microparticle;C:nucleus;C:basement membrane;C:extracellular region	P:maintenance of mitochondrion location;P:small molecule metabolic process;P:negative regulation of programmed cell death;P:response to mercury ion;P:receptor-mediated endocytosis;P:platelet degranulation;P:bile acid and bile salt transport;P:positive regulation of circadian sleep/wake cycle, non-REM sleep;P:lipoprotein metabolic process;P:transmembrane transport;P:cellular response to starvation…	F:pyridoxal phosphate binding;F:antioxidant activity;F:fatty acid binding;F:drug binding;F:zinc ion binding;F:chaperone binding;F:toxic substance binding;F:DNA binding;F:copper ion binding

## Sheet: Comp4
Uniprot	Colour	Protein	NumberPeptides	PvalProteins	FCProteins	PvalPeptides	FCPeptides	CritProt	CritPep	Order	protein_name	Cellular Component	Biological Process	Molecular Function
P00352	blue	sp|P00352|AL1A1_HUMAN	35	2.9168e-06	0.155421	6.40826e-18	0.166879	TRUE	TRUE	143	Retinal dehydrogenase 1	C:extracellular vesicular exosome;C:cytoplasm;C:cytosol	P:xenobiotic metabolic process;P:small molecule metabolic process;P:positive regulation of Ras GTPase activity;P:cellular aldehyde metabolic process;P:retinol metabolic process;P:ethanol oxidation	F:3-chloroallyl aldehyde dehydrogenase activity;F:retinal dehydrogenase activity;F:Ras GTPase activator activity;F:androgen binding;F:aldehyde dehydrogenase (NAD) activity;F:benzaldehyde dehydrogenase (NAD+) activity
P21980	blue	sp|P21980|TGM2_HUMAN	16	0.000346796	0.258437	2.29414e-09	0.258821	TRUE	TRUE	359	Protein-glutamine gamma-glutamyltransferase 2	C:focal adhesion;C:extracellular vesicular exosome;C:cytosol;C:plasma membrane;C:mitochondrion	P:positive regulation of smooth muscle cell proliferation;P:positive regulation of cytosolic calcium ion concentration involved in phospholipase C-activating G-protein coupled signaling pathway;P:isopeptide cross-linking via N6-(L-isoglutamyl)-L-lysine;P:salivary gland cavitation;P:blood vessel remodeling;P:apoptotic cell clearance;P:branching involved in salivary gland morphogenesis;P:positive r…	F:GTP binding;F:protein-glutamine gamma-glutamyltransferase activity;F:metal ion binding
P06703	blue	sp|P06703|S10A6_HUMAN	2	0.00257649	0.281411	0.0112916	0.281616	TRUE	TRUE	193	Protein S100-A6	C:extrinsic component of cytoplasmic side of plasma membrane;C:nuclear envelope;C:cytoplasm;C:nucleus;C:cytosol;C:extracellular vesicular exosome;C:perinuclear region of cytoplasm;C:ruffle	P:axonogenesis;P:positive regulation of fibroblast proliferation;P:signal transduction	F:calcium ion binding;F:tropomyosin binding;F:protein homodimerization activity;F:calcium-dependent protein binding;F:S100 protein binding;F:zinc ion binding;F:ion transmembrane transporter activity
Q9UK76	blue	sp|Q9UK76|HN1_HUMAN	3	7.71138e-05	0.286991	0.0453374	0.272802	TRUE	TRUE	1267	Hematological and neurological expressed 1 protein	C:nucleus	P:developmental process
P02786	blue	sp|P02786|TFR1_HUMAN	6	0.000363447	0.324871	0.000694809	0.344113	TRUE	TRUE	159	Transferrin receptor protein 1, serum form	C:plasma membrane;C:melanosome;C:extracellular vesicular exosome;C:cell surface;C:membrane;C:recycling endosome;C:intracellular membrane-bounded organelle;C:extracellular region;C:cytoplasmic membrane-bounded vesicle;C:perinuclear region of cytoplasm;C:coated pit;C:blood microparticle;C:vesicle;C:endosome;C:external side of plasma membrane;C:extracellular space;C:integral component of plasma memb…	P:transmembrane transport;P:positive regulation of bone resorption;P:cellular iron ion homeostasis;P:transferrin transport;P:viral process;P:cellular response to drug;P:iron ion import;P:osteoclast differentiation	F:double-stranded RNA binding;F:poly(A) RNA binding;F:identical protein binding;F:transferrin receptor activity
P00491	blue	sp|P00491|PNPH_HUMAN	11	0.000403382	0.331529	2.60819e-07	0.314141	TRUE	TRUE	149	Purine nucleoside phosphorylase	C:intracellular;C:extracellular vesicular exosome;C:cytosol;C:cytoplasm;C:cytoskeleton	P:NAD biosynthesis via nicotinamide riboside salvage pathway;P:purine nucleotide catabolic process;P:urate biosynthetic process;P:inosine catabolic process;P:immune response;P:positive regulation of alpha-beta T cell differentiation;P:positive regulation of T cell proliferation;P:purine nucleobase metabolic process;P:response to drug;P:nucleobase-containing small molecule metabolic process;P:nucl…	F:nucleoside binding;F:purine-nucleoside phosphorylase activity;F:drug binding;F:purine nucleobase binding;F:phosphate ion binding
P08195	blue	sp|P08195|4F2_HUMAN	4	2.27103e-05	0.355833	0.00355517	0.339334	TRUE	TRUE	222	4F2 cell-surface antigen heavy chain	C:nucleus;C:melanosome;C:nucleoplasm;C:cytoplasm;C:plasma membrane;C:extracellular vesicular exosome;C:membrane;C:apical plasma membrane;C:cell surface;C:integral component of membrane	P:leucine import;P:cell growth;P:carbohydrate metabolic process;P:ion transport;P:blood coagulation;P:response to exogenous dsRNA;P:transmembrane transport;P:leukocyte migration;P:sodium ion transmembrane transport;P:tryptophan transport;P:calcium ion transport;P:amino acid transport	F:poly(A) RNA binding;F:calcium:sodium antiporter activity;F:double-stranded RNA binding;F:catalytic activity;F:cation binding;F:neutral amino acid transmembrane transporter activity
P67936	blue	sp|P67936|TPM4_HUMAN	2	1.73834e-05	0.358784	0.0311485	0.350136	TRUE	TRUE	775	Tropomyosin alpha-4 chain	C:stress fiber;C:cortical cytoskeleton;C:cytosol;C:cytoskeleton;C:focal adhesion;C:membrane;C:filamentous actin;C:podosome;C:extracellular vesicular exosome;C:muscle thin filament tropomyosin	P:osteoblast differentiation;P:muscle filament sliding;P:movement of cell or subcellular component;P:muscle contraction	F:structural constituent of muscle;F:calcium ion binding
Q7Z2K6	blue	sp|Q7Z2K6|ERMP1_HUMAN	3	2.50726e-06	0.402128	0.00167416	0.399582	TRUE	TRUE	1016	Endoplasmic reticulum metallopeptidase 1	C:membrane;C:endoplasmic reticulum membrane;C:integral component of membrane		F:metallopeptidase activity;F:metal ion binding
O75369	blue	sp|O75369|FLNB_HUMAN	39	7.29349e-05	0.439412	1.29079e-11	0.44666	TRUE	TRUE	95	Filamin-B	C:plasma membrane;C:integral component of membrane;C:cytosol;C:actin cytoskeleton;C:Z disc;C:extracellular vesicular exosome;C:cell cortex;C:stress fiber;C:cytoplasm;C:focal adhesion	P:actin cytoskeleton organization;P:signal transduction;P:cytokine-mediated signaling pathway;P:skeletal muscle tissue development;P:cytoskeletal anchoring at plasma membrane;P:cell differentiation	F:poly(A) RNA binding;F:identical protein binding;F:actin binding
P52292	blue	sp|P52292|IMA1_HUMAN	4	0.0418231	0.442308	0.0142002	0.389324	TRUE	TRUE	626	Importin subunit alpha-1	C:membrane;C:nucleoplasm;C:cytoplasm;C:cytosol	P:regulation of DNA recombination;P:viral process;P:NLS-bearing protein import into nucleus;P:cytokine-mediated signaling pathway;P:DNA metabolic process	F:histone deacetylase binding;F:nuclear localization sequence binding;F:protein transporter activity;F:poly(A) RNA binding
P02795	blue	sp|P02795|MT2_HUMAN	2	0.00262104	0.444588	0.011735	0.439954	TRUE	TRUE	162	Metallothionein-2	C:cytosol;C:nucleus;C:cytoplasm;C:perinuclear region of cytoplasm	P:cellular response to interleukin-3;P:negative regulation of growth;P:cellular response to drug;P:cellular response to erythropoietin;P:cellular response to zinc ion;P:interferon-gamma-mediated signaling pathway;P:cytokine-mediated signaling pathway;P:cellular copper ion homeostasis	F:drug binding;F:zinc ion binding
P49321	blue	sp|P49321|NASP_HUMAN	5	0.000172962	0.4511	0.00603075	0.470804	TRUE	TRUE	573	Nuclear autoantigenic sperm protein	C:cytoplasm;C:nucleus;C:protein complex;C:nuclear chromatin;C:nucleoplasm	P:DNA replication-independent nucleosome assembly;P:cell proliferation;P:nucleosome assembly;P:protein transport;P:cell cycle;P:DNA replication;P:DNA replication-dependent nucleosome assembly;P:histone exchange;P:blastocyst development	F:Hsp90 protein binding;F:protein complex binding
P68104	blue	sp|P68104|EF1A1_HUMAN	40	4.28186e-05	0.451487	2.44293e-10	0.373765	TRUE	TRUE	778	Elongation factor 1-alpha 1	C:ruffle membrane;C:cortical actin cytoskeleton;C:nucleolus;C:membrane;C:cytoplasm;C:cytosol;C:extracellular space;C:eukaryotic translation elongation factor 1 complex;C:extracellular vesicular exosome;C:nucleus	P:translational elongation;P:transcription, DNA-templated;P:translation;P:cellular response to epidermal growth factor stimulus;P:regulation of transcription, DNA-templated;P:gene expression;P:cellular protein metabolic process	F:translation elongation factor activity;F:GTP binding;F:tRNA binding;F:GTPase activity;F:poly(A) RNA binding;F:protein kinase binding
Q13885	blue	sp|Q13885|TBB2A_HUMAN	4	0.000310542	0.452565	0.0491142	0.435956	TRUE	TRUE	893	Tubulin beta-2A chain	C:vesicle;C:extracellular vesicular exosome;C:nucleus;C:microtubule;C:cytoplasm	P:protein polymerization;P:cellular protein metabolic process;P:'de novo' posttranslational protein folding;P:transmembrane transport;P:microtubule-based process;P:protein folding	F:GTPase activity;F:structural constituent of cytoskeleton;F:GTP binding
Q8TEX9	blue	sp|Q8TEX9|IPO4_HUMAN	3	0.00306226	0.460278	0.00106607	0.446355	TRUE	TRUE	1057	Importin-4	C:protein complex;C:membrane;C:nuclear chromatin;C:cytoplasm	P:DNA replication-independent nucleosome assembly;P:protein transport;P:intracellular protein transport;P:DNA replication-dependent nucleosome assembly
Q06830	blue	sp|Q06830|PRDX1_HUMAN	15	1.80042e-05	0.471163	3.5579e-05	0.537178	TRUE	TRUE	836	Peroxiredoxin-1	C:nucleus;C:cytosol;C:extracellular vesicular exosome;C:cytoplasm;C:nuclear euchromatin;C:melanosome;C:peroxisomal matrix;C:mitochondrial matrix;C:extracellular space;C:nucleolus	P:regulation of stress-activated MAPK cascade;P:erythrocyte homeostasis;P:removal of superoxide radicals;P:regulation of NF-kappaB import into nucleus;P:hydrogen peroxide catabolic process;P:cell proliferation;P:skeletal system development;P:natural killer cell mediated cytotoxicity;P:retina homeostasis;P:response to reactive oxygen species	F:peroxidase activity;F:heme binding;F:thioredoxin peroxidase activity;F:poly(A) RNA binding
Q9NR30	blue	sp|Q9NR30|DDX21_HUMAN	11	0.000197341	0.47168	1.96671e-10	0.46767	TRUE	TRUE	1205	Nucleolar RNA helicase 2	C:nucleolus;C:membrane;C:nucleus	P:metabolic process;P:response to exogenous dsRNA;P:response to virus;P:osteoblast differentiation	F:ATP-dependent RNA helicase activity;F:poly(A) RNA binding;F:ATP binding;F:double-stranded RNA binding
O00425	blue	sp|O00425|IF2B3_HUMAN	9	0.000323754	0.480105	3.75407e-06	0.505196	TRUE	TRUE	19	Insulin-like growth factor 2 mRNA-binding protein 3	C:cytosol;C:cytoplasm;C:nucleus	P:anatomical structure morphogenesis;P:mRNA transport;P:regulation of cytokine biosynthetic process;P:gene expression;P:translation;P:negative regulation of translation	F:translation regulator activity;F:poly(A) RNA binding;F:mRNA 3'-UTR binding;F:RNA binding;F:mRNA 5'-UTR binding;F:nucleotide binding
O95433	blue	sp|O95433|AHSA1_HUMAN	2	0.00119316	0.493471	0.0101536	0.493723	TRUE	TRUE	132	Activator of 90 kDa heat shock protein ATPase homolog 1	C:cytosol;C:cytoplasm;C:endoplasmic reticulum;C:extracellular vesicular exosome	P:response to stress;P:positive regulation of ATPase activity	F:ATPase activator activity;F:chaperone binding
P13639	blue	sp|P13639|EF2_HUMAN	43	1.26813e-05	0.496575	1.67406e-13	0.466929	TRUE	TRUE	283	Elongation factor 2	C:aggresome;C:membrane;C:polysome;C:plasma membrane;C:cytoplasm;C:extracellular vesicular exosome;C:cytosol;C:ribonucleoprotein complex;C:nucleus	P:pathogenesis;P:translation;P:gene expression;P:peptidyl-diphthamide biosynthetic process from peptidyl-histidine;P:positive regulation of translation;P:post-translational protein modification;P:hematopoietic progenitor cell differentiation;P:cellular protein metabolic process;P:translational elongation	F:translation elongation factor activity;F:protein kinase binding;F:poly(A) RNA binding;F:GTPase activity;F:GTP binding
P37802	blue	sp|P37802|TAGL2_HUMAN	10	0.00783504	0.500726	0.000502049	0.529712	TRUE	TRUE	498	Transgelin-2	C:vesicle;C:extracellular vesicular exosome	P:epithelial cell differentiation
P17987	blue	sp|P17987|TCPA_HUMAN	9	0.000514927	0.508664	0.000531481	0.405413	TRUE	TRUE	324	T-complex protein 1 subunit alpha	C:centrosome;C:nuclear heterochromatin;C:cell body;C:Golgi apparatus;C:chaperonin-containing T-complex;C:acrosomal vesicle;C:pericentriolar material;C:cytosol;C:extracellular vesicular exosome;C:zona pellucida receptor complex;C:microtubule	P:'de novo' posttranslational protein folding;P:translocation of peptides or proteins into host cell cytoplasm;P:tubulin complex assembly;P:binding of sperm to zona pellucida;P:cellular protein metabolic process;P:protein folding;P:regulation of macrophage apoptotic process;P:toxin transport	F:poly(A) RNA binding;F:ATP binding;F:unfolded protein binding;F:ubiquitin protein ligase binding
P63241	blue	sp|P63241|IF5A1_HUMAN	10	0.0152419	0.514395	0.0208068	0.412326	TRUE	TRUE	769	Eukaryotic translation initiation factor 5A-1	C:annulate lamellae;C:endoplasmic reticulum membrane;C:membrane;C:cytoplasm;C:extracellular vesicular exosome;C:nuclear pore;C:nucleus;C:cytosol	P:mRNA export from nucleus;P:protein export from nucleus;P:cellular protein metabolic process;P:translational frameshifting;P:positive regulation of translational elongation;P:nucleocytoplasmic transport;P:positive regulation of cell proliferation;P:positive regulation of translational termination;P:peptidyl-lysine modification to peptidyl-hypusine;P:apoptotic process;P:post-translational protein…	F:U6 snRNA binding;F:protein N-terminus binding;F:RNA binding;F:translation elongation factor activity;F:ribosome binding;F:poly(A) RNA binding
P18206	blue	sp|P18206|VINC_HUMAN	20	8.47221e-05	0.518899	6.60781e-11	0.482948	TRUE	TRUE	327	Vinculin	C:adherens junction;C:cytosol;C:extracellular region;C:cytoskeleton;C:vesicle;C:cell-substrate junction;C:plasma membrane;C:focal adhesion;C:actin cytoskeleton;C:fascia adherens;C:extracellular vesicular exosome;C:costamere;C:cell-cell adherens junction;C:cell-cell junction;C:protein complex	P:blood coagulation;P:lamellipodium assembly;P:adherens junction assembly;P:platelet activation;P:epithelial cell-cell adhesion;P:morphogenesis of an epithelium;P:muscle contraction;P:protein localization to cell surface;P:apical junction assembly;P:negative regulation of cell migration;P:axon extension;P:movement of cell or subcellular component;P:platelet aggregation;P:cell-matrix adhesion;P:pl…	F:cadherin binding;F:dystroglycan binding;F:alpha-catenin binding;F:beta-catenin binding;F:actin binding;F:structural molecule activity
P25685	blue	sp|P25685|DNJB1_HUMAN	4	0.000777522	0.52026	0.00238264	0.514343	TRUE	TRUE	387	DnaJ homolog subfamily B member 1	C:nucleolus;C:cytosol;C:extracellular vesicular exosome;C:nucleus;C:nucleoplasm	P:chaperone mediated protein folding requiring cofactor;P:positive regulation of ATPase activity;P:response to unfolded protein;P:chaperone cofactor-dependent protein refolding;P:cellular response to heat;P:negative regulation of inclusion body assembly;P:regulation of cellular response to heat	F:Hsp70 protein binding;F:chaperone binding;F:unfolded protein binding;F:ATPase activator activity;F:ATPase binding
P67809	blue	sp|P67809|YBOX1_HUMAN	6	0.00046978	0.52402	0.00236621	0.552164	TRUE	TRUE	773	Nuclease-sensitive element-binding protein 1	C:nucleoplasm;C:extracellular vesicular exosome;C:nucleus;C:histone pre-mRNA 3'end processing complex;C:CRD-mediated mRNA stability complex;C:intracellular membrane-bounded organelle;C:cytoplasm;C:ribonucleoprotein complex;C:nuclear membrane;C:U12-type spliceosomal complex;C:cytoplasmic stress granule	P:negative regulation of transcription from RNA polymerase II promoter;P:in utero embryonic development;P:mRNA splicing, via spliceosome;P:positive regulation of cell division;P:negative regulation of striated muscle cell differentiation;P:CRD-mediated mRNA stabilization;P:regulation of transcription, DNA-templated;P:gene expression;P:transcription from RNA polymerase II promoter;P:positive regul…	F:single-stranded DNA binding;F:poly(A) RNA binding;F:double-stranded DNA binding;F:sequence-specific DNA binding transcription factor activity;F:DNA binding;F:RNA polymerase II core promoter proximal region sequence-specific DNA binding transcription factor activity involved in positive regulation of transcription;F:RNA binding;F:RNA polymerase II core promoter proximal region sequence-specific …
Q15758	blue	sp|Q15758|AAAT_HUMAN	3	0.000617389	0.526767	0.0180254	0.535312	TRUE	TRUE	953	Neutral amino acid transporter B(0)	C:extracellular vesicular exosome;C:integral component of plasma membrane;C:plasma membrane;C:Golgi apparatus;C:melanosome;C:membrane	P:glutamine transport;P:extracellular amino acid transport;P:neutral amino acid transport;P:ion transport;P:amino acid transport;P:transmembrane transport	F:L-glutamine transmembrane transporter activity;F:sodium:dicarboxylate symporter activity;F:receptor activity;F:virus receptor activity;F:neutral amino acid transmembrane transporter activity;F:L-serine transmembrane transporter activity
Q9BQE3	blue	sp|Q9BQE3|TBA1C_HUMAN	4	0.0212611	0.530484	0.00479592	0.518842	TRUE	TRUE	1139	Tubulin alpha-1C chain	C:microtubule;C:nucleus;C:cytoplasmic microtubule;C:vesicle	P:microtubule-based process;P:cellular protein metabolic process;P:cell division;P:cytoskeleton-dependent intracellular transport;P:protein polymerization;P:'de novo' posttranslational protein folding;P:protein folding	F:structural molecule activity;F:GTPase activity;F:GTP binding;F:structural constituent of cytoskeleton
P11387	blue	sp|P11387|TOP1_HUMAN	4	0.00969672	0.535077	0.0155866	0.557786	TRUE	TRUE	266	DNA topoisomerase 1	C:cytoplasmic mRNA processing body;C:nucleus;C:nucleoplasm;C:nucleolus;C:perikaryon;C:replication fork protection complex	P:phosphorylation;P:circadian rhythm;P:chromatin remodeling;P:programmed cell death;P:DNA topological change;P:embryonic cleavage;P:viral process;P:response to drug;P:circadian regulation of gene expression;P:DNA replication;P:chromosome segregation	F:poly(A) RNA binding;F:DNA binding;F:DNA topoisomerase type II (ATP-hydrolyzing) activity;F:chromatin binding;F:DNA topoisomerase type I activity;F:core promoter sequence-specific DNA binding
Q92598	blue	sp|Q92598|HS105_HUMAN	8	0.00581192	0.543497	0.000279795	0.472422	TRUE	TRUE	1069	Heat shock protein 105 kDa	C:cytosol;C:extracellular region;C:cytoplasm;C:nucleoplasm;C:extracellular vesicular exosome;C:microtubule;C:endocytic vesicle lumen	P:positive regulation of NK T cell activation;P:receptor-mediated endocytosis;P:response to unfolded protein;P:positive regulation of MHC class I biosynthetic process;P:chaperone mediated protein folding requiring cofactor	F:ATP binding
P49368	blue	sp|P49368|TCPG_HUMAN	11	0.000412568	0.555631	0.000212974	0.509943	TRUE	TRUE	575	T-complex protein 1 subunit gamma	C:cytoskeleton;C:plasma membrane;C:microtubule;C:zona pellucida receptor complex;C:extracellular vesicular exosome;C:cytoplasm;C:cell body;C:chaperonin-containing T-complex;C:cytosol	P:cellular protein metabolic process;P:toxin transport;P:protein folding;P:pore complex assembly;P:binding of sperm to zona pellucida;P:'de novo' posttranslational protein folding	F:unfolded protein binding;F:ATP binding;F:poly(A) RNA binding
P40227	blue	sp|P40227|TCPZ_HUMAN	10	0.0018834	0.56259	0.000367255	0.533081	TRUE	TRUE	512	T-complex protein 1 subunit zeta	C:cytoplasm;C:chaperonin-containing T-complex;C:extracellular vesicular exosome;C:acrosomal vesicle;C:cell body;C:microtubule;C:zona pellucida receptor complex;C:cytosol	P:protein folding;P:cellular protein metabolic process;P:'de novo' posttranslational protein folding;P:binding of sperm to zona pellucida;P:toxin transport	F:ATP binding;F:poly(A) RNA binding;F:unfolded protein binding
P56192	blue	sp|P56192|SYMC_HUMAN	4	0.000330922	0.563361	0.0116109	0.559751	TRUE	TRUE	669	Methionine--tRNA ligase, cytoplasmic	C:membrane;C:cytoplasm;C:mitochondrion;C:extracellular vesicular exosome;C:cytosol	P:gene expression;P:methionyl-tRNA aminoacylation;P:tRNA aminoacylation for protein translation	F:methionine-tRNA ligase activity;F:ATP binding;F:tRNA binding
P41091	blue	sp|P41091|IF2G_HUMAN	5	0.00114157	0.563924	0.00163564	0.569216	TRUE	TRUE	518	Eukaryotic translation initiation factor 2 subunit 3	C:cytoplasm;C:cytosol;C:extracellular vesicular exosome	P:translation;P:translational initiation;P:cellular protein metabolic process;P:gene expression	F:GTPase activity;F:translation factor activity, nucleic acid binding;F:translation initiation factor activity;F:GTP binding
P41567	blue	sp|P41567|EIF1_HUMAN	3	0.00857291	0.571999	0.0126392	0.531851	TRUE	TRUE	522	Eukaryotic translation initiation factor 1	C:nucleus;C:cytoplasm	P:regulation of translational initiation;P:dosage compensation by inactivation of X chromosome;P:response to stress	F:poly(A) RNA binding;F:translation initiation factor activity;F:translation factor activity, nucleic acid binding
P07108	blue	sp|P07108|ACBP_HUMAN	2	0.00287223	0.572918	0.0112605	0.572611	TRUE	TRUE	202	Acyl-CoA-binding protein	C:mitochondrion;C:endoplasmic reticulum;C:Golgi apparatus;C:extracellular vesicular exosome;C:perinuclear endoplasmic reticulum	P:behavioral fear response;P:transport;P:triglyceride metabolic process;P:hair follicle development;P:learning or memory;P:lateral ventricle development;P:phosphatidylcholine acyl-chain remodeling;P:long-term synaptic potentiation	F:long-chain fatty acyl-CoA binding;F:lipid binding;F:protein dimerization activity;F:benzodiazepine receptor binding
O60610	blue	sp|O60610|DIAP1_HUMAN	6	0.000402634	0.581644	0.0244114	0.482991	TRUE	TRUE	73	Protein diaphanous homolog 1	C:ruffle membrane;C:cytoplasm;C:neuron projection;C:mitotic spindle	P:actin filament polymerization;P:protein localization to microtubule;P:regulation of cell shape;P:regulation of microtubule-based process;P:sensory perception of sound;P:positive regulation of cell migration;P:neuron projection development;P:cellular response to histamine;P:cytoskeleton organization;P:regulation of release of sequestered calcium ion into cytosol	F:poly(A) RNA binding;F:ion channel binding;F:receptor binding
P50991	blue	sp|P50991|TCPD_HUMAN	11	6.826e-05	0.583728	0.000200361	0.541384	TRUE	TRUE	605	T-complex protein 1 subunit delta	C:cytoplasm;C:cytosol;C:chaperonin-containing T-complex;C:zona pellucida receptor complex;C:melanosome;C:centrosome;C:microtubule;C:extracellular vesicular exosome;C:nucleoplasm;C:cell body	P:cellular protein metabolic process;P:toxin transport;P:binding of sperm to zona pellucida;P:'de novo' posttranslational protein folding;P:protein folding	F:ATP binding;F:poly(A) RNA binding;F:unfolded protein binding
P78371	blue	sp|P78371|TCPB_HUMAN	17	6.29234e-05	0.587335	0.00020016	0.579254	TRUE	TRUE	786	T-complex protein 1 subunit beta	C:cytoplasm;C:extracellular vesicular exosome;C:zona pellucida receptor complex;C:cell body;C:chaperonin-containing T-complex;C:cytosol;C:microtubule	P:toxin transport;P:cellular protein metabolic process;P:'de novo' posttranslational protein folding;P:binding of sperm to zona pellucida;P:chaperone-mediated protein complex assembly;P:protein folding	F:ubiquitin protein ligase binding;F:ATP binding;F:unfolded protein binding
P53701	blue	sp|P53701|CCHL_HUMAN	4	0.0415236	0.59045	0.0198852	0.527002	TRUE	TRUE	640	Cytochrome c-type heme lyase	C:mitochondrion;C:mitochondrial inner membrane	P:oxidation-reduction process;P:organ morphogenesis	F:metal ion binding;F:holocytochrome-c synthase activity
Q99832	blue	sp|Q99832|TCPH_HUMAN	9	0.000426439	0.594177	0.00195967	0.580428	TRUE	TRUE	1132	T-complex protein 1 subunit eta	C:microtubule;C:zona pellucida receptor complex;C:chaperonin-containing T-complex;C:cytoplasm;C:cell body;C:mitochondrion;C:cytosol;C:extracellular vesicular exosome	P:'de novo' posttranslational protein folding;P:toxin transport;P:cellular protein metabolic process;P:binding of sperm to zona pellucida;P:protein folding	F:ATP binding;F:unfolded protein binding
Q9NZM1	blue	sp|Q9NZM1|MYOF_HUMAN	10	0.00410362	0.594577	0.00561364	0.608172	TRUE	TRUE	1230	Myoferlin	C:integral component of membrane;C:nuclear envelope;C:plasma membrane;C:extracellular vesicular exosome;C:cytoplasmic vesicle;C:nuclear membrane;C:caveola;C:intracellular membrane-bounded organelle;C:cytoplasmic vesicle membrane	P:muscle contraction;P:blood circulation;P:regulation of vascular endothelial growth factor receptor signaling pathway;P:myoblast fusion;P:plasma membrane repair;P:cellular response to heat	F:phospholipid binding
P49327	blue	sp|P49327|FAS_HUMAN	15	0.000858116	0.599703	1.17833e-05	0.613862	TRUE	TRUE	574	3-oxoacyl-[acyl-carrier-protein] synthase	C:cytoplasm;C:extracellular vesicular exosome;C:glycogen granule;C:plasma membrane;C:mitochondrion;C:cytosol;C:Golgi apparatus;C:membrane;C:melanosome	P:acetyl-CoA metabolic process;P:long-chain fatty-acyl-CoA biosynthetic process;P:positive regulation of cellular metabolic process;P:energy reserve metabolic process;P:pantothenate metabolic process;P:fatty acid biosynthetic process;P:cellular response to interleukin-4;P:cellular lipid metabolic process;P:small molecule metabolic process;P:vitamin metabolic process;P:fatty acid metabolic process…	F:[acyl-carrier-protein] S-malonyltransferase activity;F:enoyl-[acyl-carrier-protein] reductase (NADPH, B-specific) activity;F:3-oxoacyl-[acyl-carrier-protein] reductase (NADPH) activity;F:palmitoyl-[acyl-carrier-protein] hydrolase activity;F:oleoyl-[acyl-carrier-protein] hydrolase activity;F:fatty acid synthase activity;F:poly(A) RNA binding;F:drug binding;F:3-oxoacyl-[acyl-carrier-protein] synt…
P68371	blue	sp|P68371|TBB4B_HUMAN	7	0.00247569	0.600843	0.0106522	0.61613	TRUE	TRUE	780	Tubulin beta-4B chain	C:nucleus;C:vesicle;C:extracellular vesicular exosome;C:microtubule;C:cytoskeleton;C:cytosol	P:mitotic cell cycle;P:'de novo' posttranslational protein folding;P:organelle organization;P:natural killer cell mediated cytotoxicity;P:transmembrane transport;P:cellular protein metabolic process;P:protein folding;P:spindle assembly;P:G2/M transition of mitotic cell cycle;P:movement of cell or subcellular component;P:protein polymerization	F:MHC class I protein binding;F:structural constituent of cytoskeleton;F:unfolded protein binding;F:GTPase activity;F:double-stranded RNA binding;F:GTP binding
Q16555	blue	sp|Q16555|DPYL2_HUMAN	7	0.00446767	0.611782	0.00148593	0.587065	TRUE	TRUE	962	Dihydropyrimidinase-related protein 2	C:extracellular vesicular exosome;C:growth cone;C:membrane;C:neuronal cell body;C:cytoskeleton;C:cytosol;C:terminal bouton;C:protein complex;C:mitochondrion;C:dendrite	P:cytoskeleton organization;P:pyrimidine nucleobase catabolic process;P:spinal cord development;P:response to cocaine;P:regulation of neuron projection development;P:response to drug;P:olfactory bulb development;P:nucleobase-containing compound metabolic process;P:axon guidance;P:positive regulation of glutamate secretion;P:signal transduction;P:response to amphetamine;P:nervous system developmen…	F:dihydropyrimidinase activity
Q16881	blue	sp|Q16881|TRXR1_HUMAN	23	0.000752053	0.615224	0.00169804	0.586778	TRUE	TRUE	975	Thioredoxin reductase 1, cytoplasmic	C:cytosol;C:extracellular vesicular exosome;C:nucleoplasm;C:nucleolus	P:cellular lipid metabolic process;P:nucleobase-containing small molecule metabolic process;P:response to reactive oxygen species;P:signal transduction;P:small molecule metabolic process;P:cell redox homeostasis;P:nucleobase-containing small molecule interconversion	F:electron carrier activity;F:thioredoxin-disulfide reductase activity;F:flavin adenine dinucleotide binding;F:protein disulfide oxidoreductase activity
P11586	blue	sp|P11586|C1TC_HUMAN	13	0.00414297	0.618027	0.000442656	0.505487	TRUE	TRUE	268	C-1-tetrahydrofolate synthase, cytoplasmic, N-terminally processed	C:membrane;C:mitochondrion;C:cytosol;C:extracellular vesicular exosome	P:one-carbon metabolic process;P:tetrahydrofolate interconversion;P:histidine biosynthetic process;P:folic acid-containing compound biosynthetic process;P:water-soluble vitamin metabolic process;P:methionine biosynthetic process;P:purine nucleotide biosynthetic process;P:vitamin metabolic process;P:small molecule metabolic process;P:folic acid metabolic process	F:methenyltetrahydrofolate cyclohydrolase activity;F:methylenetetrahydrofolate dehydrogenase (NADP+) activity;F:ATP binding;F:formate-tetrahydrofolate ligase activity;F:methylenetetrahydrofolate dehydrogenase [NAD(P)+] activity
Q15185	blue	sp|Q15185|TEBP_HUMAN	3	0.00031694	0.620405	0.00565186	0.622052	TRUE	TRUE	935	Prostaglandin E synthase 3	C:nucleus;C:telomerase holoenzyme complex;C:chromosome, telomeric region;C:nucleoplasm;C:cytosol;C:cytoplasm;C:extracellular vesicular exosome	P:cyclooxygenase pathway;P:prostaglandin biosynthetic process;P:signal transduction;P:regulation of cellular response to heat;P:arachidonic acid metabolic process;P:cellular response to heat;P:small molecule metabolic process;P:chaperone cofactor-dependent protein refolding;P:telomere maintenance;P:RNA-dependent DNA replication	F:telomerase activity;F:prostaglandin-E synthase activity;F:unfolded protein binding
P55209	blue	sp|P55209|NP1L1_HUMAN	5	0.0295143	0.622811	0.0223197	0.603094	TRUE	TRUE	658	Nucleosome assembly protein 1-like 1	C:melanosome;C:nucleus;C:membrane	P:DNA replication;P:nucleosome assembly;P:positive regulation of cell proliferation	F:poly(A) RNA binding
Q6PIU2	blue	sp|Q6PIU2|NCEH1_HUMAN	3	0.00601528	0.628877	0.0382733	0.587891	TRUE	TRUE	1006	Neutral cholesterol ester hydrolase 1	C:integral component of membrane;C:endoplasmic reticulum;C:membrane	P:lipid catabolic process	F:carboxylic ester hydrolase activity
P50990	blue	sp|P50990|TCPQ_HUMAN	11	0.000251111	0.628957	6.26236e-05	0.548814	TRUE	TRUE	604	T-complex protein 1 subunit theta	C:microtubule;C:intermediate filament cytoskeleton;C:chaperonin-containing T-complex;C:extracellular vesicular exosome;C:cell body;C:cytoplasm;C:cytosol;C:aggresome;C:centrosome;C:zona pellucida receptor complex	P:protein folding;P:binding of sperm to zona pellucida;P:cellular protein metabolic process;P:'de novo' posttranslational protein folding;P:pore complex assembly;P:toxin transport	F:ATPase activity, coupled;F:ATP binding
P22102	blue	sp|P22102|PUR2_HUMAN	12	0.00161199	0.633583	3.54915e-06	0.631716	TRUE	TRUE	362	Phosphoribosylglycinamide formyltransferase	C:extracellular vesicular exosome;C:cytosol	P:response to organic substance;P:brainstem development;P:nucleobase-containing small molecule metabolic process;P:small molecule metabolic process;P:purine ribonucleoside monophosphate biosynthetic process;P:cerebellum development;P:cerebral cortex development;P:purine nucleobase metabolic process;P:tetrahydrofolate biosynthetic process;P:response to inorganic substance;P:purine nucleobase biosy…	F:phosphoribosylglycinamide formyltransferase activity;F:phosphoribosylformylglycinamidine cyclo-ligase activity;F:phosphoribosylamine-glycine ligase activity;F:ATP binding;F:metal ion binding;F:methyltransferase activity
P62906	blue	sp|P62906|RL10A_HUMAN	4	0.00431473	0.63447	0.0180238	0.618748	TRUE	TRUE	751	60S ribosomal protein L10a	C:extracellular vesicular exosome;C:membrane;C:cytosol;C:cytoplasm;C:nucleolus;C:nucleus;C:mitochondrion;C:cytosolic large ribosomal subunit;C:focal adhesion	P:translational initiation;P:viral life cycle;P:cellular protein metabolic process;P:viral process;P:viral transcription;P:translation;P:anatomical structure morphogenesis;P:gene expression;P:translational elongation;P:nuclear-transcribed mRNA catabolic process, nonsense-mediated decay;P:SRP-dependent cotranslational protein targeting to membrane;P:translational termination	F:poly(A) RNA binding;F:structural constituent of ribosome
P17174	blue	sp|P17174|AATC_HUMAN	8	0.000138521	0.634908	1.2166e-06	0.622039	TRUE	TRUE	317	Aspartate aminotransferase, cytoplasmic	C:axon terminus;C:nucleus;C:cytoplasm;C:lysosome;C:cytosol;C:extracellular vesicular exosome	P:gluconeogenesis;P:cellular response to insulin stimulus;P:pathogenesis;P:response to glucocorticoid;P:fatty acid homeostasis;P:2-oxoglutarate metabolic process;P:polyamine metabolic process;P:L-methionine biosynthetic process from methylthioadenosine;P:glutamate catabolic process to 2-oxoglutarate;P:aspartate metabolic process;P:glycerol biosynthetic process;P:small molecule metabolic process;P…	F:carboxylic acid binding;F:pyridoxal phosphate binding;F:phosphatidylserine decarboxylase activity;F:L-cysteine:2-oxoglutarate aminotransferase activity;F:L-aspartate:2-oxoglutarate aminotransferase activity;F:L-phenylalanine:2-oxoglutarate aminotransferase activity
P12081	blue	sp|P12081|SYHC_HUMAN	10	0.000235713	0.641013	0.000102688	0.598029	TRUE	TRUE	273	Histidine--tRNA ligase, cytoplasmic	C:cytoplasm;C:cytosol	P:histidyl-tRNA aminoacylation;P:tRNA aminoacylation for protein translation;P:translation;P:gene expression	F:ATP binding;F:histidine-tRNA ligase activity
Q15056	blue	sp|Q15056|IF4H_HUMAN	6	0.000575948	0.641048	0.0271722	0.464927	TRUE	TRUE	927	Eukaryotic translation initiation factor 4H	C:membrane;C:perinuclear region of cytoplasm;C:cytosol;C:eukaryotic translation initiation factor 4F complex	P:viral process;P:regulation of translational initiation;P:cellular protein metabolic process;P:translational initiation;P:developmental growth;P:sexual reproduction;P:gene expression;P:translation	F:nucleotide binding;F:RNA binding;F:poly(A) RNA binding;F:translation initiation factor activity;F:translation factor activity, nucleic acid binding
P07951	blue	sp|P07951|TPM2_HUMAN	2	0.0023293	0.642825	0.00311133	0.642476	TRUE	TRUE	218	Tropomyosin beta chain	C:muscle thin filament tropomyosin;C:cytosol	P:muscle filament sliding;P:muscle contraction;P:regulation of ATPase activity	F:actin binding;F:structural constituent of muscle
P49736	blue	sp|P49736|MCM2_HUMAN	7	0.00503195	0.64348	0.0145186	0.660624	TRUE	TRUE	586	DNA replication licensing factor MCM2	C:MCM complex;C:microtubule cytoskeleton;C:cytoplasm;C:nucleoplasm;C:nucleus;C:chromatin;C:nuclear origin of replication recognition complex	P:cell cycle;P:mitotic cell cycle;P:DNA unwinding involved in DNA replication;P:DNA replication initiation;P:cellular response to interleukin-4;P:DNA strand elongation involved in DNA replication;P:G1/S transition of mitotic cell cycle;P:nucleosome assembly;P:DNA replication	F:DNA replication origin binding;F:DNA binding;F:DNA helicase activity;F:metal ion binding;F:ATP binding
Q14166	blue	sp|Q14166|TTL12_HUMAN	5	0.00699058	0.650646	0.00216125	0.644735	TRUE	TRUE	901	Tubulin--tyrosine ligase-like protein 12		P:cellular protein modification process
P07814	blue	sp|P07814|SYEP_HUMAN	11	0.000259634	0.65403	0.0141081	0.585085	TRUE	TRUE	213	Glutamate--tRNA ligase	C:ribonucleoprotein complex;C:GAIT complex;C:aminoacyl-tRNA synthetase multienzyme complex;C:cytoplasm;C:cytosol;C:membrane	P:protein complex assembly;P:negative regulation of translation;P:gene expression;P:prolyl-tRNA aminoacylation;P:cellular response to interferon-gamma;P:glutamyl-tRNA aminoacylation;P:tRNA aminoacylation for protein translation	F:proline-tRNA ligase activity;F:glutamate-tRNA ligase activity;F:ATP binding;F:RNA stem-loop binding
P12268	blue	sp|P12268|IMDH2_HUMAN	6	0.000509236	0.65917	0.0108798	0.524756	TRUE	TRUE	276	Inosine-5'-monophosphate dehydrogenase 2	C:membrane;C:peroxisomal membrane;C:extracellular vesicular exosome;C:cytosol;C:cytoplasm;C:nucleus	P:cellular response to interleukin-4;P:purine nucleobase metabolic process;P:protein homotetramerization;P:retina development in camera-type eye;P:GMP biosynthetic process;P:purine ribonucleoside monophosphate biosynthetic process;P:small molecule metabolic process;P:nucleobase-containing small molecule metabolic process;P:lymphocyte proliferation	F:IMP dehydrogenase activity;F:metal ion binding;F:DNA binding;F:RNA binding;F:nucleotide binding
P34932	blue	sp|P34932|HSP74_HUMAN	24	9.93514e-05	0.659314	5.57194e-09	0.662091	TRUE	TRUE	469	Heat shock 70 kDa protein 4	C:cytosol;C:extracellular vesicular exosome;C:mitochondrion	P:chaperone-mediated protein complex assembly;P:protein import into mitochondrial outer membrane;P:response to unfolded protein	F:ATP binding
P08107	blue	sp|P08107|HSP71_HUMAN	13	0.000280114	0.661401	1.23962e-06	0.612975	TRUE	TRUE	220	Heat shock 70 kDa protein 1A/1B	C:nuclear speck;C:perinuclear region of cytoplasm;C:nucleoplasm;C:vesicle;C:focal adhesion;C:aggresome;C:blood microparticle;C:cytosol;C:centriole;C:endoplasmic reticulum;C:ribonucleoprotein complex;C:inclusion body;C:nucleus;C:mitochondrion;C:cytoplasm;C:extracellular vesicular exosome	P:cellular response to heat;P:mRNA catabolic process;P:negative regulation of protein ubiquitination;P:protein refolding;P:regulation of cellular response to heat;P:cellular response to oxidative stress;P:protein stabilization;P:cellular heat acclimation;P:gene expression;P:negative regulation of inclusion body assembly;P:negative regulation of cell growth;P:response to unfolded protein;P:negativ…	F:poly(A) RNA binding;F:ATPase activity;F:double-stranded RNA binding;F:unfolded protein binding;F:heat shock protein binding;F:protein N-terminus binding;F:ubiquitin protein ligase binding;F:protein binding involved in protein folding;F:ATP binding;F:ATPase activity, coupled;F:G-protein coupled receptor binding;F:virus receptor activity;F:enzyme binding
Q15019	red	sp|Q15019|SEPT2_HUMAN	6	0.0409938	1.50095	0.00859023	1.59958	TRUE	TRUE	921	Septin-2	C:ciliary transition zone;C:condensed chromosome kinetochore;C:perinuclear region of cytoplasm;C:nucleoplasm;C:midbody;C:ciliary membrane;C:cleavage furrow;C:nucleus;C:cytoplasm;C:synapse;C:actin cytoskeleton;C:nucleolus;C:spindle;C:extracellular vesicular exosome;C:exocyst	P:cilium assembly;P:regulation of L-glutamate transport;P:neuron projection development;P:regulation of protein localization;P:cell division;P:smoothened signaling pathway;P:mitotic nuclear division	F:GTP binding;F:enzyme regulator activity
P35232	red	sp|P35232|PHB_HUMAN	21	6.81532e-06	1.50535	1.30059e-07	1.73677	TRUE	TRUE	472	Prohibitin	C:nucleoplasm;C:nucleus;C:membrane;C:cytoplasm;C:integral component of plasma membrane;C:mitochondrial inner membrane;C:mitochondrion;C:extracellular vesicular exosome	P:negative regulation of transcription, DNA-templated;P:progesterone receptor signaling pathway;P:histone deacetylation;P:negative regulation of transcription by competitive promoter binding;P:signal transduction;P:negative regulation of androgen receptor signaling pathway;P:regulation of transcription, DNA-templated;P:osteoblast differentiation;P:DNA biosynthetic process;P:negative regulation of…	F:sequence-specific DNA binding RNA polymerase II transcription factor activity;F:enzyme binding;F:transcription regulatory region DNA binding;F:histone deacetylase binding
Q05639	red	sp|Q05639|EF1A2_HUMAN	10	0.00413585	1.52218	0.00451687	1.60171	TRUE	TRUE	832	Elongation factor 1-alpha 2	C:eukaryotic translation elongation factor 1 complex;C:neuronal cell body;C:cytoplasm	P:positive regulation of apoptotic process;P:response to inorganic substance;P:positive regulation of lipid kinase activity	F:translation factor activity, nucleic acid binding;F:GTPase activity;F:protein kinase binding;F:translation elongation factor activity;F:GTP binding
O95831	red	sp|O95831|AIFM1_HUMAN	4	0.00100743	1.52685	0.0166106	1.62901	TRUE	TRUE	137	Apoptosis-inducing factor 1, mitochondrial	C:mitochondrion;C:cytosol;C:mitochondrial inner membrane;C:mitochondrial intermembrane space;C:perinuclear region of cytoplasm;C:nucleus	P:apoptotic process;P:neuron apoptotic process;P:apoptotic DNA fragmentation;P:intrinsic apoptotic signaling pathway in response to endoplasmic reticulum stress;P:DNA catabolic process;P:chromosome condensation;P:mitochondrial respiratory chain complex I assembly;P:neuron differentiation;P:activation of cysteine-type endopeptidase activity involved in apoptotic process;P:positive regulation of ap…	F:electron carrier activity;F:oxidoreductase activity, acting on NAD(P)H;F:DNA binding;F:NAD(P)H oxidase activity;F:FAD binding
Q16531	red	sp|Q16531|DDB1_HUMAN	4	0.0289687	1.53392	0.0190898	1.57588	TRUE	TRUE	960	DNA damage-binding protein 1	C:nucleoplasm;C:Cul4A-RING E3 ubiquitin ligase complex;C:extracellular vesicular exosome;C:extracellular space;C:cytoplasm;C:nucleus;C:Cul4B-RING E3 ubiquitin ligase complex;C:Cul4-RING E3 ubiquitin ligase complex	P:positive regulation by virus of viral protein levels in host cell;P:nucleotide-excision repair, DNA damage removal;P:histone H2A monoubiquitination;P:UV-damage excision repair;P:positive regulation of viral release from host cell;P:proteasome-mediated ubiquitin-dependent protein catabolic process;P:nucleotide-excision repair;P:negative regulation of apoptotic process;P:viral process;P:protein u…	F:DNA binding;F:damaged DNA binding
P23381	red	sp|P23381|SYWC_HUMAN	26	0.00239073	1.53493	0.00173852	1.50502	TRUE	TRUE	375	T1-TrpRS	C:extracellular vesicular exosome;C:nucleus;C:cytosol;C:cytoplasm	P:translation;P:negative regulation of cell proliferation;P:angiogenesis;P:gene expression;P:regulation of angiogenesis;P:tRNA aminoacylation for protein translation;P:tryptophanyl-tRNA aminoacylation	F:tryptophan-tRNA ligase activity;F:ATP binding
P25705	red	sp|P25705|ATPA_HUMAN	36	1.99872e-05	1.55055	3.98081e-09	2.0766	TRUE	TRUE	388	ATP synthase subunit alpha, mitochondrial	C:mitochondrial inner membrane;C:extracellular vesicular exosome;C:mitochondrial proton-transporting ATP synthase complex;C:membrane;C:proton-transporting ATP synthase complex, catalytic core F(1);C:mitochondrion;C:plasma membrane;C:mitochondrial matrix	P:negative regulation of endothelial cell proliferation;P:respiratory electron transport chain;P:embryo development;P:small molecule metabolic process;P:ATP hydrolysis coupled proton transport;P:mitochondrial ATP synthesis coupled proton transport;P:lipid metabolic process;P:cellular metabolic process;P:ATP biosynthetic process	F:ATP binding;F:proton-transporting ATP synthase activity, rotational mechanism;F:poly(A) RNA binding;F:MHC class I protein binding;F:proton-transporting ATPase activity, rotational mechanism;F:transmembrane transporter activity
P40926	red	sp|P40926|MDHM_HUMAN	25	0.00158865	1.55748	1.27655e-09	1.87838	TRUE	TRUE	516	Malate dehydrogenase, mitochondrial	C:mitochondrion;C:mitochondrial matrix;C:extracellular vesicular exosome;C:plasma membrane;C:nucleus;C:mitochondrial inner membrane;C:nucleoplasm	P:small molecule metabolic process;P:internal protein amino acid acetylation;P:glucose metabolic process;P:tricarboxylic acid cycle;P:cellular carbohydrate metabolic process;P:malate metabolic process;P:cellular metabolic process;P:NADH metabolic process;P:gluconeogenesis;P:carbohydrate metabolic process;P:oxaloacetate metabolic process;P:pathogenesis	F:L-malate dehydrogenase activity;F:poly(A) RNA binding;F:malate dehydrogenase (NADP+) activity
Q9Y2Q3	red	sp|Q9Y2Q3|GSTK1_HUMAN	4	0.00187609	1.57209	0.035914	1.5718	TRUE	TRUE	1296	Glutathione S-transferase kappa 1	C:mitochondrial inner membrane;C:intracellular membrane-bounded organelle;C:extracellular vesicular exosome;C:peroxisome;C:intracellular;C:membrane;C:mitochondrial matrix	P:epithelial cell differentiation;P:glutathione metabolic process;P:oxidation-reduction process	F:glutathione peroxidase activity;F:protein disulfide oxidoreductase activity;F:receptor binding;F:glutathione transferase activity
Q9NSE4	red	sp|Q9NSE4|SYIM_HUMAN	7	0.00349763	1.58106	0.00284817	1.57827	TRUE	TRUE	1212	Isoleucine--tRNA ligase, mitochondrial	C:cytoplasm;C:mitochondrion;C:mitochondrial matrix;C:cytosol	P:mitochondrial translation;P:gene expression;P:tRNA aminoacylation for protein translation;P:isoleucyl-tRNA aminoacylation	F:isoleucine-tRNA ligase activity;F:aminoacyl-tRNA editing activity;F:ATP binding
Q6P587	red	sp|Q6P587|FAHD1_HUMAN	2	0.00160547	1.61885	0.0468077	1.63073	TRUE	TRUE	1004	Acylpyruvase FAHD1, mitochondrial	C:cytosol;C:mitochondrial inner membrane;C:cytoplasm;C:nucleoplasm;C:mitochondrion		F:fumarylpyruvate hydrolase activity;F:acetylpyruvate hydrolase activity;F:metal ion binding;F:acylpyruvate hydrolase activity
P50454	red	sp|P50454|SERPH_HUMAN	12	8.39564e-05	1.61984	2.00191e-06	1.6951	TRUE	TRUE	598	Serpin H1	C:endoplasmic reticulum lumen;C:endoplasmic reticulum;C:extracellular vesicular exosome;C:endoplasmic reticulum-Golgi intermediate compartment	P:extracellular matrix organization;P:collagen biosynthetic process;P:response to unfolded protein;P:collagen fibril organization;P:protein maturation;P:chondrocyte development involved in endochondral bone morphogenesis;P:negative regulation of endopeptidase activity	F:serine-type endopeptidase inhibitor activity;F:poly(A) RNA binding;F:collagen binding
Q16822	red	sp|Q16822|PCKGM_HUMAN	16	0.000227971	1.62929	7.43448e-06	1.64672	TRUE	TRUE	972	Phosphoenolpyruvate carboxykinase [GTP], mitochondrial	C:extracellular vesicular exosome;C:mitochondrial matrix;C:mitochondrion	P:gluconeogenesis;P:positive regulation of insulin secretion;P:carbohydrate metabolic process;P:oxaloacetate metabolic process;P:small molecule metabolic process;P:response to glucocorticoid;P:glucose metabolic process;P:NADH oxidation;P:pyruvate metabolic process;P:cellular response to glucose stimulus;P:pathogenesis	F:metal ion binding;F:phosphoenolpyruvate carboxykinase (GTP) activity;F:GTP binding;F:phosphoenolpyruvate carboxykinase activity
P17858	red	sp|P17858|K6PL_HUMAN	7	0.00321592	1.63256	0.00148007	1.7064	TRUE	TRUE	321	ATP-dependent 6-phosphofructokinase, liver type	C:cytosol;C:membrane;C:extracellular vesicular exosome;C:6-phosphofructokinase complex	P:protein oligomerization;P:glycolytic process;P:pathogenesis;P:fructose 6-phosphate metabolic process;P:small molecule metabolic process;P:protein homotetramerization;P:carbohydrate phosphorylation;P:carbohydrate metabolic process;P:negative regulation of insulin secretion;P:fructose 1,6-bisphosphate metabolic process;P:response to glucose;P:glucose metabolic process	F:ATP binding;F:fructose-6-phosphate binding;F:metal ion binding;F:identical protein binding;F:6-phosphofructokinase activity;F:kinase binding;F:fructose binding
Q04837	red	sp|Q04837|SSBP_HUMAN	6	0.00881549	1.63793	0.0101163	1.77599	TRUE	TRUE	828	Single-stranded DNA-binding protein, mitochondrial	C:mitochondrial matrix;C:mitochondrion;C:nucleus;C:mitochondrial nucleoid;C:extracellular vesicular exosome	P:organelle organization;P:mitochondrion morphogenesis;P:DNA replication;P:mitochondrion organization;P:positive regulation of helicase activity	F:chromatin binding;F:poly(A) RNA binding;F:single-stranded DNA binding
P12235	red	sp|P12235|ADT1_HUMAN	2	0.000253443	1.6429	0.0481731	1.6737	TRUE	TRUE	274	ADP/ATP translocase 1	C:mitochondrion;C:integral component of plasma membrane;C:mitochondrial inner membrane;C:nucleus	P:small molecule metabolic process;P:energy reserve metabolic process;P:adenine transport;P:regulation of insulin secretion;P:apoptotic mitochondrial changes;P:viral process;P:generation of precursor metabolites and energy;P:negative regulation of necroptotic process;P:transport;P:mitochondrial genome maintenance	F:adenine transmembrane transporter activity
Q5SSJ5	red	sp|Q5SSJ5|HP1B3_HUMAN	5	0.00259534	1.64292	0.0145617	1.7451	TRUE	TRUE	991	Heterochromatin protein 1-binding protein 3	C:chromosome;C:nucleus;C:nucleosome	P:regulation of cell proliferation;P:nucleosome assembly;P:regulation of transcription, DNA-templated;P:regulation of nucleus size;P:cellular response to hypoxia;P:heterochromatin organization	F:nucleosome binding;F:DNA binding
Q99623	red	sp|Q99623|PHB2_HUMAN	17	0.000241227	1.66304	3.60737e-06	1.92924	TRUE	TRUE	1125	Prohibitin-2	C:extracellular vesicular exosome;C:mitochondrion;C:nucleus;C:protein complex;C:mitochondrial inner membrane;C:nuclear matrix	P:mammary gland branching involved in thelarche;P:mammary gland alveolus development;P:negative regulation of intracellular estrogen receptor signaling pathway;P:negative regulation of transcription, DNA-templated;P:regulation of branching involved in mammary gland duct morphogenesis;P:transcription, DNA-templated;P:negative regulation of mammary gland epithelial cell proliferation	F:estrogen receptor binding
P39656	red	sp|P39656|OST48_HUMAN	4	0.00137661	1.66588	0.0016307	1.59567	TRUE	TRUE	508	Dolichyl-diphosphooligosaccharide--protein glycosyltransferase 48 kDa subunit	C:endoplasmic reticulum membrane;C:membrane;C:integral component of membrane;C:protein complex;C:oligosaccharyltransferase complex;C:intracellular membrane-bounded organelle;C:endoplasmic reticulum	P:cellular protein metabolic process;P:innate immune response;P:T cell activation;P:protein N-linked glycosylation;P:protein N-linked glycosylation via asparagine;P:gene expression;P:protein glycosylation;P:translation;P:SRP-dependent cotranslational protein targeting to membrane;P:response to cytokine;P:post-translational protein modification	F:dolichyl-diphosphooligosaccharide-protein glycotransferase activity
Q99798	red	sp|Q99798|ACON_HUMAN	20	3.78781e-06	1.6733	7.43719e-06	1.59452	TRUE	TRUE	1131	Aconitate hydratase, mitochondrial	C:mitochondrion;C:nucleus;C:mitochondrial matrix	P:isocitrate metabolic process;P:generation of precursor metabolites and energy;P:citrate metabolic process;P:cellular metabolic process;P:small molecule metabolic process;P:tricarboxylic acid cycle	F:aconitate hydratase activity;F:3 iron, 4 sulfur cluster binding;F:4 iron, 4 sulfur cluster binding;F:iron ion binding
Q9UL46	red	sp|Q9UL46|PSME2_HUMAN	8	0.0268233	1.678	0.0201198	2.18023	TRUE	TRUE	1272	Proteasome activator complex subunit 2	C:proteasome activator complex;C:membrane;C:cytosol;C:nucleoplasm;C:proteasome complex;C:extracellular vesicular exosome	P:negative regulation of ubiquitin-protein ligase activity involved in mitotic cell cycle;P:regulation of cellular amino acid metabolic process;P:G1/S transition of mitotic cell cycle;P:DNA damage response, signal transduction by p53 class mediator resulting in cell cycle arrest;P:antigen processing and presentation of exogenous peptide antigen via MHC class I, TAP-dependent;P:positive regulation…
P07602	red	sp|P07602|SAP_HUMAN	16	0.000429265	1.6854	8.91994e-06	1.64272	TRUE	TRUE	209	Saposin-B	C:intracellular membrane-bounded organelle;C:integral component of membrane;C:extracellular space;C:nucleolus;C:nucleoplasm;C:extracellular vesicular exosome;C:lysosomal lumen;C:extracellular region;C:lysosomal membrane;C:mitochondrion;C:Golgi apparatus	P:positive regulation of catalytic activity;P:platelet degranulation;P:lipid transport;P:sphingolipid metabolic process;P:epithelial cell differentiation involved in prostate gland development;P:cellular response to organic substance;P:regulation of MAPK cascade;P:prostate gland growth;P:platelet activation;P:glycosphingolipid metabolic process;P:regulation of lipid metabolic process;P:small mole…	F:enzyme activator activity;F:lipid binding
P50453	red	sp|P50453|SPB9_HUMAN	5	0.000599793	1.69543	0.00309598	1.87027	TRUE	TRUE	597	Serpin B9	C:cytoplasm;C:cytosol;C:nucleus;C:extracellular space;C:membrane;C:extracellular vesicular exosome;C:intracellular	P:response to bacterium;P:negative regulation of endopeptidase activity;P:immune response;P:protection from natural killer cell mediated cytotoxicity;P:positive regulation of gene expression;P:negative regulation of cysteine-type endopeptidase activity involved in apoptotic process;P:negative regulation of apoptotic process;P:mast cell mediated immunity;P:cellular response to estrogen stimulus;P:…	F:serine-type endopeptidase inhibitor activity;F:cysteine-type endopeptidase inhibitor activity involved in apoptotic process;F:protease binding
P51659	red	sp|P51659|DHB4_HUMAN	8	0.00105191	1.70341	2.08039e-06	1.62643	TRUE	TRUE	617	Peroxisomal multifunctional enzyme type 2	C:peroxisomal membrane;C:membrane;C:peroxisomal matrix;C:peroxisome;C:mitochondrion;C:intracellular membrane-bounded organelle	P:bile acid metabolic process;P:androgen metabolic process;P:unsaturated fatty acid metabolic process;P:fatty acid beta-oxidation;P:fatty acid beta-oxidation using acyl-CoA oxidase;P:osteoblast differentiation;P:metabolic process;P:cellular lipid metabolic process;P:medium-chain fatty-acyl-CoA metabolic process;P:small molecule metabolic process;P:very long-chain fatty-acyl-CoA metabolic process;…	F:isomerase activity;F:long-chain-enoyl-CoA hydratase activity;F:receptor binding;F:17-beta-hydroxysteroid dehydrogenase (NAD+) activity;F:3-hydroxyacyl-CoA dehydrogenase activity;F:3alpha,7alpha,12alpha-trihydroxy-5beta-cholest-24-enoyl-CoA hydratase activity;F:protein homodimerization activity
P07686	red	sp|P07686|HEXB_HUMAN	5	0.000592088	1.70679	0.0230732	1.83532	TRUE	TRUE	210	Beta-hexosaminidase subunit beta	C:extracellular vesicular exosome;C:acrosomal vesicle;C:lysosomal lumen;C:membrane	P:cellular protein metabolic process;P:cellular calcium ion homeostasis;P:ganglioside catabolic process;P:skeletal system development;P:locomotory behavior;P:small molecule metabolic process;P:carbohydrate metabolic process;P:oogenesis;P:penetration of zona pellucida;P:glycosphingolipid metabolic process;P:sphingolipid metabolic process;P:phospholipid biosynthetic process;P:glycosaminoglycan meta…	F:protein heterodimerization activity;F:protein homodimerization activity;F:beta-N-acetylhexosaminidase activity
P00338	red	sp|P00338|LDHA_HUMAN	25	0.000574542	1.7193	6.6386e-09	1.80387	TRUE	TRUE	142	L-lactate dehydrogenase A chain	C:mitochondrion;C:extracellular vesicular exosome;C:nucleus;C:sperm fibrous sheath;C:cytosol;C:membrane	P:cellular carbohydrate metabolic process;P:cellular metabolic process;P:substantia nigra development;P:small molecule metabolic process;P:cellular response to extracellular stimulus;P:pyruvate metabolic process;P:glycolytic process	F:L-lactate dehydrogenase activity
P13804	red	sp|P13804|ETFA_HUMAN	9	3.78263e-05	1.72422	0.000305636	1.90187	TRUE	TRUE	289	Electron transfer flavoprotein subunit alpha, mitochondrial	C:mitochondrion;C:extracellular vesicular exosome;C:mitochondrial matrix	P:cellular metabolic process;P:respiratory electron transport chain;P:small molecule metabolic process	F:electron carrier activity;F:flavin adenine dinucleotide binding;F:oxidoreductase activity
O75367	red	sp|O75367|H2AY_HUMAN	5	0.000740563	1.73234	0.0016837	1.64832	TRUE	TRUE	94	Core histone macro-H2A.1	C:nucleosome;C:pericentric heterochromatin;C:nuclear chromatin;C:extracellular vesicular exosome;C:nucleoplasm;C:sex chromatin;C:condensed chromosome;C:Barr body;C:nucleus;C:nucleolus	P:negative regulation of transcription of nuclear large rRNA transcript from RNA polymerase I promoter;P:negative regulation of protein serine/threonine kinase activity;P:dosage compensation;P:negative regulation of cell cycle G2/M phase transition;P:negative regulation of transcription from RNA polymerase II promoter;P:nucleosome assembly;P:establishment of protein localization to chromatin;P:ne…	F:chromatin DNA binding;F:double-stranded methylated DNA binding;F:rDNA binding;F:DNA binding;F:transcription regulatory region DNA binding;F:protein kinase binding;F:protein serine/threonine kinase inhibitor activity
Q09666	red	sp|Q09666|AHNK_HUMAN	49	0.000223033	1.75518	4.99704e-23	1.79238	TRUE	TRUE	850	Neuroblast differentiation-associated protein AHNAK	C:sarcolemma;C:costamere;C:cytoplasm;C:lysosomal membrane;C:focal adhesion;C:plasma membrane;C:cell-cell contact zone;C:nucleus;C:T-tubule;C:vesicle;C:actin cytoskeleton;C:extracellular vesicular exosome;C:cytosol;C:membrane	P:regulation of RNA splicing;P:protein oligomerization;P:regulation of voltage-gated calcium channel activity	F:S100 protein binding;F:structural molecule activity conferring elasticity;F:poly(A) RNA binding
P51648	red	sp|P51648|AL3A2_HUMAN	4	0.00156454	1.77946	0.00621605	1.8931	TRUE	TRUE	615	Fatty aldehyde dehydrogenase	C:integral component of membrane;C:mitochondrial inner membrane;C:peroxisome;C:endoplasmic reticulum membrane;C:extracellular vesicular exosome;C:intracellular membrane-bounded organelle	P:peripheral nervous system development;P:epidermis development;P:phytol metabolic process;P:central nervous system development;P:cellular aldehyde metabolic process;P:oxidation-reduction process;P:sesquiterpenoid metabolic process	F:aldehyde dehydrogenase (NAD) activity;F:medium-chain-aldehyde dehydrogenase activity;F:aldehyde dehydrogenase [NAD(P)+] activity;F:3-chloroallyl aldehyde dehydrogenase activity;F:long-chain-alcohol oxidase activity;F:long-chain-aldehyde dehydrogenase activity
Q13724	red	sp|Q13724|MOGS_HUMAN	6	0.000284567	1.79995	0.00139579	1.94992	TRUE	TRUE	889	Mannosyl-oligosaccharide glucosidase	C:endoplasmic reticulum;C:integral component of membrane;C:membrane;C:extracellular vesicular exosome;C:endoplasmic reticulum membrane	P:protein N-linked glycosylation via asparagine;P:cellular protein metabolic process;P:oligosaccharide metabolic process;P:protein N-linked glycosylation;P:post-translational protein modification;P:protein folding	F:mannosyl-oligosaccharide glucosidase activity;F:glucosidase activity
P21796	red	sp|P21796|VDAC1_HUMAN	30	3.77588e-06	1.80525	2.1826e-10	1.893	TRUE	TRUE	355	Voltage-dependent anion-selective channel protein 1	C:mitochondrion;C:pore complex;C:mitochondrial nucleoid;C:mitochondrial outer membrane;C:mitochondrial inner membrane;C:nucleus;C:plasma membrane;C:extracellular vesicular exosome;C:membrane	P:apoptotic process;P:neuron-neuron synaptic transmission;P:anion transport;P:behavioral fear response;P:learning;P:epithelial cell differentiation;P:viral process	F:protein kinase binding;F:voltage-gated anion channel activity;F:porin activity
P38117	red	sp|P38117|ETFB_HUMAN	4	1.77202e-05	1.82976	0.00120798	1.92013	TRUE	TRUE	500	Electron transfer flavoprotein subunit beta	C:mitochondrion;C:intracellular membrane-bounded organelle;C:mitochondrial matrix;C:extracellular vesicular exosome	P:cellular metabolic process;P:respiratory electron transport chain;P:small molecule metabolic process	F:electron carrier activity
P10515	red	sp|P10515|ODP2_HUMAN	3	0.000222455	1.83377	0.0156695	1.88799	TRUE	TRUE	252	Dihydrolipoyllysine-residue acetyltransferase component of pyruvate dehydrogenase complex, mitochondrial	C:mitochondrial matrix;C:mitochondrial pyruvate dehydrogenase complex;C:mitochondrion	P:pyruvate metabolic process;P:tricarboxylic acid cycle;P:cellular metabolic process;P:small molecule metabolic process;P:regulation of acetyl-CoA biosynthetic process from pyruvate;P:glucose metabolic process	F:dihydrolipoyllysine-residue acetyltransferase activity
Q9P0J0	red	sp|Q9P0J0|NDUAD_HUMAN	2	0.0304709	1.83703	0.0224727	1.85461	TRUE	TRUE	1234	NADH dehydrogenase [ubiquinone] 1 alpha subcomplex subunit 13	C:integral component of membrane;C:nucleoplasm;C:mitochondrial membrane;C:mitochondrion;C:mitochondrial respiratory chain complex I;C:mitochondrial respiratory chain;C:mitochondrial inner membrane;C:cytoplasm;C:extracellular vesicular exosome	P:cellular metabolic process;P:apoptotic signaling pathway;P:positive regulation of cysteine-type endopeptidase activity involved in apoptotic process;P:respiratory electron transport chain;P:protein import into mitochondrial inner membrane;P:positive regulation of protein catabolic process;P:negative regulation of transcription, DNA-templated;P:cellular response to interferon-beta;P:positive reg…	F:ATP binding;F:NADH dehydrogenase (ubiquinone) activity;F:NADH dehydrogenase activity
O75521	red	sp|O75521|ECI2_HUMAN	6	0.000621361	1.84154	0.00447448	1.73204	TRUE	TRUE	103	Enoyl-CoA delta isomerase 2, mitochondrial	C:intracellular membrane-bounded organelle;C:mitochondrion;C:peroxisomal matrix;C:nucleoplasm;C:membrane	P:fatty acid catabolic process	F:fatty-acyl-CoA binding;F:receptor binding;F:dodecenoyl-CoA delta-isomerase activity
P55084	red	sp|P55084|ECHB_HUMAN	8	0.000173669	1.84968	0.00284294	2.08431	TRUE	TRUE	657	Trifunctional enzyme subunit beta, mitochondrial	C:mitochondrial envelope;C:mitochondrial inner membrane;C:mitochondrial nucleoid;C:extracellular vesicular exosome;C:mitochondrial fatty acid beta-oxidation multienzyme complex;C:mitochondrial outer membrane;C:mitochondrion;C:endoplasmic reticulum	P:cellular lipid metabolic process;P:fatty acid beta-oxidation;P:small molecule metabolic process;P:cardiolipin acyl-chain remodeling;P:glycerophospholipid biosynthetic process;P:phospholipid metabolic process	F:poly(A) RNA binding;F:fatty-acyl-CoA binding;F:acetyl-CoA C-acyltransferase activity;F:long-chain-3-hydroxyacyl-CoA dehydrogenase activity;F:NAD binding;F:3-hydroxyacyl-CoA dehydrogenase activity;F:enoyl-CoA hydratase activity;F:long-chain-enoyl-CoA hydratase activity
Q07960	red	sp|Q07960|RHG01_HUMAN	3	0.0486885	1.85315	0.0246781	1.97918	TRUE	TRUE	843	Rho GTPase-activating protein 1	C:plasma membrane;C:extracellular vesicular exosome;C:ruffle;C:cytosol	P:positive regulation of signal transduction;P:small GTPase mediated signal transduction;P:regulation of small GTPase mediated signal transduction;P:Rho protein signal transduction	F:Rho GTPase activator activity;F:SH3/SH2 adaptor activity;F:Rac GTPase activator activity
P07858	red	sp|P07858|CATB_HUMAN	5	0.000385624	1.86327	0.00274875	1.95191	TRUE	TRUE	214	Cathepsin B heavy chain	C:intracellular membrane-bounded organelle;C:perinuclear region of cytoplasm;C:extracellular vesicular exosome;C:mitochondrion;C:melanosome;C:endolysosome lumen;C:lysosome;C:extracellular space;C:extracellular region;C:nucleolus;C:intracellular	P:toll-like receptor signaling pathway;P:regulation of apoptotic process;P:innate immune response;P:extracellular matrix organization;P:proteolysis involved in cellular protein catabolic process;P:proteolysis;P:decidualization;P:epithelial cell differentiation;P:cellular response to thyroid hormone stimulus;P:collagen catabolic process;P:extracellular matrix disassembly;P:regulation of catalytic …	F:cysteine-type endopeptidase activity;F:cysteine-type peptidase activity;F:proteoglycan binding;F:collagen binding;F:peptidase activity
Q02978	red	sp|Q02978|M2OM_HUMAN	4	0.000132307	1.87974	0.00851275	2.02422	TRUE	TRUE	821	Mitochondrial 2-oxoglutarate/malate carrier protein	C:integral component of plasma membrane;C:mitochondrial inner membrane;C:nucleus;C:mitochondrion	P:glucose metabolic process;P:pathogenesis;P:transport;P:gluconeogenesis;P:small molecule metabolic process;P:carbohydrate metabolic process;P:alpha-ketoglutarate transport	F:oxoglutarate:malate antiporter activity;F:poly(A) RNA binding
P08133	red	sp|P08133|ANXA6_HUMAN	18	0.000444548	1.89111	5.09538e-05	1.79369	TRUE	TRUE	221	Annexin A6	C:lysosomal membrane;C:extracellular vesicular exosome;C:perinuclear region of cytoplasm;C:focal adhesion;C:membrane;C:melanosome;C:late endosome membrane	P:ion transmembrane transport;P:calcium ion transport;P:protein homooligomerization;P:regulation of muscle contraction	F:lipid binding;F:GTP binding;F:calcium-dependent protein binding;F:calcium-dependent phospholipid binding;F:calcium ion binding;F:cholesterol binding;F:protein homodimerization activity;F:ligand-gated ion channel activity
P09211	red	sp|P09211|GSTP1_HUMAN	22	0.000537302	1.89595	7.42469e-08	1.9672	TRUE	TRUE	236	Glutathione S-transferase P	C:plasma membrane;C:TRAF2-GSTP1 complex;C:cytosol;C:vesicle;C:mitochondrion;C:nucleus;C:extracellular vesicular exosome;C:cytoplasm;C:intracellular;C:extracellular space	P:regulation of stress-activated MAPK cascade;P:negative regulation of interleukin-1 beta production;P:negative regulation of MAPK cascade;P:negative regulation of MAP kinase activity;P:negative regulation of I-kappaB kinase/NF-kappaB signaling;P:negative regulation of tumor necrosis factor-mediated signaling pathway;P:xenobiotic metabolic process;P:cellular response to lipopolysaccharide;P:negat…	F:kinase regulator activity;F:glutathione transferase activity;F:S-nitrosoglutathione binding;F:nitric oxide binding;F:JUN kinase binding;F:dinitrosyl-iron complex binding
P32322	red	sp|P32322|P5CR1_HUMAN	4	0.000176103	1.91375	0.0027575	1.85518	TRUE	TRUE	461	Pyrroline-5-carboxylate reductase 1, mitochondrial	C:mitochondrial matrix;C:mitochondrion	P:cellular response to oxidative stress;P:cellular nitrogen compound metabolic process;P:negative regulation of hydrogen peroxide-induced cell death;P:L-proline biosynthetic process;P:proline biosynthetic process;P:small molecule metabolic process;P:regulation of mitochondrial membrane potential;P:cellular amino acid biosynthetic process	F:pyrroline-5-carboxylate reductase activity;F:identical protein binding
Q6YN16	red	sp|Q6YN16|HSDL2_HUMAN	5	0.021855	1.91875	0.0259716	2.5744	TRUE	TRUE	1008	Hydroxysteroid dehydrogenase-like protein 2	C:peroxisome;C:mitochondrion;C:membrane		F:oxidoreductase activity
Q9Y277	red	sp|Q9Y277|VDAC3_HUMAN	7	0.00050447	1.92921	0.000633795	2.02493	TRUE	TRUE	1290	Voltage-dependent anion-selective channel protein 3	C:mitochondrion;C:extracellular vesicular exosome;C:nucleus;C:pore complex;C:mitochondrial outer membrane	P:regulation of cilium assembly;P:adenine transport	F:voltage-gated anion channel activity;F:porin activity;F:nucleotide binding
P19367	red	sp|P19367|HXK1_HUMAN	10	0.00361536	1.93832	0.000551851	1.93022	TRUE	TRUE	334	Hexokinase-1	C:membrane raft;C:cytosol;C:sperm principal piece;C:mitochondrial outer membrane;C:mitochondrion	P:glucose transport;P:small molecule metabolic process;P:glucose 6-phosphate metabolic process;P:hexose transport;P:hexose metabolic process;P:cellular glucose homeostasis;P:carbohydrate metabolic process;P:carbohydrate phosphorylation;P:pathogenesis;P:transmembrane transport;P:glycolytic process	F:glucokinase activity;F:mannokinase activity;F:hexokinase activity;F:ATP binding;F:fructokinase activity
Q9H2U2	red	sp|Q9H2U2|IPYR2_HUMAN	3	0.00113212	1.94658	0.0371197	2.01436	TRUE	TRUE	1177	Inorganic pyrophosphatase 2, mitochondrial	C:extracellular vesicular exosome;C:mitochondrial matrix	P:gene expression;P:tRNA aminoacylation for protein translation;P:diphosphate metabolic process	F:protein serine/threonine phosphatase activity;F:inorganic diphosphatase activity;F:magnesium ion binding
P40939	red	sp|P40939|ECHA_HUMAN	30	0.00015955	1.95178	8.07558e-09	1.80533	TRUE	TRUE	517	Long chain 3-hydroxyacyl-CoA dehydrogenase	C:mitochondrial inner membrane;C:mitochondrial nucleoid;C:mitochondrial fatty acid beta-oxidation multienzyme complex;C:mitochondrion	P:cellular lipid metabolic process;P:glycerophospholipid biosynthetic process;P:cardiolipin acyl-chain remodeling;P:phospholipid metabolic process;P:small molecule metabolic process;P:fatty acid beta-oxidation;P:response to drug;P:response to insulin	F:long-chain-3-hydroxyacyl-CoA dehydrogenase activity;F:3-hydroxyacyl-CoA dehydrogenase activity;F:long-chain-enoyl-CoA hydratase activity;F:acetyl-CoA C-acetyltransferase activity;F:NAD binding;F:fatty-acyl-CoA binding;F:enoyl-CoA hydratase activity
P00367	red	sp|P00367|DHE3_HUMAN	14	6.99438e-06	1.96042	6.34378e-05	2.30104	TRUE	TRUE	144	Glutamate dehydrogenase 1, mitochondrial	C:mitochondrial matrix;C:mitochondrion;C:cytoplasm	P:small molecule metabolic process;P:substantia nigra development;P:cellular amino acid biosynthetic process;P:glutamate catabolic process;P:cellular nitrogen compound metabolic process;P:glutamine metabolic process;P:tricarboxylic acid metabolic process;P:glutamate biosynthetic process;P:positive regulation of insulin secretion	F:identical protein binding;F:NAD+ binding;F:ATP binding;F:glutamate dehydrogenase (NAD+) activity;F:leucine binding;F:ADP binding;F:GTP binding;F:glutamate dehydrogenase [NAD(P)+] activity
P00387	red	sp|P00387|NB5R3_HUMAN	3	2.70466e-05	1.96285	0.0170451	1.86705	TRUE	TRUE	145	NADH-cytochrome b5 reductase 3	C:mitochondrion;C:extracellular vesicular exosome;C:cytoplasm;C:endoplasmic reticulum;C:mitochondrial outer membrane;C:hemoglobin complex;C:endoplasmic reticulum membrane;C:lipid particle;C:membrane;C:mitochondrial inner membrane	P:vitamin metabolic process;P:small molecule metabolic process;P:blood circulation;P:L-ascorbic acid metabolic process;P:cholesterol biosynthetic process;P:water-soluble vitamin metabolic process	F:FAD binding;F:NAD binding;F:AMP binding;F:flavin adenine dinucleotide binding;F:cytochrome-b5 reductase activity, acting on NAD(P)H;F:ADP binding
Q06323	red	sp|Q06323|PSME1_HUMAN	12	2.40321e-05	1.96741	3.04143e-08	2.03239	TRUE	TRUE	835	Proteasome activator complex subunit 1	C:proteasome activator complex;C:nucleoplasm;C:proteasome complex;C:extracellular vesicular exosome;C:cytosol;C:cytoplasm	P:mitotic cell cycle;P:positive regulation of ubiquitin-protein ligase activity involved in regulation of mitotic cell cycle transition;P:regulation of cellular amino acid metabolic process;P:anaphase-promoting complex-dependent proteasomal ubiquitin-dependent protein catabolic process;P:positive regulation of canonical Wnt signaling pathway;P:small molecule metabolic process;P:apoptotic process;…	F:endopeptidase activator activity
Q6PI48	red	sp|Q6PI48|SYDM_HUMAN	5	0.000112624	1.98719	0.00178561	2.22506	TRUE	TRUE	1005	Aspartate--tRNA ligase, mitochondrial	C:nucleoplasm;C:mitochondrial matrix;C:mitochondrion;C:nucleus	P:tRNA aminoacylation;P:tRNA aminoacylation for protein translation;P:gene expression;P:mitochondrial asparaginyl-tRNA aminoacylation	F:ATP binding;F:tRNA binding;F:protein homodimerization activity;F:aspartate-tRNA ligase activity;F:aspartate-tRNA(Asn) ligase activity
P07339	red	sp|P07339|CATD_HUMAN	8	5.97107e-05	1.99453	0.0030891	2.31806	TRUE	TRUE	205	Cathepsin D heavy chain	C:extracellular vesicular exosome;C:lysosomal lumen;C:lysosome;C:extracellular region;C:extracellular space;C:melanosome	P:collagen catabolic process;P:extracellular matrix organization;P:extracellular matrix disassembly;P:antigen processing and presentation of exogenous peptide antigen via MHC class II	F:aspartic-type endopeptidase activity
P53007	red	sp|P53007|TXTP_HUMAN	2	1.18234e-05	2.02452	0.0465465	1.94144	TRUE	TRUE	635	Tricarboxylate transport protein, mitochondrial	C:nucleus;C:mitochondrial inner membrane;C:integral component of membrane;C:extracellular vesicular exosome	P:triglyceride biosynthetic process;P:gluconeogenesis;P:carbohydrate metabolic process;P:glucose metabolic process;P:citrate transport;P:pathogenesis;P:long-chain fatty-acyl-CoA biosynthetic process;P:cellular lipid metabolic process;P:small molecule metabolic process	F:citrate transmembrane transporter activity
Q9BPW8	red	sp|Q9BPW8|NIPS1_HUMAN	4	8.57403e-05	2.03493	0.014072	2.36612	TRUE	TRUE	1134	Protein NipSnap homolog 1	C:mitochondrion;C:synaptic membrane;C:mitochondrial inner membrane	P:sensory perception of pain	F:neurotransmitter binding
P16278	red	sp|P16278|BGAL_HUMAN	4	4.60315e-05	2.05986	0.0075695	2.06682	TRUE	TRUE	309	Beta-galactosidase	C:vacuole;C:perinuclear region of cytoplasm;C:cytoplasm;C:lysosomal lumen;C:Golgi apparatus;C:extracellular vesicular exosome	P:pathogenesis;P:sphingolipid metabolic process;P:galactose catabolic process;P:carbohydrate metabolic process;P:protein N-linked glycosylation via asparagine;P:glycosaminoglycan metabolic process;P:small molecule metabolic process;P:glycosaminoglycan catabolic process;P:glycosphingolipid metabolic process;P:cellular protein metabolic process;P:dolichol-linked oligosaccharide biosynthetic process…	F:beta-galactosidase activity;F:galactoside binding
Q9Y6C9	red	sp|Q9Y6C9|MTCH2_HUMAN	6	0.00304482	2.08319	0.0419853	2.70115	TRUE	TRUE	1329	Mitochondrial carrier homolog 2	C:mitochondrial inner membrane;C:integral component of membrane;C:membrane;C:extracellular vesicular exosome;C:mitochondrial outer membrane;C:nucleus	P:hepatocyte apoptotic process;P:regulation of mitochondrial membrane permeability involved in apoptotic process;P:protein localization to mitochondrion
P02545	red	sp|P02545|LMNA_HUMAN	20	1.9995e-05	2.0889	5.52856e-11	2.25147	TRUE	TRUE	155	Lamin-A/C	C:cytosol;C:nuclear speck;C:lamin filament;C:cytoplasm;C:nucleus;C:nuclear envelope;C:perinuclear region of cytoplasm;C:intermediate filament;C:nuclear lamina;C:nuclear membrane;C:nucleoplasm	P:regulation of cell migration;P:establishment or maintenance of microtubule cytoskeleton polarity;P:mitotic nuclear envelope disassembly;P:protein localization to nucleus;P:activation of signaling protein activity involved in unfolded protein response;P:ventricular cardiac muscle cell development;P:positive regulation of cell aging;P:negative regulation of extrinsic apoptotic signaling pathway;P…	F:structural molecule activity
P30042	red	sp|P30042|ES1_HUMAN	8	0.00286531	2.17319	0.000270371	2.09889	TRUE	TRUE	427	ES1 protein homolog, mitochondrial	C:mitochondrion
P51649	red	sp|P51649|SSDH_HUMAN	3	2.83507e-05	2.20029	0.00204554	2.22368	TRUE	TRUE	616	Succinate-semialdehyde dehydrogenase, mitochondrial	C:mitochondrial matrix;C:mitochondrion	P:central nervous system development;P:neurotransmitter secretion;P:glucose metabolic process;P:succinate metabolic process;P:acetate metabolic process;P:glucosylceramide metabolic process;P:respiratory electron transport chain;P:short-chain fatty acid metabolic process;P:glycerophospholipid metabolic process;P:glutathione metabolic process;P:post-embryonic development;P:galactosylceramide metabo…	F:protein homodimerization activity;F:succinate-semialdehyde dehydrogenase [NAD(P)+] activity;F:succinate-semialdehyde dehydrogenase (NAD+) activity;F:aldehyde dehydrogenase (NAD) activity
Q14764	red	sp|Q14764|MVP_HUMAN	13	0.000632032	2.21629	3.85162e-08	2.32214	TRUE	TRUE	914	Major vault protein	C:cytoskeleton;C:cytoplasm;C:ribonucleoprotein complex;C:nuclear pore;C:extracellular vesicular exosome;C:nucleus;C:membrane;C:perinuclear region of cytoplasm	P:ERBB signaling pathway;P:protein transport;P:negative regulation of protein autophosphorylation;P:mRNA transport;P:protein activation cascade;P:negative regulation of signaling;P:negative regulation of protein tyrosine kinase activity;P:cell proliferation	F:protein phosphatase binding;F:protein kinase binding
P40121	red	sp|P40121|CAPG_HUMAN	13	0.000315678	2.31812	1.30439e-06	2.19842	TRUE	TRUE	511	Macrophage-capping protein	C:melanosome;C:nucleus;C:F-actin capping protein complex;C:extracellular vesicular exosome	P:cell projection assembly;P:protein complex assembly;P:barbed-end actin filament capping
P30044	red	sp|P30044|PRDX5_HUMAN	10	5.51335e-06	2.36227	0.000528824	2.10035	TRUE	TRUE	429	Peroxiredoxin-5, mitochondrial	C:extracellular vesicular exosome;C:peroxisome;C:cytosol;C:extracellular space;C:cytoplasmic vesicle;C:intracellular membrane-bounded organelle;C:nucleus;C:peroxisomal matrix;C:mitochondrial matrix;C:cytoplasm;C:mitochondrion;C:perinuclear region of cytoplasm	P:regulation of apoptosis involved in tissue homeostasis;P:negative regulation of transcription from RNA polymerase III promoter;P:positive regulation of collagen biosynthetic process;P:hydrogen peroxide catabolic process;P:negative regulation of oxidoreductase activity;P:NADPH oxidation;P:response to oxidative stress;P:negative regulation of cysteine-type endopeptidase activity involved in apopt…	F:protein dimerization activity;F:peroxidase activity;F:peroxynitrite reductase activity;F:antioxidant activity;F:cysteine-type endopeptidase inhibitor activity involved in apoptotic process;F:RNA polymerase III regulatory region DNA binding;F:receptor binding;F:peroxiredoxin activity
Q14697	red	sp|Q14697|GANAB_HUMAN	19	2.83413e-05	2.46216	4.34503e-05	3.04762	TRUE	TRUE	912	Neutral alpha-glucosidase AB	C:endoplasmic reticulum lumen;C:Golgi apparatus;C:extracellular vesicular exosome;C:glucosidase II complex;C:membrane;C:melanosome	P:protein N-linked glycosylation via asparagine;P:protein folding;P:post-translational protein modification;P:cellular protein metabolic process	F:glucan 1,3-alpha-glucosidase activity;F:carbohydrate binding;F:poly(A) RNA binding
P38571	red	sp|P38571|LICH_HUMAN	7	1.52124e-05	2.48197	0.000722154	2.1755	TRUE	TRUE	502	Lysosomal acid lipase/cholesteryl ester hydrolase	C:lysosome;C:extracellular vesicular exosome	P:cytokine production;P:cell morphogenesis;P:tissue remodeling;P:inflammatory response;P:lung development;P:cell proliferation;P:homeostasis of number of cells within a tissue;P:lipid catabolic process	F:lipase activity;F:sterol esterase activity
P42765	red	sp|P42765|THIM_HUMAN	7	5.6958e-05	2.49998	0.000871205	2.3309	TRUE	TRUE	527	3-ketoacyl-CoA thiolase, mitochondrial	C:mitochondrial inner membrane;C:mitochondrion;C:extracellular vesicular exosome	P:negative regulation of mitochondrial membrane permeability involved in apoptotic process;P:cellular response to hypoxia;P:cholesterol biosynthetic process;P:negative regulation of mitochondrial outer membrane permeabilization involved in apoptotic signaling pathway;P:fatty acid metabolic process	F:poly(A) RNA binding;F:acetyl-CoA C-acyltransferase activity
Q13011	red	sp|Q13011|ECH1_HUMAN	4	0.00527679	2.50602	0.000483062	2.58439	TRUE	TRUE	864	Delta(3,5)-Delta(2,4)-dienoyl-CoA isomerase, mitochondrial	C:membrane;C:mitochondrion;C:peroxisome;C:extracellular vesicular exosome	P:fatty acid beta-oxidation	F:isomerase activity;F:receptor binding
P49748	red	sp|P49748|ACADV_HUMAN	12	8.86022e-05	2.54802	1.14389e-06	2.87937	TRUE	TRUE	587	Very long-chain specific acyl-CoA dehydrogenase, mitochondrial	C:mitochondrial nucleoid;C:mitochondrial inner membrane;C:mitochondrial matrix;C:cytoplasm;C:mitochondrion;C:nucleolus;C:nucleus	P:small molecule metabolic process;P:regulation of cholesterol metabolic process;P:cellular lipid metabolic process;P:energy derivation by oxidation of organic compounds;P:negative regulation of fatty acid biosynthetic process;P:epithelial cell differentiation;P:fatty acid beta-oxidation;P:activation of signaling protein activity involved in unfolded protein response;P:fatty acid beta-oxidation u…	F:long-chain-acyl-CoA dehydrogenase activity;F:flavin adenine dinucleotide binding;F:acyl-CoA dehydrogenase activity
P13674	red	sp|P13674|P4HA1_HUMAN	4	0.000535299	2.84448	0.00519426	3.24585	TRUE	TRUE	285	Prolyl 4-hydroxylase subunit alpha-1	C:intracellular membrane-bounded organelle;C:mitochondrion;C:endoplasmic reticulum;C:procollagen-proline 4-dioxygenase complex;C:endoplasmic reticulum lumen;C:membrane	P:collagen fibril organization;P:peptidyl-proline hydroxylation to 4-hydroxy-L-proline	F:procollagen-proline 4-dioxygenase activity;F:L-ascorbic acid binding;F:iron ion binding;F:oxidoreductase activity, acting on single donors with incorporation of molecular oxygen, incorporation of two atoms of oxygen
P24752	red	sp|P24752|THIL_HUMAN	11	0.000456712	2.86	0.000108425	2.5722	TRUE	TRUE	383	Acetyl-CoA acetyltransferase, mitochondrial	C:extracellular vesicular exosome;C:mitochondrion;C:mitochondrial inner membrane;C:mitochondrial matrix	P:adipose tissue development;P:branched-chain amino acid catabolic process;P:cellular lipid metabolic process;P:response to starvation;P:cellular nitrogen compound metabolic process;P:ketone body catabolic process;P:brain development;P:ketone body biosynthetic process;P:response to organic cyclic compound;P:response to hormone;P:cellular ketone body metabolic process;P:protein homooligomerization…	F:acetyl-CoA C-acetyltransferase activity;F:coenzyme binding;F:metal ion binding
Q9NZ08	red	sp|Q9NZ08|ERAP1_HUMAN	2	6.63392e-05	2.90227	0.0274662	3.01188	TRUE	TRUE	1227	Endoplasmic reticulum aminopeptidase 1	C:endoplasmic reticulum membrane;C:endoplasmic reticulum lumen;C:membrane;C:cytosol;C:extracellular region;C:integral component of membrane;C:endoplasmic reticulum;C:extracellular vesicular exosome;C:extracellular space	P:antigen processing and presentation of endogenous peptide antigen via MHC class I;P:fat cell differentiation;P:response to bacterium;P:membrane protein ectodomain proteolysis;P:regulation of blood pressure;P:positive regulation of angiogenesis;P:angiogenesis;P:antigen processing and presentation of peptide antigen via MHC class I;P:regulation of innate immune response	F:aminopeptidase activity;F:zinc ion binding;F:interleukin-6 receptor binding;F:interleukin-1, Type II receptor binding;F:metalloexopeptidase activity
P48735	red	sp|P48735|IDHP_HUMAN	6	0.000133734	2.95216	0.0122995	3.5986	TRUE	TRUE	568	Isocitrate dehydrogenase [NADP], mitochondrial	C:extracellular vesicular exosome;C:mitochondrial inner membrane;C:mitochondrion;C:mitochondrial matrix	P:small molecule metabolic process;P:2-oxoglutarate metabolic process;P:tricarboxylic acid cycle;P:carbohydrate metabolic process;P:cellular metabolic process;P:isocitrate metabolic process;P:glyoxylate cycle	F:magnesium ion binding;F:isocitrate dehydrogenase (NADP+) activity;F:NAD binding
P17931	red	sp|P17931|LEG3_HUMAN	14	6.99507e-05	2.96657	6.57676e-09	3.38805	TRUE	TRUE	322	Galectin-3	C:extracellular space;C:immunological synapse;C:cytoplasm;C:nucleus;C:membrane;C:proteinaceous extracellular matrix;C:external side of plasma membrane;C:plasma membrane;C:spliceosomal complex;C:mitochondrial inner membrane;C:extracellular vesicular exosome	P:negative regulation of extrinsic apoptotic signaling pathway;P:epithelial cell differentiation;P:negative regulation of endocytosis;P:mononuclear cell migration;P:extracellular matrix organization;P:macrophage chemotaxis;P:mRNA processing;P:positive regulation of mononuclear cell migration;P:monocyte chemotaxis;P:negative regulation of T cell activation via T cell receptor contact with antigen …	F:laminin binding;F:poly(A) RNA binding;F:IgE binding;F:chemoattractant activity;F:carbohydrate binding
P05534	red	sp|P05534|1A24_HUMAN	3	0.000933816	3.14439	0.00393596	2.99767	TRUE	TRUE	186	HLA class I histocompatibility antigen, A-24 alpha chain	C:extracellular vesicular exosome;C:integral component of lumenal side of endoplasmic reticulum membrane;C:cell surface;C:plasma membrane;C:MHC class I protein complex;C:phagocytic vesicle membrane;C:early endosome membrane;C:endoplasmic reticulum;C:Golgi apparatus;C:Golgi membrane;C:ER to Golgi transport vesicle membrane	P:viral process;P:regulation of immune response;P:interferon-gamma-mediated signaling pathway;P:cytokine-mediated signaling pathway;P:antigen processing and presentation of exogenous peptide antigen via MHC class I, TAP-dependent;P:antigen processing and presentation of peptide antigen via MHC class I;P:positive regulation of T cell mediated cytotoxicity;P:antigen processing and presentation of e…	F:receptor binding;F:TAP binding;F:beta-2-microglobulin binding;F:peptide antigen binding
Q02252	red	sp|Q02252|MMSA_HUMAN	2	1.51958e-05	3.17149	0.0362418	3.07272	TRUE	TRUE	816	Methylmalonate-semialdehyde dehydrogenase [acylating], mitochondrial	C:extracellular vesicular exosome;C:nucleoplasm;C:mitochondrial matrix;C:mitochondrion	P:valine metabolic process;P:thymine metabolic process;P:branched-chain amino acid catabolic process;P:valine catabolic process;P:cellular nitrogen compound metabolic process;P:thymine catabolic process;P:brown fat cell differentiation;P:small molecule metabolic process	F:methylmalonate-semialdehyde dehydrogenase (acylating) activity;F:aldehyde dehydrogenase (NAD) activity;F:malonate-semialdehyde dehydrogenase (acetylating) activity;F:poly(A) RNA binding;F:fatty-acyl-CoA binding
P30462	red	sp|P30462|1B14_HUMAN	4	7.86634e-05	3.1778	0.023239	3.53145	TRUE	TRUE	441	HLA class I histocompatibility antigen, B-14 alpha chain	C:plasma membrane;C:integral component of lumenal side of endoplasmic reticulum membrane;C:endoplasmic reticulum;C:MHC class I protein complex;C:early endosome membrane;C:phagocytic vesicle membrane;C:Golgi apparatus;C:integral component of plasma membrane;C:Golgi membrane;C:ER to Golgi transport vesicle membrane;C:cell surface	P:interferon-gamma-mediated signaling pathway;P:antigen processing and presentation of exogenous peptide antigen via MHC class I, TAP-independent;P:type I interferon signaling pathway;P:antigen processing and presentation of peptide antigen via MHC class I;P:antigen processing and presentation of exogenous peptide antigen via MHC class I;P:regulation of immune response;P:viral process;P:antigen p…	F:TAP binding;F:peptide antigen binding
P31937	red	sp|P31937|3HIDH_HUMAN	5	2.95247e-05	3.18217	0.00623731	3.18206	TRUE	TRUE	453	3-hydroxyisobutyrate dehydrogenase, mitochondrial	C:mitochondrial matrix	P:valine catabolic process;P:cellular nitrogen compound metabolic process;P:pentose-phosphate shunt;P:branched-chain amino acid catabolic process;P:small molecule metabolic process	F:phosphogluconate dehydrogenase (decarboxylating) activity;F:3-hydroxyisobutyrate dehydrogenase activity;F:NAD binding
P51688	red	sp|P51688|SPHM_HUMAN	5	0.000361793	3.34581	0.0138136	3.54878	TRUE	TRUE	619	N-sulphoglucosamine sulphohydrolase	C:extracellular vesicular exosome;C:lysosomal lumen	P:small molecule metabolic process;P:glycosaminoglycan metabolic process;P:carbohydrate metabolic process;P:proteoglycan metabolic process;P:glycosaminoglycan catabolic process;P:pathogenesis	F:catalytic activity;F:N-sulfoglucosamine sulfohydrolase activity;F:metal ion binding;F:sulfuric ester hydrolase activity
P06865	red	sp|P06865|HEXA_HUMAN	2	0.00241002	3.36897	0.0132051	3.56096	TRUE	TRUE	200	Beta-hexosaminidase subunit alpha	C:lysosomal lumen;C:membrane;C:extracellular vesicular exosome	P:sphingolipid metabolic process;P:pathogenesis;P:keratan sulfate catabolic process;P:small molecule metabolic process;P:keratan sulfate metabolic process;P:glycosaminoglycan metabolic process;P:hyaluronan catabolic process;P:hyaluronan metabolic process;P:carbohydrate metabolic process;P:glycosphingolipid metabolic process;P:chondroitin sulfate metabolic process;P:chondroitin sulfate catabolic p…	F:protein heterodimerization activity;F:beta-N-acetylhexosaminidase activity
P10253	red	sp|P10253|LYAG_HUMAN	7	7.01396e-05	3.41135	7.49853e-05	3.1364	TRUE	TRUE	251	70 kDa lysosomal alpha-glucosidase	C:extracellular vesicular exosome;C:lysosomal membrane;C:membrane;C:lysosome	P:tissue development;P:neuromuscular process controlling posture;P:diaphragm contraction;P:locomotory behavior;P:cardiac muscle contraction;P:lysosome organization;P:heart morphogenesis;P:maltose metabolic process;P:neuromuscular process controlling balance;P:glycogen catabolic process;P:vacuolar sequestering;P:muscle cell cellular homeostasis;P:regulation of the force of heart contraction;P:gluc…	F:alpha-1,4-glucosidase activity;F:maltose alpha-glucosidase activity;F:carbohydrate binding
P04179	red	sp|P04179|SODM_HUMAN	8	1.14303e-05	3.47	8.7942e-06	3.99475	TRUE	TRUE	168	Superoxide dismutase [Mn], mitochondrial	C:mitochondrial matrix;C:mitochondrial inner membrane;C:mitochondrion;C:mitochondrial nucleoid;C:extracellular vesicular exosome	P:protein homotetramerization;P:response to reactive oxygen species;P:response to zinc ion;P:response to magnetism;P:vasodilation by acetylcholine involved in regulation of systemic arterial blood pressure;P:glutathione metabolic process;P:release of cytochrome c from mitochondria;P:regulation of transcription from RNA polymerase II promoter;P:response to selenium ion;P:response to electrical sti…	F:DNA binding;F:identical protein binding;F:manganese ion binding;F:oxygen binding;F:superoxide dismutase activity
Q14980	red	sp|Q14980|NUMA1_HUMAN	3	0.00337441	3.50649	0.00837369	3.89645	TRUE	TRUE	919	Nuclear mitotic apparatus protein 1	C:nucleoplasm;C:nuclear matrix;C:nucleus;C:spindle;C:cytosol;C:Golgi membrane;C:neuronal cell body;C:spindle pole;C:extracellular vesicular exosome;C:cytoplasm;C:chromosome;C:dendrite;C:apical part of cell;C:spindle microtubule	P:nucleus organization;P:lung epithelial cell differentiation;P:mitotic nuclear division;P:cell division;P:establishment of mitotic spindle orientation;P:meiotic cell cycle;P:G2/M transition of mitotic cell cycle;P:mitotic cell cycle	F:structural molecule activity
P22570	red	sp|P22570|ADRO_HUMAN	4	0.000175625	4.1332	0.00415988	4.48552	TRUE	TRUE	367	NADPH:adrenodoxin oxidoreductase, mitochondrial	C:mitochondrion;C:mitochondrial matrix	P:steroid metabolic process;P:sterol metabolic process;P:xenobiotic metabolic process;P:cholesterol metabolic process;P:oxidation-reduction process;P:ubiquinone biosynthetic process;P:C21-steroid hormone biosynthetic process;P:small molecule metabolic process;P:steroid biosynthetic process;P:generation of precursor metabolites and energy	F:NADPH-adrenodoxin reductase activity;F:ferredoxin-NADP+ reductase activity
P04040	red	sp|P04040|CATA_HUMAN	5	0.000660522	5.11115	0.000551105	5.51005	TRUE	TRUE	163	Catalase	C:mitochondrial intermembrane space;C:intracellular membrane-bounded organelle;C:cytosol;C:plasma membrane;C:extracellular vesicular exosome;C:lysosome;C:focal adhesion;C:membrane;C:Golgi apparatus;C:peroxisome;C:peroxisomal matrix;C:endoplasmic reticulum;C:peroxisomal membrane	P:purine nucleobase metabolic process;P:ureteric bud development;P:aging;P:nucleobase-containing small molecule metabolic process;P:osteoblast differentiation;P:cellular response to growth factor stimulus;P:UV protection;P:protein homotetramerization;P:aerobic respiration;P:response to reactive oxygen species;P:positive regulation of cell division;P:purine nucleotide catabolic process;P:cholester…	F:enzyme binding;F:protein homodimerization activity;F:aminoacylase activity;F:NADP binding;F:catalase activity;F:antioxidant activity;F:receptor binding;F:heme binding;F:metal ion binding;F:oxidoreductase activity, acting on peroxide as acceptor
O14773	red	sp|O14773|TPP1_HUMAN	8	0.000934798	6.00027	4.00847e-05	6.66136	TRUE	TRUE	34	Tripeptidyl-peptidase 1	C:extracellular vesicular exosome;C:lysosome;C:lysosomal lumen;C:melanosome;C:mitochondrion	P:endoplasmic reticulum unfolded protein response;P:cellular protein metabolic process;P:peptide catabolic process;P:bone resorption;P:lipid metabolic process;P:neuromuscular process controlling balance;P:lysosome organization;P:epithelial cell differentiation;P:protein catabolic process;P:proteolysis;P:activation of signaling protein activity involved in unfolded protein response;P:nervous syste…	F:serine-type endopeptidase activity;F:metal ion binding;F:tripeptidyl-peptidase activity;F:peptidase activity;F:serine-type peptidase activity;F:endopeptidase activity;F:peptide binding
P02792	red	sp|P02792|FRIL_HUMAN	3	4.72594e-05	9.99713	0.00639164	10.3858	TRUE	TRUE	161	Ferritin light chain	C:intracellular ferritin complex;C:extracellular vesicular exosome;C:cytosol;C:membrane	P:iron ion transport;P:iron ion homeostasis;P:membrane organization;P:transmembrane transport;P:receptor-mediated endocytosis;P:cellular iron ion homeostasis;P:post-Golgi vesicle-mediated transport	F:ferric iron binding;F:identical protein binding;F:iron ion binding

## Sheet: Comp5
Uniprot	Colour	Protein	NumberPeptides	PvalProteins	FCProteins	PvalPeptides	FCPeptides	CritProt	CritPep	Order	protein_name	Cellular Component	Biological Process	Molecular Function
P00352	blue	sp|P00352|AL1A1_HUMAN	35	3.23588e-06	0.191597	2.8695e-18	0.198792	TRUE	TRUE	143	Retinal dehydrogenase 1	C:extracellular vesicular exosome;C:cytoplasm;C:cytosol	P:xenobiotic metabolic process;P:small molecule metabolic process;P:positive regulation of Ras GTPase activity;P:cellular aldehyde metabolic process;P:retinol metabolic process;P:ethanol oxidation	F:3-chloroallyl aldehyde dehydrogenase activity;F:retinal dehydrogenase activity;F:Ras GTPase activator activity;F:androgen binding;F:aldehyde dehydrogenase (NAD) activity;F:benzaldehyde dehydrogenase (NAD+) activity
P21980	blue	sp|P21980|TGM2_HUMAN	16	0.000648565	0.316563	7.54693e-08	0.34246	TRUE	TRUE	359	Protein-glutamine gamma-glutamyltransferase 2	C:focal adhesion;C:extracellular vesicular exosome;C:cytosol;C:plasma membrane;C:mitochondrion	P:positive regulation of smooth muscle cell proliferation;P:positive regulation of cytosolic calcium ion concentration involved in phospholipase C-activating G-protein coupled signaling pathway;P:isopeptide cross-linking via N6-(L-isoglutamyl)-L-lysine;P:salivary gland cavitation;P:blood vessel remodeling;P:apoptotic cell clearance;P:branching involved in salivary gland morphogenesis;P:positive r…	F:GTP binding;F:protein-glutamine gamma-glutamyltransferase activity;F:metal ion binding
P49419	blue	sp|P49419|AL7A1_HUMAN	24	2.38115e-05	0.348141	4.36215e-16	0.358794	TRUE	TRUE	578	Alpha-aminoadipic semialdehyde dehydrogenase	C:mitochondrion;C:extracellular vesicular exosome;C:cytosol;C:mitochondrial matrix;C:nucleus;C:cytoplasm	P:small molecule metabolic process;P:lysine catabolic process;P:cellular nitrogen compound metabolic process;P:cellular aldehyde metabolic process;P:glycine betaine biosynthetic process from choline;P:sensory perception of sound	F:betaine-aldehyde dehydrogenase activity;F:aldehyde dehydrogenase (NAD) activity;F:L-aminoadipate-semialdehyde dehydrogenase activity
P26447	blue	sp|P26447|S10A4_HUMAN	12	0.0280085	0.498062	2.98437e-08	0.525466	TRUE	TRUE	397	Protein S100-A4	C:extracellular space;C:extracellular vesicular exosome;C:nucleus;C:perinuclear region of cytoplasm;C:neuron projection	P:epithelial to mesenchymal transition;P:positive regulation of I-kappaB kinase/NF-kappaB signaling	F:calcium ion binding;F:poly(A) RNA binding;F:RAGE receptor binding
Q7Z2K6	blue	sp|Q7Z2K6|ERMP1_HUMAN	3	0.00174878	0.573644	0.00696138	0.571621	TRUE	TRUE	1016	Endoplasmic reticulum metallopeptidase 1	C:membrane;C:endoplasmic reticulum membrane;C:integral component of membrane		F:metallopeptidase activity;F:metal ion binding
P02786	blue	sp|P02786|TFR1_HUMAN	6	0.0182821	0.589442	0.000596182	0.621718	TRUE	TRUE	159	Transferrin receptor protein 1, serum form	C:plasma membrane;C:melanosome;C:extracellular vesicular exosome;C:cell surface;C:membrane;C:recycling endosome;C:intracellular membrane-bounded organelle;C:extracellular region;C:cytoplasmic membrane-bounded vesicle;C:perinuclear region of cytoplasm;C:coated pit;C:blood microparticle;C:vesicle;C:endosome;C:external side of plasma membrane;C:extracellular space;C:integral component of plasma memb…	P:transmembrane transport;P:positive regulation of bone resorption;P:cellular iron ion homeostasis;P:transferrin transport;P:viral process;P:cellular response to drug;P:iron ion import;P:osteoclast differentiation	F:double-stranded RNA binding;F:poly(A) RNA binding;F:identical protein binding;F:transferrin receptor activity
O14979	blue	sp|O14979|HNRDL_HUMAN	3	0.0029297	0.592657	0.0216397	0.553817	TRUE	TRUE	37	Heterogeneous nuclear ribonucleoprotein D-like	C:cytoplasm;C:spliceosomal complex;C:nucleus;C:nucleoplasm;C:extracellular vesicular exosome	P:transcription, DNA-templated;P:RNA processing;P:regulation of transcription, DNA-templated;P:regulation of gene expression	F:poly(A) binding;F:DNA binding;F:double-stranded DNA binding;F:single-stranded DNA binding;F:poly(A) RNA binding;F:nucleotide binding;F:poly(G) binding
Q16555	blue	sp|Q16555|DPYL2_HUMAN	7	0.00806116	0.605161	0.000130442	0.611608	TRUE	TRUE	962	Dihydropyrimidinase-related protein 2	C:extracellular vesicular exosome;C:growth cone;C:membrane;C:neuronal cell body;C:cytoskeleton;C:cytosol;C:terminal bouton;C:protein complex;C:mitochondrion;C:dendrite	P:cytoskeleton organization;P:pyrimidine nucleobase catabolic process;P:spinal cord development;P:response to cocaine;P:regulation of neuron projection development;P:response to drug;P:olfactory bulb development;P:nucleobase-containing compound metabolic process;P:axon guidance;P:positive regulation of glutamate secretion;P:signal transduction;P:response to amphetamine;P:nervous system developmen…	F:dihydropyrimidinase activity
P17987	blue	sp|P17987|TCPA_HUMAN	9	0.0174327	0.647426	0.000154172	0.575918	TRUE	TRUE	324	T-complex protein 1 subunit alpha	C:centrosome;C:nuclear heterochromatin;C:cell body;C:Golgi apparatus;C:chaperonin-containing T-complex;C:acrosomal vesicle;C:pericentriolar material;C:cytosol;C:extracellular vesicular exosome;C:zona pellucida receptor complex;C:microtubule	P:'de novo' posttranslational protein folding;P:translocation of peptides or proteins into host cell cytoplasm;P:tubulin complex assembly;P:binding of sperm to zona pellucida;P:cellular protein metabolic process;P:protein folding;P:regulation of macrophage apoptotic process;P:toxin transport	F:poly(A) RNA binding;F:ATP binding;F:unfolded protein binding;F:ubiquitin protein ligase binding
P13639	blue	sp|P13639|EF2_HUMAN	43	0.000133395	0.664711	1.42695e-21	0.645171	TRUE	TRUE	283	Elongation factor 2	C:aggresome;C:membrane;C:polysome;C:plasma membrane;C:cytoplasm;C:extracellular vesicular exosome;C:cytosol;C:ribonucleoprotein complex;C:nucleus	P:pathogenesis;P:translation;P:gene expression;P:peptidyl-diphthamide biosynthetic process from peptidyl-histidine;P:positive regulation of translation;P:post-translational protein modification;P:hematopoietic progenitor cell differentiation;P:cellular protein metabolic process;P:translational elongation	F:translation elongation factor activity;F:protein kinase binding;F:poly(A) RNA binding;F:GTPase activity;F:GTP binding
Q04837	red	sp|Q04837|SSBP_HUMAN	6	0.0053348	1.53451	0.00182656	1.56272	TRUE	TRUE	828	Single-stranded DNA-binding protein, mitochondrial	C:mitochondrial matrix;C:mitochondrion;C:nucleus;C:mitochondrial nucleoid;C:extracellular vesicular exosome	P:organelle organization;P:mitochondrion morphogenesis;P:DNA replication;P:mitochondrion organization;P:positive regulation of helicase activity	F:chromatin binding;F:poly(A) RNA binding;F:single-stranded DNA binding
P48735	red	sp|P48735|IDHP_HUMAN	6	0.0227942	1.5624	0.000193273	1.58354	TRUE	TRUE	568	Isocitrate dehydrogenase [NADP], mitochondrial	C:extracellular vesicular exosome;C:mitochondrial inner membrane;C:mitochondrion;C:mitochondrial matrix	P:small molecule metabolic process;P:2-oxoglutarate metabolic process;P:tricarboxylic acid cycle;P:carbohydrate metabolic process;P:cellular metabolic process;P:isocitrate metabolic process;P:glyoxylate cycle	F:magnesium ion binding;F:isocitrate dehydrogenase (NADP+) activity;F:NAD binding
O75521	red	sp|O75521|ECI2_HUMAN	6	0.000202168	1.57443	0.000330727	1.61947	TRUE	TRUE	103	Enoyl-CoA delta isomerase 2, mitochondrial	C:intracellular membrane-bounded organelle;C:mitochondrion;C:peroxisomal matrix;C:nucleoplasm;C:membrane	P:fatty acid catabolic process	F:fatty-acyl-CoA binding;F:receptor binding;F:dodecenoyl-CoA delta-isomerase activity
P02545	red	sp|P02545|LMNA_HUMAN	20	0.000201124	1.59601	5.95657e-10	1.63685	TRUE	TRUE	155	Lamin-A/C	C:cytosol;C:nuclear speck;C:lamin filament;C:cytoplasm;C:nucleus;C:nuclear envelope;C:perinuclear region of cytoplasm;C:intermediate filament;C:nuclear lamina;C:nuclear membrane;C:nucleoplasm	P:regulation of cell migration;P:establishment or maintenance of microtubule cytoskeleton polarity;P:mitotic nuclear envelope disassembly;P:protein localization to nucleus;P:activation of signaling protein activity involved in unfolded protein response;P:ventricular cardiac muscle cell development;P:positive regulation of cell aging;P:negative regulation of extrinsic apoptotic signaling pathway;P…	F:structural molecule activity
P21796	red	sp|P21796|VDAC1_HUMAN	30	3.25072e-05	1.59801	9.7235e-09	1.56293	TRUE	TRUE	355	Voltage-dependent anion-selective channel protein 1	C:mitochondrion;C:pore complex;C:mitochondrial nucleoid;C:mitochondrial outer membrane;C:mitochondrial inner membrane;C:nucleus;C:plasma membrane;C:extracellular vesicular exosome;C:membrane	P:apoptotic process;P:neuron-neuron synaptic transmission;P:anion transport;P:behavioral fear response;P:learning;P:epithelial cell differentiation;P:viral process	F:protein kinase binding;F:voltage-gated anion channel activity;F:porin activity
P17096	red	sp|P17096|HMGA1_HUMAN	5	0.000369937	1.6228	0.00010292	1.58149	TRUE	TRUE	316	High mobility group protein HMG-I/HMG-Y	C:cytosol;C:nucleoplasm;C:nucleus;C:focal adhesion;C:senescence-associated heterochromatin focus;C:transcription factor complex	P:establishment of integrated proviral latency;P:viral process;P:base-excision repair;P:positive regulation of transcription, DNA-templated;P:transcription, DNA-templated;P:regulation of transcription, DNA-templated;P:oncogene-induced cell senescence;P:negative regulation of transcription, DNA-templated;P:negative regulation of cell proliferation;P:response to virus;P:senescence-associated hetero…	F:retinoic acid receptor binding;F:enzyme binding;F:retinoid X receptor binding;F:DNA-(apurinic or apyrimidinic site) lyase activity;F:DNA binding;F:peroxisome proliferator activated receptor binding;F:ligand-dependent nuclear receptor transcription coactivator activity;F:AT DNA binding;F:transcription factor binding;F:5'-deoxyribose-5-phosphate lyase activity
Q86UP2	red	sp|Q86UP2|KTN1_HUMAN	11	0.0109327	1.63801	8.75173e-07	1.68122	TRUE	TRUE	1023	Kinectin	C:membrane;C:endoplasmic reticulum membrane;C:integral component of plasma membrane;C:endoplasmic reticulum;C:integral component of membrane	P:microtubule-based movement	F:poly(A) RNA binding
P51659	red	sp|P51659|DHB4_HUMAN	8	0.000954104	1.64733	0.000190552	1.5198	TRUE	TRUE	617	Peroxisomal multifunctional enzyme type 2	C:peroxisomal membrane;C:membrane;C:peroxisomal matrix;C:peroxisome;C:mitochondrion;C:intracellular membrane-bounded organelle	P:bile acid metabolic process;P:androgen metabolic process;P:unsaturated fatty acid metabolic process;P:fatty acid beta-oxidation;P:fatty acid beta-oxidation using acyl-CoA oxidase;P:osteoblast differentiation;P:metabolic process;P:cellular lipid metabolic process;P:medium-chain fatty-acyl-CoA metabolic process;P:small molecule metabolic process;P:very long-chain fatty-acyl-CoA metabolic process;…	F:isomerase activity;F:long-chain-enoyl-CoA hydratase activity;F:receptor binding;F:17-beta-hydroxysteroid dehydrogenase (NAD+) activity;F:3-hydroxyacyl-CoA dehydrogenase activity;F:3alpha,7alpha,12alpha-trihydroxy-5beta-cholest-24-enoyl-CoA hydratase activity;F:protein homodimerization activity
P49748	red	sp|P49748|ACADV_HUMAN	12	8.11712e-05	1.65088	9.58915e-07	1.66584	TRUE	TRUE	587	Very long-chain specific acyl-CoA dehydrogenase, mitochondrial	C:mitochondrial nucleoid;C:mitochondrial inner membrane;C:mitochondrial matrix;C:cytoplasm;C:mitochondrion;C:nucleolus;C:nucleus	P:small molecule metabolic process;P:regulation of cholesterol metabolic process;P:cellular lipid metabolic process;P:energy derivation by oxidation of organic compounds;P:negative regulation of fatty acid biosynthetic process;P:epithelial cell differentiation;P:fatty acid beta-oxidation;P:activation of signaling protein activity involved in unfolded protein response;P:fatty acid beta-oxidation u…	F:long-chain-acyl-CoA dehydrogenase activity;F:flavin adenine dinucleotide binding;F:acyl-CoA dehydrogenase activity
P10253	red	sp|P10253|LYAG_HUMAN	7	0.00493717	1.6864	0.0110572	1.79601	TRUE	TRUE	251	70 kDa lysosomal alpha-glucosidase	C:extracellular vesicular exosome;C:lysosomal membrane;C:membrane;C:lysosome	P:tissue development;P:neuromuscular process controlling posture;P:diaphragm contraction;P:locomotory behavior;P:cardiac muscle contraction;P:lysosome organization;P:heart morphogenesis;P:maltose metabolic process;P:neuromuscular process controlling balance;P:glycogen catabolic process;P:vacuolar sequestering;P:muscle cell cellular homeostasis;P:regulation of the force of heart contraction;P:gluc…	F:alpha-1,4-glucosidase activity;F:maltose alpha-glucosidase activity;F:carbohydrate binding
P51688	red	sp|P51688|SPHM_HUMAN	5	0.0197202	1.72627	0.00446512	1.84716	TRUE	TRUE	619	N-sulphoglucosamine sulphohydrolase	C:extracellular vesicular exosome;C:lysosomal lumen	P:small molecule metabolic process;P:glycosaminoglycan metabolic process;P:carbohydrate metabolic process;P:proteoglycan metabolic process;P:glycosaminoglycan catabolic process;P:pathogenesis	F:catalytic activity;F:N-sulfoglucosamine sulfohydrolase activity;F:metal ion binding;F:sulfuric ester hydrolase activity
P49588	red	sp|P49588|SYAC_HUMAN	15	0.0308258	1.74754	0.0104002	1.5868	TRUE	TRUE	581	Alanine--tRNA ligase, cytoplasmic	C:extracellular vesicular exosome;C:cytoplasm;C:cytosol;C:membrane	P:cerebellar Purkinje cell layer development;P:alanyl-tRNA aminoacylation;P:negative regulation of neuron apoptotic process;P:endoplasmic reticulum unfolded protein response;P:hair follicle development;P:tRNA aminoacylation for protein translation;P:tRNA processing;P:tRNA modification;P:neuromuscular process controlling balance;P:gene expression;P:response to amino acid;P:protein folding	F:alanine-tRNA ligase activity;F:aminoacyl-tRNA editing activity;F:zinc ion binding;F:amino acid binding;F:ATP binding;F:tRNA binding
P55060	red	sp|P55060|XPO2_HUMAN	12	0.0173687	1.75064	0.000100253	2.4991	TRUE	TRUE	655	Exportin-2	C:membrane;C:nucleus;C:cytoplasm;C:nucleoplasm;C:extracellular vesicular exosome	P:protein export from nucleus;P:cell proliferation;P:apoptotic process	F:importin-alpha export receptor activity
O14773	red	sp|O14773|TPP1_HUMAN	8	0.00193364	1.7538	5.14885e-05	1.77271	TRUE	TRUE	34	Tripeptidyl-peptidase 1	C:extracellular vesicular exosome;C:lysosome;C:lysosomal lumen;C:melanosome;C:mitochondrion	P:endoplasmic reticulum unfolded protein response;P:cellular protein metabolic process;P:peptide catabolic process;P:bone resorption;P:lipid metabolic process;P:neuromuscular process controlling balance;P:lysosome organization;P:epithelial cell differentiation;P:protein catabolic process;P:proteolysis;P:activation of signaling protein activity involved in unfolded protein response;P:nervous syste…	F:serine-type endopeptidase activity;F:metal ion binding;F:tripeptidyl-peptidase activity;F:peptidase activity;F:serine-type peptidase activity;F:endopeptidase activity;F:peptide binding
P30042	red	sp|P30042|ES1_HUMAN	8	0.0132133	1.77977	0.00129587	1.7788	TRUE	TRUE	427	ES1 protein homolog, mitochondrial	C:mitochondrion
P02792	red	sp|P02792|FRIL_HUMAN	3	0.00134224	1.79246	0.00709103	1.88409	TRUE	TRUE	161	Ferritin light chain	C:intracellular ferritin complex;C:extracellular vesicular exosome;C:cytosol;C:membrane	P:iron ion transport;P:iron ion homeostasis;P:membrane organization;P:transmembrane transport;P:receptor-mediated endocytosis;P:cellular iron ion homeostasis;P:post-Golgi vesicle-mediated transport	F:ferric iron binding;F:identical protein binding;F:iron ion binding
Q9Y2Q3	red	sp|Q9Y2Q3|GSTK1_HUMAN	4	0.00348797	1.87117	0.0385494	1.95891	TRUE	TRUE	1296	Glutathione S-transferase kappa 1	C:mitochondrial inner membrane;C:intracellular membrane-bounded organelle;C:extracellular vesicular exosome;C:peroxisome;C:intracellular;C:membrane;C:mitochondrial matrix	P:epithelial cell differentiation;P:glutathione metabolic process;P:oxidation-reduction process	F:glutathione peroxidase activity;F:protein disulfide oxidoreductase activity;F:receptor binding;F:glutathione transferase activity
P43490	red	sp|P43490|NAMPT_HUMAN	13	9.53314e-05	1.9607	4.11636e-06	1.954	TRUE	TRUE	535	Nicotinamide phosphoribosyltransferase	C:extracellular vesicular exosome;C:cytosol;C:nucleus;C:extracellular space	P:vitamin metabolic process;P:positive regulation of cell proliferation;P:water-soluble vitamin metabolic process;P:signal transduction;P:positive regulation of nitric-oxide synthase biosynthetic process;P:NAD biosynthetic process;P:positive regulation of smooth muscle cell proliferation;P:circadian rhythm;P:response to organic cyclic compound;P:cell-cell signaling;P:NAD metabolic process;P:nicot…	F:cytokine activity;F:nicotinamide phosphoribosyltransferase activity;F:nicotinate-nucleotide diphosphorylase (carboxylating) activity;F:drug binding
Q13724	red	sp|Q13724|MOGS_HUMAN	6	9.3616e-05	1.96446	0.000431085	2.11384	TRUE	TRUE	889	Mannosyl-oligosaccharide glucosidase	C:endoplasmic reticulum;C:integral component of membrane;C:membrane;C:extracellular vesicular exosome;C:endoplasmic reticulum membrane	P:protein N-linked glycosylation via asparagine;P:cellular protein metabolic process;P:oligosaccharide metabolic process;P:protein N-linked glycosylation;P:post-translational protein modification;P:protein folding	F:mannosyl-oligosaccharide glucosidase activity;F:glucosidase activity
P21589	red	sp|P21589|5NTD_HUMAN	3	0.0309727	1.97709	0.0464752	2.0664	TRUE	TRUE	354	5'-nucleotidase	C:cytoplasm;C:anchored component of membrane;C:membrane;C:cell surface;C:plasma membrane;C:extracellular vesicular exosome	P:pyrimidine nucleobase metabolic process;P:dephosphorylation;P:purine nucleobase metabolic process;P:negative regulation of inflammatory response;P:nucleobase-containing small molecule metabolic process;P:DNA metabolic process;P:pyrimidine nucleoside catabolic process;P:small molecule metabolic process;P:AMP catabolic process;P:adenosine biosynthetic process;P:purine nucleotide catabolic process	F:5'-nucleotidase activity;F:nucleotide binding;F:metal ion binding
P05556	red	sp|P05556|ITB1_HUMAN	5	0.0021904	2.01475	0.0434478	1.87118	TRUE	TRUE	187	Integrin beta-1	C:basement membrane;C:focal adhesion;C:integrin alpha3-beta1 complex;C:recycling endosome;C:ruffle membrane;C:dendritic spine;C:integrin complex;C:melanosome;C:membrane;C:intercalated disc;C:sarcolemma;C:extracellular vesicular exosome;C:integrin alpha10-beta1 complex;C:hemidesmosome;C:integrin alpha9-beta1 complex;C:external side of plasma membrane;C:integrin alpha11-beta1 complex;C:myelin sheat…	P:positive regulation of peptidyl-tyrosine phosphorylation;P:extracellular matrix organization;P:regulation of collagen catabolic process;P:homophilic cell adhesion via plasma membrane adhesion molecules;P:positive regulation of apoptotic process;P:negative regulation of Rho protein signal transduction;P:leukocyte tethering or rolling;P:negative regulation of neuron differentiation;P:maternal pro…	F:virus receptor activity;F:collagen binding involved in cell-matrix adhesion;F:metal ion binding;F:cell adhesion molecule binding;F:actin binding;F:protease binding;F:peptide binding;F:protein heterodimerization activity
P31937	red	sp|P31937|3HIDH_HUMAN	5	0.000766005	2.05188	0.000238672	2.00138	TRUE	TRUE	453	3-hydroxyisobutyrate dehydrogenase, mitochondrial	C:mitochondrial matrix	P:valine catabolic process;P:cellular nitrogen compound metabolic process;P:pentose-phosphate shunt;P:branched-chain amino acid catabolic process;P:small molecule metabolic process	F:phosphogluconate dehydrogenase (decarboxylating) activity;F:3-hydroxyisobutyrate dehydrogenase activity;F:NAD binding
P32322	red	sp|P32322|P5CR1_HUMAN	4	7.53176e-05	2.06943	0.000833591	2.12561	TRUE	TRUE	461	Pyrroline-5-carboxylate reductase 1, mitochondrial	C:mitochondrial matrix;C:mitochondrion	P:cellular response to oxidative stress;P:cellular nitrogen compound metabolic process;P:negative regulation of hydrogen peroxide-induced cell death;P:L-proline biosynthetic process;P:proline biosynthetic process;P:small molecule metabolic process;P:regulation of mitochondrial membrane potential;P:cellular amino acid biosynthetic process	F:pyrroline-5-carboxylate reductase activity;F:identical protein binding
P51648	red	sp|P51648|AL3A2_HUMAN	4	0.000127428	2.11534	0.00389705	2.38072	TRUE	TRUE	615	Fatty aldehyde dehydrogenase	C:integral component of membrane;C:mitochondrial inner membrane;C:peroxisome;C:endoplasmic reticulum membrane;C:extracellular vesicular exosome;C:intracellular membrane-bounded organelle	P:peripheral nervous system development;P:epidermis development;P:phytol metabolic process;P:central nervous system development;P:cellular aldehyde metabolic process;P:oxidation-reduction process;P:sesquiterpenoid metabolic process	F:aldehyde dehydrogenase (NAD) activity;F:medium-chain-aldehyde dehydrogenase activity;F:aldehyde dehydrogenase [NAD(P)+] activity;F:3-chloroallyl aldehyde dehydrogenase activity;F:long-chain-alcohol oxidase activity;F:long-chain-aldehyde dehydrogenase activity
P17655	red	sp|P17655|CAN2_HUMAN	12	0.00335382	2.16139	1.22725e-06	2.03803	TRUE	TRUE	318	Calpain-2 catalytic subunit	C:endoplasmic reticulum;C:plasma membrane;C:perinuclear endoplasmic reticulum;C:nucleus;C:Golgi apparatus;C:cytosol;C:cytoplasm;C:chromatin;C:pseudopodium;C:focal adhesion;C:membrane raft;C:extracellular vesicular exosome;C:dendrite;C:cortical actin cytoskeleton	P:myoblast fusion;P:regulation of cytoskeleton organization;P:cellular response to amino acid stimulus;P:proteolysis involved in cellular protein catabolic process;P:protein autoprocessing;P:proteolysis;P:blastocyst development;P:response to hypoxia	F:cytoskeletal protein binding;F:cysteine-type peptidase activity;F:calcium ion binding;F:calcium-dependent cysteine-type endopeptidase activity
P22570	red	sp|P22570|ADRO_HUMAN	4	0.000343243	2.1869	0.000186292	2.30634	TRUE	TRUE	367	NADPH:adrenodoxin oxidoreductase, mitochondrial	C:mitochondrion;C:mitochondrial matrix	P:steroid metabolic process;P:sterol metabolic process;P:xenobiotic metabolic process;P:cholesterol metabolic process;P:oxidation-reduction process;P:ubiquinone biosynthetic process;P:C21-steroid hormone biosynthetic process;P:small molecule metabolic process;P:steroid biosynthetic process;P:generation of precursor metabolites and energy	F:NADPH-adrenodoxin reductase activity;F:ferredoxin-NADP+ reductase activity
P05534	red	sp|P05534|1A24_HUMAN	3	0.000557325	2.22094	0.00248519	2.15182	TRUE	TRUE	186	HLA class I histocompatibility antigen, A-24 alpha chain	C:extracellular vesicular exosome;C:integral component of lumenal side of endoplasmic reticulum membrane;C:cell surface;C:plasma membrane;C:MHC class I protein complex;C:phagocytic vesicle membrane;C:early endosome membrane;C:endoplasmic reticulum;C:Golgi apparatus;C:Golgi membrane;C:ER to Golgi transport vesicle membrane	P:viral process;P:regulation of immune response;P:interferon-gamma-mediated signaling pathway;P:cytokine-mediated signaling pathway;P:antigen processing and presentation of exogenous peptide antigen via MHC class I, TAP-dependent;P:antigen processing and presentation of peptide antigen via MHC class I;P:positive regulation of T cell mediated cytotoxicity;P:antigen processing and presentation of e…	F:receptor binding;F:TAP binding;F:beta-2-microglobulin binding;F:peptide antigen binding
Q8NFV4	red	sp|Q8NFV4|ABHDB_HUMAN	2	0.00366171	2.26618	0.0262898	2.27477	TRUE	TRUE	1049	Alpha/beta hydrolase domain-containing protein 11	C:mitochondrion		F:hydrolase activity
Q16822	red	sp|Q16822|PCKGM_HUMAN	16	3.08487e-05	2.3009	2.03527e-10	2.27736	TRUE	TRUE	972	Phosphoenolpyruvate carboxykinase [GTP], mitochondrial	C:extracellular vesicular exosome;C:mitochondrial matrix;C:mitochondrion	P:gluconeogenesis;P:positive regulation of insulin secretion;P:carbohydrate metabolic process;P:oxaloacetate metabolic process;P:small molecule metabolic process;P:response to glucocorticoid;P:glucose metabolic process;P:NADH oxidation;P:pyruvate metabolic process;P:cellular response to glucose stimulus;P:pathogenesis	F:metal ion binding;F:phosphoenolpyruvate carboxykinase (GTP) activity;F:GTP binding;F:phosphoenolpyruvate carboxykinase activity
P04179	red	sp|P04179|SODM_HUMAN	8	1.48839e-05	2.39435	1.02707e-06	2.49258	TRUE	TRUE	168	Superoxide dismutase [Mn], mitochondrial	C:mitochondrial matrix;C:mitochondrial inner membrane;C:mitochondrion;C:mitochondrial nucleoid;C:extracellular vesicular exosome	P:protein homotetramerization;P:response to reactive oxygen species;P:response to zinc ion;P:response to magnetism;P:vasodilation by acetylcholine involved in regulation of systemic arterial blood pressure;P:glutathione metabolic process;P:release of cytochrome c from mitochondria;P:regulation of transcription from RNA polymerase II promoter;P:response to selenium ion;P:response to electrical sti…	F:DNA binding;F:identical protein binding;F:manganese ion binding;F:oxygen binding;F:superoxide dismutase activity
P61769	red	sp|P61769|B2MG_HUMAN	2	0.00141218	2.45077	0.024166	2.42646	TRUE	TRUE	705	Beta-2-microglobulin	C:extracellular vesicular exosome;C:ER to Golgi transport vesicle membrane;C:cytoplasm;C:MHC class I protein complex;C:extracellular region;C:membrane;C:plasma membrane;C:early endosome membrane;C:Golgi membrane;C:early endosome lumen;C:phagocytic vesicle membrane;C:endoplasmic reticulum lumen;C:external side of plasma membrane;C:focal adhesion;C:extracellular space;C:Golgi apparatus	P:regulation of immune response;P:regulation of defense response to virus by virus;P:T cell differentiation in thymus;P:viral process;P:positive regulation of T cell mediated cytotoxicity;P:cytokine-mediated signaling pathway;P:response to molecule of bacterial origin;P:antigen processing and presentation of exogenous peptide antigen via MHC class I;P:retina homeostasis;P:protein refolding;P:anti…	F:identical protein binding
P30462	red	sp|P30462|1B14_HUMAN	4	0.00128728	2.6558	0.0033216	2.59051	TRUE	TRUE	441	HLA class I histocompatibility antigen, B-14 alpha chain	C:plasma membrane;C:integral component of lumenal side of endoplasmic reticulum membrane;C:endoplasmic reticulum;C:MHC class I protein complex;C:early endosome membrane;C:phagocytic vesicle membrane;C:Golgi apparatus;C:integral component of plasma membrane;C:Golgi membrane;C:ER to Golgi transport vesicle membrane;C:cell surface	P:interferon-gamma-mediated signaling pathway;P:antigen processing and presentation of exogenous peptide antigen via MHC class I, TAP-independent;P:type I interferon signaling pathway;P:antigen processing and presentation of peptide antigen via MHC class I;P:antigen processing and presentation of exogenous peptide antigen via MHC class I;P:regulation of immune response;P:viral process;P:antigen p…	F:TAP binding;F:peptide antigen binding
Q9Y3E0	red	sp|Q9Y3E0|GOT1B_HUMAN	2	0.0141421	2.92559	0.0361117	3.10884	TRUE	TRUE	1312	Vesicle transport protein GOT1B	C:Golgi membrane;C:integral component of membrane;C:membrane;C:bounding membrane of organelle;C:endoplasmic reticulum	P:protein transport;P:lipid metabolic process;P:vesicle-mediated transport;P:signal transduction;P:positive regulation of I-kappaB kinase/NF-kappaB signaling	F:lipase activity;F:signal transducer activity

## Sheet: Comp6
Uniprot	Colour	Protein	NumberPeptides	PvalProteins	FCProteins	PvalPeptides	FCPeptides	CritProt	CritPep	Order	protein_name	Cellular Component	Biological Process	Molecular Function
P02792	blue	sp|P02792|FRIL_HUMAN	3	0.00012503	0.179298	0.00761014	0.181411	TRUE	TRUE	161	Ferritin light chain	C:intracellular ferritin complex;C:extracellular vesicular exosome;C:cytosol;C:membrane	P:iron ion transport;P:iron ion homeostasis;P:membrane organization;P:transmembrane transport;P:receptor-mediated endocytosis;P:cellular iron ion homeostasis;P:post-Golgi vesicle-mediated transport	F:ferric iron binding;F:identical protein binding;F:iron ion binding
P04040	blue	sp|P04040|CATA_HUMAN	5	0.00240082	0.290297	0.00262163	0.281578	TRUE	TRUE	163	Catalase	C:mitochondrial intermembrane space;C:intracellular membrane-bounded organelle;C:cytosol;C:plasma membrane;C:extracellular vesicular exosome;C:lysosome;C:focal adhesion;C:membrane;C:Golgi apparatus;C:peroxisome;C:peroxisomal matrix;C:endoplasmic reticulum;C:peroxisomal membrane	P:purine nucleobase metabolic process;P:ureteric bud development;P:aging;P:nucleobase-containing small molecule metabolic process;P:osteoblast differentiation;P:cellular response to growth factor stimulus;P:UV protection;P:protein homotetramerization;P:aerobic respiration;P:response to reactive oxygen species;P:positive regulation of cell division;P:purine nucleotide catabolic process;P:cholester…	F:enzyme binding;F:protein homodimerization activity;F:aminoacylase activity;F:NADP binding;F:catalase activity;F:antioxidant activity;F:receptor binding;F:heme binding;F:metal ion binding;F:oxidoreductase activity, acting on peroxide as acceptor
O14773	blue	sp|O14773|TPP1_HUMAN	8	0.00390718	0.292286	5.03358e-05	0.266118	TRUE	TRUE	34	Tripeptidyl-peptidase 1	C:extracellular vesicular exosome;C:lysosome;C:lysosomal lumen;C:melanosome;C:mitochondrion	P:endoplasmic reticulum unfolded protein response;P:cellular protein metabolic process;P:peptide catabolic process;P:bone resorption;P:lipid metabolic process;P:neuromuscular process controlling balance;P:lysosome organization;P:epithelial cell differentiation;P:protein catabolic process;P:proteolysis;P:activation of signaling protein activity involved in unfolded protein response;P:nervous syste…	F:serine-type endopeptidase activity;F:metal ion binding;F:tripeptidyl-peptidase activity;F:peptidase activity;F:serine-type peptidase activity;F:endopeptidase activity;F:peptide binding
P17931	blue	sp|P17931|LEG3_HUMAN	14	7.54524e-05	0.311439	4.22644e-10	0.269824	TRUE	TRUE	322	Galectin-3	C:extracellular space;C:immunological synapse;C:cytoplasm;C:nucleus;C:membrane;C:proteinaceous extracellular matrix;C:external side of plasma membrane;C:plasma membrane;C:spliceosomal complex;C:mitochondrial inner membrane;C:extracellular vesicular exosome	P:negative regulation of extrinsic apoptotic signaling pathway;P:epithelial cell differentiation;P:negative regulation of endocytosis;P:mononuclear cell migration;P:extracellular matrix organization;P:macrophage chemotaxis;P:mRNA processing;P:positive regulation of mononuclear cell migration;P:monocyte chemotaxis;P:negative regulation of T cell activation via T cell receptor contact with antigen …	F:laminin binding;F:poly(A) RNA binding;F:IgE binding;F:chemoattractant activity;F:carbohydrate binding
P38571	blue	sp|P38571|LICH_HUMAN	7	3.17526e-05	0.31625	0.00175866	0.373841	TRUE	TRUE	502	Lysosomal acid lipase/cholesteryl ester hydrolase	C:lysosome;C:extracellular vesicular exosome	P:cytokine production;P:cell morphogenesis;P:tissue remodeling;P:inflammatory response;P:lung development;P:cell proliferation;P:homeostasis of number of cells within a tissue;P:lipid catabolic process	F:lipase activity;F:sterol esterase activity
P07384	blue	sp|P07384|CAN1_HUMAN	5	0.000881245	0.365052	0.0385441	0.399488	TRUE	TRUE	207	Calpain-1 catalytic subunit	C:extracellular vesicular exosome;C:cytosol;C:cytoplasm;C:membrane;C:focal adhesion;C:plasma membrane	P:extracellular matrix organization;P:proteolysis;P:extracellular matrix disassembly;P:positive regulation of cell proliferation;P:receptor catabolic process	F:calcium ion binding;F:calcium-dependent cysteine-type endopeptidase activity
Q71U36	blue	sp|Q71U36|TBA1A_HUMAN	2	0.0162448	0.371434	0.020603	0.373451	TRUE	TRUE	1010	Tubulin alpha-1A chain	C:extracellular vesicular exosome;C:cytosol;C:nucleus;C:microtubule;C:cytoplasmic microtubule;C:recycling endosome;C:cytoplasmic ribonucleoprotein granule	P:cellular protein metabolic process;P:microtubule-based process;P:cytoskeleton-dependent intracellular transport;P:protein polymerization;P:organelle organization;P:G2/M transition of mitotic cell cycle;P:protein folding;P:mitotic cell cycle;P:cell division;P:'de novo' posttranslational protein folding	F:GTPase activity;F:structural molecule activity;F:GTP binding;F:structural constituent of cytoskeleton
Q14980	blue	sp|Q14980|NUMA1_HUMAN	3	4.88743e-05	0.38728	0.0196536	0.343633	TRUE	TRUE	919	Nuclear mitotic apparatus protein 1	C:nucleoplasm;C:nuclear matrix;C:nucleus;C:spindle;C:cytosol;C:Golgi membrane;C:neuronal cell body;C:spindle pole;C:extracellular vesicular exosome;C:cytoplasm;C:chromosome;C:dendrite;C:apical part of cell;C:spindle microtubule	P:nucleus organization;P:lung epithelial cell differentiation;P:mitotic nuclear division;P:cell division;P:establishment of mitotic spindle orientation;P:meiotic cell cycle;P:G2/M transition of mitotic cell cycle;P:mitotic cell cycle	F:structural molecule activity
P24752	blue	sp|P24752|THIL_HUMAN	11	0.00086622	0.442872	0.000535349	0.498438	TRUE	TRUE	383	Acetyl-CoA acetyltransferase, mitochondrial	C:extracellular vesicular exosome;C:mitochondrion;C:mitochondrial inner membrane;C:mitochondrial matrix	P:adipose tissue development;P:branched-chain amino acid catabolic process;P:cellular lipid metabolic process;P:response to starvation;P:cellular nitrogen compound metabolic process;P:ketone body catabolic process;P:brain development;P:ketone body biosynthetic process;P:response to organic cyclic compound;P:response to hormone;P:cellular ketone body metabolic process;P:protein homooligomerization…	F:acetyl-CoA C-acetyltransferase activity;F:coenzyme binding;F:metal ion binding
Q9P0J0	blue	sp|Q9P0J0|NDUAD_HUMAN	2	0.0211877	0.483813	0.0428075	0.499186	TRUE	TRUE	1234	NADH dehydrogenase [ubiquinone] 1 alpha subcomplex subunit 13	C:integral component of membrane;C:nucleoplasm;C:mitochondrial membrane;C:mitochondrion;C:mitochondrial respiratory chain complex I;C:mitochondrial respiratory chain;C:mitochondrial inner membrane;C:cytoplasm;C:extracellular vesicular exosome	P:cellular metabolic process;P:apoptotic signaling pathway;P:positive regulation of cysteine-type endopeptidase activity involved in apoptotic process;P:respiratory electron transport chain;P:protein import into mitochondrial inner membrane;P:positive regulation of protein catabolic process;P:negative regulation of transcription, DNA-templated;P:cellular response to interferon-beta;P:positive reg…	F:ATP binding;F:NADH dehydrogenase (ubiquinone) activity;F:NADH dehydrogenase activity
P16278	blue	sp|P16278|BGAL_HUMAN	4	0.000204949	0.485546	0.00525532	0.457251	TRUE	TRUE	309	Beta-galactosidase	C:vacuole;C:perinuclear region of cytoplasm;C:cytoplasm;C:lysosomal lumen;C:Golgi apparatus;C:extracellular vesicular exosome	P:pathogenesis;P:sphingolipid metabolic process;P:galactose catabolic process;P:carbohydrate metabolic process;P:protein N-linked glycosylation via asparagine;P:glycosaminoglycan metabolic process;P:small molecule metabolic process;P:glycosaminoglycan catabolic process;P:glycosphingolipid metabolic process;P:cellular protein metabolic process;P:dolichol-linked oligosaccharide biosynthetic process…	F:beta-galactosidase activity;F:galactoside binding
P10253	blue	sp|P10253|LYAG_HUMAN	7	0.000834124	0.49435	0.0106406	0.572635	TRUE	TRUE	251	70 kDa lysosomal alpha-glucosidase	C:extracellular vesicular exosome;C:lysosomal membrane;C:membrane;C:lysosome	P:tissue development;P:neuromuscular process controlling posture;P:diaphragm contraction;P:locomotory behavior;P:cardiac muscle contraction;P:lysosome organization;P:heart morphogenesis;P:maltose metabolic process;P:neuromuscular process controlling balance;P:glycogen catabolic process;P:vacuolar sequestering;P:muscle cell cellular homeostasis;P:regulation of the force of heart contraction;P:gluc…	F:alpha-1,4-glucosidase activity;F:maltose alpha-glucosidase activity;F:carbohydrate binding
P42765	blue	sp|P42765|THIM_HUMAN	7	0.000233475	0.503304	0.000603786	0.478726	TRUE	TRUE	527	3-ketoacyl-CoA thiolase, mitochondrial	C:mitochondrial inner membrane;C:mitochondrion;C:extracellular vesicular exosome	P:negative regulation of mitochondrial membrane permeability involved in apoptotic process;P:cellular response to hypoxia;P:cholesterol biosynthetic process;P:negative regulation of mitochondrial outer membrane permeabilization involved in apoptotic signaling pathway;P:fatty acid metabolic process	F:poly(A) RNA binding;F:acetyl-CoA C-acyltransferase activity
P09211	blue	sp|P09211|GSTP1_HUMAN	22	9.22858e-05	0.508126	4.79982e-10	0.475542	TRUE	TRUE	236	Glutathione S-transferase P	C:plasma membrane;C:TRAF2-GSTP1 complex;C:cytosol;C:vesicle;C:mitochondrion;C:nucleus;C:extracellular vesicular exosome;C:cytoplasm;C:intracellular;C:extracellular space	P:regulation of stress-activated MAPK cascade;P:negative regulation of interleukin-1 beta production;P:negative regulation of MAPK cascade;P:negative regulation of MAP kinase activity;P:negative regulation of I-kappaB kinase/NF-kappaB signaling;P:negative regulation of tumor necrosis factor-mediated signaling pathway;P:xenobiotic metabolic process;P:cellular response to lipopolysaccharide;P:negat…	F:kinase regulator activity;F:glutathione transferase activity;F:S-nitrosoglutathione binding;F:nitric oxide binding;F:JUN kinase binding;F:dinitrosyl-iron complex binding
P51649	blue	sp|P51649|SSDH_HUMAN	3	3.63398e-05	0.51228	0.00109732	0.515399	TRUE	TRUE	616	Succinate-semialdehyde dehydrogenase, mitochondrial	C:mitochondrial matrix;C:mitochondrion	P:central nervous system development;P:neurotransmitter secretion;P:glucose metabolic process;P:succinate metabolic process;P:acetate metabolic process;P:glucosylceramide metabolic process;P:respiratory electron transport chain;P:short-chain fatty acid metabolic process;P:glycerophospholipid metabolic process;P:glutathione metabolic process;P:post-embryonic development;P:galactosylceramide metabo…	F:protein homodimerization activity;F:succinate-semialdehyde dehydrogenase [NAD(P)+] activity;F:succinate-semialdehyde dehydrogenase (NAD+) activity;F:aldehyde dehydrogenase (NAD) activity
P07339	blue	sp|P07339|CATD_HUMAN	8	0.0101112	0.513835	0.00386074	0.446082	TRUE	TRUE	205	Cathepsin D heavy chain	C:extracellular vesicular exosome;C:lysosomal lumen;C:lysosome;C:extracellular region;C:extracellular space;C:melanosome	P:collagen catabolic process;P:extracellular matrix organization;P:extracellular matrix disassembly;P:antigen processing and presentation of exogenous peptide antigen via MHC class II	F:aspartic-type endopeptidase activity
Q13011	blue	sp|Q13011|ECH1_HUMAN	4	0.012398	0.514474	0.00857861	0.461875	TRUE	TRUE	864	Delta(3,5)-Delta(2,4)-dienoyl-CoA isomerase, mitochondrial	C:membrane;C:mitochondrion;C:peroxisome;C:extracellular vesicular exosome	P:fatty acid beta-oxidation	F:isomerase activity;F:receptor binding
P00338	blue	sp|P00338|LDHA_HUMAN	25	0.000469723	0.521571	3.59838e-10	0.519928	TRUE	TRUE	142	L-lactate dehydrogenase A chain	C:mitochondrion;C:extracellular vesicular exosome;C:nucleus;C:sperm fibrous sheath;C:cytosol;C:membrane	P:cellular carbohydrate metabolic process;P:cellular metabolic process;P:substantia nigra development;P:small molecule metabolic process;P:cellular response to extracellular stimulus;P:pyruvate metabolic process;P:glycolytic process	F:L-lactate dehydrogenase activity
P40121	blue	sp|P40121|CAPG_HUMAN	13	0.000620415	0.526251	1.44291e-05	0.533509	TRUE	TRUE	511	Macrophage-capping protein	C:melanosome;C:nucleus;C:F-actin capping protein complex;C:extracellular vesicular exosome	P:cell projection assembly;P:protein complex assembly;P:barbed-end actin filament capping
P22570	blue	sp|P22570|ADRO_HUMAN	4	0.00234941	0.529105	0.0441677	0.514176	TRUE	TRUE	367	NADPH:adrenodoxin oxidoreductase, mitochondrial	C:mitochondrion;C:mitochondrial matrix	P:steroid metabolic process;P:sterol metabolic process;P:xenobiotic metabolic process;P:cholesterol metabolic process;P:oxidation-reduction process;P:ubiquinone biosynthetic process;P:C21-steroid hormone biosynthetic process;P:small molecule metabolic process;P:steroid biosynthetic process;P:generation of precursor metabolites and energy	F:NADPH-adrenodoxin reductase activity;F:ferredoxin-NADP+ reductase activity
P48735	blue	sp|P48735|IDHP_HUMAN	6	0.00909577	0.529239	0.0376002	0.440042	TRUE	TRUE	568	Isocitrate dehydrogenase [NADP], mitochondrial	C:extracellular vesicular exosome;C:mitochondrial inner membrane;C:mitochondrion;C:mitochondrial matrix	P:small molecule metabolic process;P:2-oxoglutarate metabolic process;P:tricarboxylic acid cycle;P:carbohydrate metabolic process;P:cellular metabolic process;P:isocitrate metabolic process;P:glyoxylate cycle	F:magnesium ion binding;F:isocitrate dehydrogenase (NADP+) activity;F:NAD binding
Q14697	blue	sp|Q14697|GANAB_HUMAN	19	0.000190563	0.538466	0.00012235	0.425549	TRUE	TRUE	912	Neutral alpha-glucosidase AB	C:endoplasmic reticulum lumen;C:Golgi apparatus;C:extracellular vesicular exosome;C:glucosidase II complex;C:membrane;C:melanosome	P:protein N-linked glycosylation via asparagine;P:protein folding;P:post-translational protein modification;P:cellular protein metabolic process	F:glucan 1,3-alpha-glucosidase activity;F:carbohydrate binding;F:poly(A) RNA binding
P13674	blue	sp|P13674|P4HA1_HUMAN	4	0.00406732	0.54615	0.0416754	0.450692	TRUE	TRUE	285	Prolyl 4-hydroxylase subunit alpha-1	C:intracellular membrane-bounded organelle;C:mitochondrion;C:endoplasmic reticulum;C:procollagen-proline 4-dioxygenase complex;C:endoplasmic reticulum lumen;C:membrane	P:collagen fibril organization;P:peptidyl-proline hydroxylation to 4-hydroxy-L-proline	F:procollagen-proline 4-dioxygenase activity;F:L-ascorbic acid binding;F:iron ion binding;F:oxidoreductase activity, acting on single donors with incorporation of molecular oxygen, incorporation of two atoms of oxygen
P30044	blue	sp|P30044|PRDX5_HUMAN	10	3.27808e-05	0.555953	2.05366e-07	0.577938	TRUE	TRUE	429	Peroxiredoxin-5, mitochondrial	C:extracellular vesicular exosome;C:peroxisome;C:cytosol;C:extracellular space;C:cytoplasmic vesicle;C:intracellular membrane-bounded organelle;C:nucleus;C:peroxisomal matrix;C:mitochondrial matrix;C:cytoplasm;C:mitochondrion;C:perinuclear region of cytoplasm	P:regulation of apoptosis involved in tissue homeostasis;P:negative regulation of transcription from RNA polymerase III promoter;P:positive regulation of collagen biosynthetic process;P:hydrogen peroxide catabolic process;P:negative regulation of oxidoreductase activity;P:NADPH oxidation;P:response to oxidative stress;P:negative regulation of cysteine-type endopeptidase activity involved in apopt…	F:protein dimerization activity;F:peroxidase activity;F:peroxynitrite reductase activity;F:antioxidant activity;F:cysteine-type endopeptidase inhibitor activity involved in apoptotic process;F:RNA polymerase III regulatory region DNA binding;F:receptor binding;F:peroxiredoxin activity
P49419	blue	sp|P49419|AL7A1_HUMAN	24	0.000230876	0.559756	4.36358e-13	0.523803	TRUE	TRUE	578	Alpha-aminoadipic semialdehyde dehydrogenase	C:mitochondrion;C:extracellular vesicular exosome;C:cytosol;C:mitochondrial matrix;C:nucleus;C:cytoplasm	P:small molecule metabolic process;P:lysine catabolic process;P:cellular nitrogen compound metabolic process;P:cellular aldehyde metabolic process;P:glycine betaine biosynthetic process from choline;P:sensory perception of sound	F:betaine-aldehyde dehydrogenase activity;F:aldehyde dehydrogenase (NAD) activity;F:L-aminoadipate-semialdehyde dehydrogenase activity
P23381	blue	sp|P23381|SYWC_HUMAN	26	0.000326965	0.562813	5.60518e-09	0.545829	TRUE	TRUE	375	T1-TrpRS	C:extracellular vesicular exosome;C:nucleus;C:cytosol;C:cytoplasm	P:translation;P:negative regulation of cell proliferation;P:angiogenesis;P:gene expression;P:regulation of angiogenesis;P:tRNA aminoacylation for protein translation;P:tryptophanyl-tRNA aminoacylation	F:tryptophan-tRNA ligase activity;F:ATP binding
P07602	blue	sp|P07602|SAP_HUMAN	16	0.00352495	0.573134	3.88485e-05	0.626843	TRUE	TRUE	209	Saposin-B	C:intracellular membrane-bounded organelle;C:integral component of membrane;C:extracellular space;C:nucleolus;C:nucleoplasm;C:extracellular vesicular exosome;C:lysosomal lumen;C:extracellular region;C:lysosomal membrane;C:mitochondrion;C:Golgi apparatus	P:positive regulation of catalytic activity;P:platelet degranulation;P:lipid transport;P:sphingolipid metabolic process;P:epithelial cell differentiation involved in prostate gland development;P:cellular response to organic substance;P:regulation of MAPK cascade;P:prostate gland growth;P:platelet activation;P:glycosphingolipid metabolic process;P:regulation of lipid metabolic process;P:small mole…	F:enzyme activator activity;F:lipid binding
Q15019	blue	sp|Q15019|SEPT2_HUMAN	6	0.000132553	0.577352	0.00711453	0.526739	TRUE	TRUE	921	Septin-2	C:ciliary transition zone;C:condensed chromosome kinetochore;C:perinuclear region of cytoplasm;C:nucleoplasm;C:midbody;C:ciliary membrane;C:cleavage furrow;C:nucleus;C:cytoplasm;C:synapse;C:actin cytoskeleton;C:nucleolus;C:spindle;C:extracellular vesicular exosome;C:exocyst	P:cilium assembly;P:regulation of L-glutamate transport;P:neuron projection development;P:regulation of protein localization;P:cell division;P:smoothened signaling pathway;P:mitotic nuclear division	F:GTP binding;F:enzyme regulator activity
Q06323	blue	sp|Q06323|PSME1_HUMAN	12	4.08292e-05	0.57813	1.33671e-06	0.521662	TRUE	TRUE	835	Proteasome activator complex subunit 1	C:proteasome activator complex;C:nucleoplasm;C:proteasome complex;C:extracellular vesicular exosome;C:cytosol;C:cytoplasm	P:mitotic cell cycle;P:positive regulation of ubiquitin-protein ligase activity involved in regulation of mitotic cell cycle transition;P:regulation of cellular amino acid metabolic process;P:anaphase-promoting complex-dependent proteasomal ubiquitin-dependent protein catabolic process;P:positive regulation of canonical Wnt signaling pathway;P:small molecule metabolic process;P:apoptotic process;…	F:endopeptidase activator activity
Q05639	blue	sp|Q05639|EF1A2_HUMAN	10	0.00021923	0.58392	4.14078e-05	0.547468	TRUE	TRUE	832	Elongation factor 1-alpha 2	C:eukaryotic translation elongation factor 1 complex;C:neuronal cell body;C:cytoplasm	P:positive regulation of apoptotic process;P:response to inorganic substance;P:positive regulation of lipid kinase activity	F:translation factor activity, nucleic acid binding;F:GTPase activity;F:protein kinase binding;F:translation elongation factor activity;F:GTP binding
P06744	blue	sp|P06744|G6PI_HUMAN	13	0.000711875	0.584554	1.26954e-08	0.589512	TRUE	TRUE	197	Glucose-6-phosphate isomerase	C:membrane;C:cytosol;C:neuron projection;C:extracellular space;C:plasma membrane;C:cytoplasm;C:extracellular vesicular exosome;C:nucleoplasm	P:learning or memory;P:glucose 6-phosphate metabolic process;P:methylglyoxal biosynthetic process;P:humoral immune response;P:aldehyde catabolic process;P:small molecule metabolic process;P:glycolytic process;P:glucose metabolic process;P:carbohydrate metabolic process;P:pathogenesis;P:angiogenesis;P:negative regulation of neuron apoptotic process;P:negative regulation of cysteine-type endopeptid…	F:monosaccharide binding;F:intramolecular transferase activity;F:glucose-6-phosphate isomerase activity
P53007	blue	sp|P53007|TXTP_HUMAN	2	1.15682e-06	0.593363	0.00133346	0.593051	TRUE	TRUE	635	Tricarboxylate transport protein, mitochondrial	C:nucleus;C:mitochondrial inner membrane;C:integral component of membrane;C:extracellular vesicular exosome	P:triglyceride biosynthetic process;P:gluconeogenesis;P:carbohydrate metabolic process;P:glucose metabolic process;P:citrate transport;P:pathogenesis;P:long-chain fatty-acyl-CoA biosynthetic process;P:cellular lipid metabolic process;P:small molecule metabolic process	F:citrate transmembrane transporter activity
Q14764	blue	sp|Q14764|MVP_HUMAN	13	0.00324388	0.606311	1.96136e-06	0.57576	TRUE	TRUE	914	Major vault protein	C:cytoskeleton;C:cytoplasm;C:ribonucleoprotein complex;C:nuclear pore;C:extracellular vesicular exosome;C:nucleus;C:membrane;C:perinuclear region of cytoplasm	P:ERBB signaling pathway;P:protein transport;P:negative regulation of protein autophosphorylation;P:mRNA transport;P:protein activation cascade;P:negative regulation of signaling;P:negative regulation of protein tyrosine kinase activity;P:cell proliferation	F:protein phosphatase binding;F:protein kinase binding
Q9UBQ7	blue	sp|Q9UBQ7|GRHPR_HUMAN	5	0.0208491	0.627491	0.0179966	0.633456	TRUE	TRUE	1246	Glyoxylate reductase/hydroxypyruvate reductase	C:peroxisomal matrix;C:cytoplasm;C:extracellular vesicular exosome;C:cytosol	P:cellular nitrogen compound metabolic process;P:metabolic process;P:dicarboxylic acid metabolic process;P:oxidation-reduction process;P:glyoxylate metabolic process;P:protein oligomerization;P:excretion;P:small molecule metabolic process	F:hydroxypyruvate reductase activity;F:protein homodimerization activity;F:NADPH binding;F:glyoxylate reductase (NADP) activity;F:glycerate dehydrogenase activity;F:carboxylic acid binding;F:NAD binding
Q9BPW8	blue	sp|Q9BPW8|NIPS1_HUMAN	4	0.0170711	0.63779	0.0456953	0.542732	TRUE	TRUE	1134	Protein NipSnap homolog 1	C:mitochondrion;C:synaptic membrane;C:mitochondrial inner membrane	P:sensory perception of pain	F:neurotransmitter binding
P00367	blue	sp|P00367|DHE3_HUMAN	14	0.00199065	0.642991	0.000401969	0.547236	TRUE	TRUE	144	Glutamate dehydrogenase 1, mitochondrial	C:mitochondrial matrix;C:mitochondrion;C:cytoplasm	P:small molecule metabolic process;P:substantia nigra development;P:cellular amino acid biosynthetic process;P:glutamate catabolic process;P:cellular nitrogen compound metabolic process;P:glutamine metabolic process;P:tricarboxylic acid metabolic process;P:glutamate biosynthetic process;P:positive regulation of insulin secretion	F:identical protein binding;F:NAD+ binding;F:ATP binding;F:glutamate dehydrogenase (NAD+) activity;F:leucine binding;F:ADP binding;F:GTP binding;F:glutamate dehydrogenase [NAD(P)+] activity
P30086	blue	sp|P30086|PEBP1_HUMAN	12	2.06783e-05	0.644643	5.03066e-07	0.657699	TRUE	TRUE	436	Phosphatidylethanolamine-binding protein 1	C:cytoplasm;C:nucleus;C:extracellular vesicular exosome		F:enzyme binding;F:serine-type endopeptidase inhibitor activity;F:protein kinase binding;F:phosphatidylethanolamine binding;F:poly(A) RNA binding;F:ATP binding
P49748	blue	sp|P49748|ACADV_HUMAN	12	0.00142421	0.647904	4.09575e-05	0.578544	TRUE	TRUE	587	Very long-chain specific acyl-CoA dehydrogenase, mitochondrial	C:mitochondrial nucleoid;C:mitochondrial inner membrane;C:mitochondrial matrix;C:cytoplasm;C:mitochondrion;C:nucleolus;C:nucleus	P:small molecule metabolic process;P:regulation of cholesterol metabolic process;P:cellular lipid metabolic process;P:energy derivation by oxidation of organic compounds;P:negative regulation of fatty acid biosynthetic process;P:epithelial cell differentiation;P:fatty acid beta-oxidation;P:activation of signaling protein activity involved in unfolded protein response;P:fatty acid beta-oxidation u…	F:long-chain-acyl-CoA dehydrogenase activity;F:flavin adenine dinucleotide binding;F:acyl-CoA dehydrogenase activity
P08133	blue	sp|P08133|ANXA6_HUMAN	18	0.000993249	0.655354	4.73244e-07	0.640201	TRUE	TRUE	221	Annexin A6	C:lysosomal membrane;C:extracellular vesicular exosome;C:perinuclear region of cytoplasm;C:focal adhesion;C:membrane;C:melanosome;C:late endosome membrane	P:ion transmembrane transport;P:calcium ion transport;P:protein homooligomerization;P:regulation of muscle contraction	F:lipid binding;F:GTP binding;F:calcium-dependent protein binding;F:calcium-dependent phospholipid binding;F:calcium ion binding;F:cholesterol binding;F:protein homodimerization activity;F:ligand-gated ion channel activity
Q16851	blue	sp|Q16851|UGPA_HUMAN	2	0.0188166	0.66451	0.0184765	0.663214	TRUE	TRUE	974	UTP--glucose-1-phosphate uridylyltransferase	C:extracellular vesicular exosome;C:cytosol;C:nucleus	P:carbohydrate metabolic process;P:pathogenesis;P:cellular glucuronidation;P:UDP-glucose metabolic process;P:glycogen biosynthetic process;P:glucose metabolic process;P:glucose 1-phosphate metabolic process;P:small molecule metabolic process;P:UDP-glucuronate biosynthetic process;P:xenobiotic metabolic process	F:pyrimidine ribonucleotide binding;F:metal ion binding;F:glucose binding;F:UTP:glucose-1-phosphate uridylyltransferase activity
Q15056	red	sp|Q15056|IF4H_HUMAN	6	0.00356025	1.51065	0.0157075	1.76602	TRUE	TRUE	927	Eukaryotic translation initiation factor 4H	C:membrane;C:perinuclear region of cytoplasm;C:cytosol;C:eukaryotic translation initiation factor 4F complex	P:viral process;P:regulation of translational initiation;P:cellular protein metabolic process;P:translational initiation;P:developmental growth;P:sexual reproduction;P:gene expression;P:translation	F:nucleotide binding;F:RNA binding;F:poly(A) RNA binding;F:translation initiation factor activity;F:translation factor activity, nucleic acid binding
Q9P258	red	sp|Q9P258|RCC2_HUMAN	2	0.0153893	1.51868	0.0259576	1.51804	TRUE	TRUE	1238	Protein RCC2	C:mitotic spindle midzone;C:nucleolus;C:cytosol;C:chromosome, centromeric core domain;C:microtubule;C:midbody	P:mitotic nuclear division;P:negative regulation of GTPase activity;P:positive regulation of attachment of spindle microtubules to kinetochore;P:cell division;P:mitotic cell cycle;P:negative regulation of substrate adhesion-dependent cell spreading;P:negative regulation of focal adhesion assembly;P:focal adhesion assembly;P:chromosome passenger complex localization to kinetochore;P:regulation of …	F:microtubule binding;F:poly(A) RNA binding;F:Rac GTPase binding
P16949	red	sp|P16949|STMN1_HUMAN	3	0.00282643	1.53065	0.0316422	1.55377	TRUE	TRUE	315	Stathmin	C:membrane;C:cytosol;C:neuron projection;C:intracellular;C:microtubule;C:extracellular vesicular exosome;C:cytoplasm	P:axonogenesis;P:brain development;P:microtubule depolymerization;P:regulation of cytoskeleton organization;P:intracellular signal transduction;P:neuron projection development;P:negative regulation of microtubule polymerization;P:positive regulation of cellular component movement;P:mitotic spindle organization;P:signal transduction;P:response to virus	F:tubulin binding;F:signal transducer activity
P49591	red	sp|P49591|SYSC_HUMAN	8	0.00317735	1.53203	4.51031e-06	1.51429	TRUE	TRUE	583	Serine--tRNA ligase, cytoplasmic	C:cytoplasm;C:cytosol;C:extracellular vesicular exosome;C:mitochondrion	P:selenocysteinyl-tRNA(Sec) biosynthetic process;P:tRNA processing;P:tRNA aminoacylation for protein translation;P:seryl-tRNA aminoacylation;P:translation;P:gene expression	F:serine-tRNA ligase activity;F:RNA binding;F:ATP binding
P33993	red	sp|P33993|MCM7_HUMAN	7	0.00150292	1.53341	0.00472956	1.69058	TRUE	TRUE	467	DNA replication licensing factor MCM7	C:cytoplasm;C:chromatin;C:cytosol;C:membrane;C:nucleoplasm;C:MCM complex	P:DNA replication;P:response to drug;P:cellular response to epidermal growth factor stimulus;P:regulation of phosphorylation;P:G1/S transition of mitotic cell cycle;P:mitotic cell cycle;P:DNA unwinding involved in DNA replication;P:cellular response to DNA damage stimulus;P:cell proliferation;P:DNA strand elongation involved in DNA replication;P:DNA replication initiation	F:ATP binding;F:DNA helicase activity;F:single-stranded DNA binding
P49736	red	sp|P49736|MCM2_HUMAN	7	0.000149278	1.54338	3.91747e-06	1.53849	TRUE	TRUE	586	DNA replication licensing factor MCM2	C:MCM complex;C:microtubule cytoskeleton;C:cytoplasm;C:nucleoplasm;C:nucleus;C:chromatin;C:nuclear origin of replication recognition complex	P:cell cycle;P:mitotic cell cycle;P:DNA unwinding involved in DNA replication;P:DNA replication initiation;P:cellular response to interleukin-4;P:DNA strand elongation involved in DNA replication;P:G1/S transition of mitotic cell cycle;P:nucleosome assembly;P:DNA replication	F:DNA replication origin binding;F:DNA binding;F:DNA helicase activity;F:metal ion binding;F:ATP binding
Q04446	red	sp|Q04446|GLGB_HUMAN	4	0.0224916	1.54725	0.0446341	1.72329	TRUE	TRUE	824	1,4-alpha-glucan-branching enzyme	C:extracellular vesicular exosome;C:cytosol	P:generation of precursor metabolites and energy;P:carbohydrate metabolic process;P:glycogen biosynthetic process;P:glucose metabolic process;P:pathogenesis;P:glycogen metabolic process;P:small molecule metabolic process	F:cation binding;F:hydrolase activity, hydrolyzing O-glycosyl compounds;F:1,4-alpha-glucan branching enzyme activity
P20042	red	sp|P20042|IF2B_HUMAN	3	2.58037e-05	1.55672	0.00230274	1.55827	TRUE	TRUE	339	Eukaryotic translation initiation factor 2 subunit 2	C:cytoplasm;C:cytosol;C:eukaryotic translation initiation factor 2 complex	P:cellular protein metabolic process;P:male germ cell proliferation;P:male gonad development;P:gene expression;P:in utero embryonic development;P:translation;P:translational initiation	F:translation initiation factor activity;F:poly(A) RNA binding;F:translation factor activity, nucleic acid binding;F:metal ion binding;F:RNA binding
Q6PIU2	red	sp|Q6PIU2|NCEH1_HUMAN	3	0.00076635	1.55865	0.00553241	1.58735	TRUE	TRUE	1006	Neutral cholesterol ester hydrolase 1	C:integral component of membrane;C:endoplasmic reticulum;C:membrane	P:lipid catabolic process	F:carboxylic ester hydrolase activity
P78417	red	sp|P78417|GSTO1_HUMAN	2	0.0236879	1.57698	0.0070994	1.56956	TRUE	TRUE	787	Glutathione S-transferase omega-1	C:extracellular vesicular exosome;C:cytoplasm;C:cytosol	P:small molecule metabolic process;P:negative regulation of ryanodine-sensitive calcium-release channel activity;P:regulation of cardiac muscle contraction by regulation of the release of sequestered calcium ion;P:glutathione derivative biosynthetic process;P:xenobiotic catabolic process;P:regulation of release of sequestered calcium ion into cytosol by sarcoplasmic reticulum;P:positive regulatio…	F:oxidoreductase activity;F:glutathione transferase activity;F:glutathione dehydrogenase (ascorbate) activity;F:methylarsonate reductase activity
P04083	red	sp|P04083|ANXA1_HUMAN	29	7.91065e-05	1.58618	5.69133e-05	1.56741	TRUE	TRUE	167	Annexin A1	C:focal adhesion;C:nucleus;C:extracellular vesicular exosome;C:protein complex;C:plasma membrane;C:cilium;C:cytoplasm;C:endosome;C:extracellular space;C:mast cell granule;C:vesicle;C:basolateral plasma membrane;C:mitochondrial membrane;C:cell surface;C:cornified envelope;C:sarcolemma;C:extracellular region	P:arachidonic acid secretion;P:hepatocyte differentiation;P:regulation of cell proliferation;P:insulin secretion;P:keratinocyte differentiation;P:positive regulation of G1/S transition of mitotic cell cycle;P:gliogenesis;P:response to estradiol;P:DNA duplex unwinding;P:negative regulation of apoptotic process;P:response to interleukin-1;P:response to drug;P:negative regulation of phospholipase A2…	F:annealing helicase activity;F:helicase activity;F:structural molecule activity;F:single-stranded DNA binding;F:single-stranded RNA binding;F:protein binding, bridging;F:calcium ion binding;F:calcium-dependent phospholipid binding;F:double-stranded DNA-dependent ATPase activity;F:phospholipid binding;F:receptor binding;F:calcium-dependent protein binding;F:phospholipase A2 inhibitor activity
Q92616	red	sp|Q92616|GCN1L_HUMAN	9	0.00587311	1.60913	0.00138251	1.51148	TRUE	TRUE	1070	Translational activator GCN1	C:membrane;C:cytoplasm;C:ribosome	P:regulation of translation;P:translation	F:translation factor activity, nucleic acid binding;F:poly(A) RNA binding
P37802	red	sp|P37802|TAGL2_HUMAN	10	0.000478301	1.61628	0.000132656	1.5165	TRUE	TRUE	498	Transgelin-2	C:vesicle;C:extracellular vesicular exosome	P:epithelial cell differentiation
Q9NQC3	red	sp|Q9NQC3|RTN4_HUMAN	6	0.0230694	1.61643	0.0208416	1.526	TRUE	TRUE	1201	Reticulon-4	C:nuclear envelope;C:extracellular vesicular exosome;C:endoplasmic reticulum;C:neuronal cell body;C:integral component of endoplasmic reticulum membrane;C:intracellular;C:plasma membrane;C:cell projection	P:regulation of apoptotic process;P:regulation of axonogenesis;P:apoptotic process;P:axonal fasciculation;P:negative regulation of axonogenesis;P:angiogenesis;P:negative regulation of axon extension;P:endoplasmic reticulum tubular network organization;P:regulation of cell migration;P:negative regulation of cell growth;P:cardiac epithelial to mesenchymal transition;P:cerebral cortex radial glia gu…	F:poly(A) RNA binding
P41091	red	sp|P41091|IF2G_HUMAN	5	0.000181535	1.66098	0.00453883	1.66237	TRUE	TRUE	518	Eukaryotic translation initiation factor 2 subunit 3	C:cytoplasm;C:cytosol;C:extracellular vesicular exosome	P:translation;P:translational initiation;P:cellular protein metabolic process;P:gene expression	F:GTPase activity;F:translation factor activity, nucleic acid binding;F:translation initiation factor activity;F:GTP binding
O60610	red	sp|O60610|DIAP1_HUMAN	6	0.00153676	1.67478	0.00215196	1.85386	TRUE	TRUE	73	Protein diaphanous homolog 1	C:ruffle membrane;C:cytoplasm;C:neuron projection;C:mitotic spindle	P:actin filament polymerization;P:protein localization to microtubule;P:regulation of cell shape;P:regulation of microtubule-based process;P:sensory perception of sound;P:positive regulation of cell migration;P:neuron projection development;P:cellular response to histamine;P:cytoskeleton organization;P:regulation of release of sequestered calcium ion into cytosol	F:poly(A) RNA binding;F:ion channel binding;F:receptor binding
P61225	red	sp|P61225|RAP2B_HUMAN	4	0.00577702	1.678	0.0365225	1.68378	TRUE	TRUE	696	Ras-related protein Rap-2b	C:tight junction;C:membrane raft;C:extracellular vesicular exosome;C:cytosol;C:membrane;C:cell-cell contact zone;C:recycling endosome membrane;C:plasma membrane	P:platelet aggregation;P:negative regulation of cell migration;P:Rap protein signal transduction;P:platelet activation;P:signal transduction;P:positive regulation of protein autophosphorylation;P:regulation of protein tyrosine kinase activity	F:GTP binding;F:GDP binding
Q92598	red	sp|Q92598|HS105_HUMAN	8	0.0110145	1.68368	0.00136742	1.83047	TRUE	TRUE	1069	Heat shock protein 105 kDa	C:cytosol;C:extracellular region;C:cytoplasm;C:nucleoplasm;C:extracellular vesicular exosome;C:microtubule;C:endocytic vesicle lumen	P:positive regulation of NK T cell activation;P:receptor-mediated endocytosis;P:response to unfolded protein;P:positive regulation of MHC class I biosynthetic process;P:chaperone mediated protein folding requiring cofactor	F:ATP binding
P68104	red	sp|P68104|EF1A1_HUMAN	40	7.19734e-05	1.68665	5.73595e-09	1.72922	TRUE	TRUE	778	Elongation factor 1-alpha 1	C:ruffle membrane;C:cortical actin cytoskeleton;C:nucleolus;C:membrane;C:cytoplasm;C:cytosol;C:extracellular space;C:eukaryotic translation elongation factor 1 complex;C:extracellular vesicular exosome;C:nucleus	P:translational elongation;P:transcription, DNA-templated;P:translation;P:cellular response to epidermal growth factor stimulus;P:regulation of transcription, DNA-templated;P:gene expression;P:cellular protein metabolic process	F:translation elongation factor activity;F:GTP binding;F:tRNA binding;F:GTPase activity;F:poly(A) RNA binding;F:protein kinase binding
P22102	red	sp|P22102|PUR2_HUMAN	12	0.000126273	1.68822	9.13774e-07	1.60586	TRUE	TRUE	362	Phosphoribosylglycinamide formyltransferase	C:extracellular vesicular exosome;C:cytosol	P:response to organic substance;P:brainstem development;P:nucleobase-containing small molecule metabolic process;P:small molecule metabolic process;P:purine ribonucleoside monophosphate biosynthetic process;P:cerebellum development;P:cerebral cortex development;P:purine nucleobase metabolic process;P:tetrahydrofolate biosynthetic process;P:response to inorganic substance;P:purine nucleobase biosy…	F:phosphoribosylglycinamide formyltransferase activity;F:phosphoribosylformylglycinamidine cyclo-ligase activity;F:phosphoribosylamine-glycine ligase activity;F:ATP binding;F:metal ion binding;F:methyltransferase activity
P56192	red	sp|P56192|SYMC_HUMAN	4	0.000853741	1.70329	0.0129777	1.61984	TRUE	TRUE	669	Methionine--tRNA ligase, cytoplasmic	C:membrane;C:cytoplasm;C:mitochondrion;C:extracellular vesicular exosome;C:cytosol	P:gene expression;P:methionyl-tRNA aminoacylation;P:tRNA aminoacylation for protein translation	F:methionine-tRNA ligase activity;F:ATP binding;F:tRNA binding
Q06830	red	sp|Q06830|PRDX1_HUMAN	15	0.000203469	1.72276	0.000334919	1.57491	TRUE	TRUE	836	Peroxiredoxin-1	C:nucleus;C:cytosol;C:extracellular vesicular exosome;C:cytoplasm;C:nuclear euchromatin;C:melanosome;C:peroxisomal matrix;C:mitochondrial matrix;C:extracellular space;C:nucleolus	P:regulation of stress-activated MAPK cascade;P:erythrocyte homeostasis;P:removal of superoxide radicals;P:regulation of NF-kappaB import into nucleus;P:hydrogen peroxide catabolic process;P:cell proliferation;P:skeletal system development;P:natural killer cell mediated cytotoxicity;P:retina homeostasis;P:response to reactive oxygen species	F:peroxidase activity;F:heme binding;F:thioredoxin peroxidase activity;F:poly(A) RNA binding
P05556	red	sp|P05556|ITB1_HUMAN	5	0.0359428	1.74769	0.0209604	1.81495	TRUE	TRUE	187	Integrin beta-1	C:basement membrane;C:focal adhesion;C:integrin alpha3-beta1 complex;C:recycling endosome;C:ruffle membrane;C:dendritic spine;C:integrin complex;C:melanosome;C:membrane;C:intercalated disc;C:sarcolemma;C:extracellular vesicular exosome;C:integrin alpha10-beta1 complex;C:hemidesmosome;C:integrin alpha9-beta1 complex;C:external side of plasma membrane;C:integrin alpha11-beta1 complex;C:myelin sheat…	P:positive regulation of peptidyl-tyrosine phosphorylation;P:extracellular matrix organization;P:regulation of collagen catabolic process;P:homophilic cell adhesion via plasma membrane adhesion molecules;P:positive regulation of apoptotic process;P:negative regulation of Rho protein signal transduction;P:leukocyte tethering or rolling;P:negative regulation of neuron differentiation;P:maternal pro…	F:virus receptor activity;F:collagen binding involved in cell-matrix adhesion;F:metal ion binding;F:cell adhesion molecule binding;F:actin binding;F:protease binding;F:peptide binding;F:protein heterodimerization activity
P17174	red	sp|P17174|AATC_HUMAN	8	0.000141839	1.80212	3.43128e-07	1.81844	TRUE	TRUE	317	Aspartate aminotransferase, cytoplasmic	C:axon terminus;C:nucleus;C:cytoplasm;C:lysosome;C:cytosol;C:extracellular vesicular exosome	P:gluconeogenesis;P:cellular response to insulin stimulus;P:pathogenesis;P:response to glucocorticoid;P:fatty acid homeostasis;P:2-oxoglutarate metabolic process;P:polyamine metabolic process;P:L-methionine biosynthetic process from methylthioadenosine;P:glutamate catabolic process to 2-oxoglutarate;P:aspartate metabolic process;P:glycerol biosynthetic process;P:small molecule metabolic process;P…	F:carboxylic acid binding;F:pyridoxal phosphate binding;F:phosphatidylserine decarboxylase activity;F:L-cysteine:2-oxoglutarate aminotransferase activity;F:L-aspartate:2-oxoglutarate aminotransferase activity;F:L-phenylalanine:2-oxoglutarate aminotransferase activity
P02786	red	sp|P02786|TFR1_HUMAN	6	0.0102625	1.81439	0.00370518	1.80673	TRUE	TRUE	159	Transferrin receptor protein 1, serum form	C:plasma membrane;C:melanosome;C:extracellular vesicular exosome;C:cell surface;C:membrane;C:recycling endosome;C:intracellular membrane-bounded organelle;C:extracellular region;C:cytoplasmic membrane-bounded vesicle;C:perinuclear region of cytoplasm;C:coated pit;C:blood microparticle;C:vesicle;C:endosome;C:external side of plasma membrane;C:extracellular space;C:integral component of plasma memb…	P:transmembrane transport;P:positive regulation of bone resorption;P:cellular iron ion homeostasis;P:transferrin transport;P:viral process;P:cellular response to drug;P:iron ion import;P:osteoclast differentiation	F:double-stranded RNA binding;F:poly(A) RNA binding;F:identical protein binding;F:transferrin receptor activity
Q86UP2	red	sp|Q86UP2|KTN1_HUMAN	11	0.00589185	1.828	6.81616e-06	1.85981	TRUE	TRUE	1023	Kinectin	C:membrane;C:endoplasmic reticulum membrane;C:integral component of plasma membrane;C:endoplasmic reticulum;C:integral component of membrane	P:microtubule-based movement	F:poly(A) RNA binding
P18206	red	sp|P18206|VINC_HUMAN	20	4.54576e-05	1.84475	2.15161e-13	1.92569	TRUE	TRUE	327	Vinculin	C:adherens junction;C:cytosol;C:extracellular region;C:cytoskeleton;C:vesicle;C:cell-substrate junction;C:plasma membrane;C:focal adhesion;C:actin cytoskeleton;C:fascia adherens;C:extracellular vesicular exosome;C:costamere;C:cell-cell adherens junction;C:cell-cell junction;C:protein complex	P:blood coagulation;P:lamellipodium assembly;P:adherens junction assembly;P:platelet activation;P:epithelial cell-cell adhesion;P:morphogenesis of an epithelium;P:muscle contraction;P:protein localization to cell surface;P:apical junction assembly;P:negative regulation of cell migration;P:axon extension;P:movement of cell or subcellular component;P:platelet aggregation;P:cell-matrix adhesion;P:pl…	F:cadherin binding;F:dystroglycan binding;F:alpha-catenin binding;F:beta-catenin binding;F:actin binding;F:structural molecule activity
P11387	red	sp|P11387|TOP1_HUMAN	4	0.0255666	1.84722	0.00179694	1.81317	TRUE	TRUE	266	DNA topoisomerase 1	C:cytoplasmic mRNA processing body;C:nucleus;C:nucleoplasm;C:nucleolus;C:perikaryon;C:replication fork protection complex	P:phosphorylation;P:circadian rhythm;P:chromatin remodeling;P:programmed cell death;P:DNA topological change;P:embryonic cleavage;P:viral process;P:response to drug;P:circadian regulation of gene expression;P:DNA replication;P:chromosome segregation	F:poly(A) RNA binding;F:DNA binding;F:DNA topoisomerase type II (ATP-hydrolyzing) activity;F:chromatin binding;F:DNA topoisomerase type I activity;F:core promoter sequence-specific DNA binding
Q9HAV4	red	sp|Q9HAV4|XPO5_HUMAN	3	0.00456865	1.8721	0.00386452	1.92464	TRUE	TRUE	1191	Exportin-5	C:cytoplasm;C:nucleus;C:nucleoplasm;C:cytosol	P:positive regulation of RNA interference;P:gene expression;P:pre-miRNA export from nucleus;P:protein export from nucleus	F:pre-miRNA binding;F:Ran GTPase binding;F:tRNA binding;F:mRNA binding;F:RNA binding;F:protein transporter activity;F:poly(A) RNA binding
P49321	red	sp|P49321|NASP_HUMAN	5	0.00210756	1.98188	0.0247921	1.79473	TRUE	TRUE	573	Nuclear autoantigenic sperm protein	C:cytoplasm;C:nucleus;C:protein complex;C:nuclear chromatin;C:nucleoplasm	P:DNA replication-independent nucleosome assembly;P:cell proliferation;P:nucleosome assembly;P:protein transport;P:cell cycle;P:DNA replication;P:DNA replication-dependent nucleosome assembly;P:histone exchange;P:blastocyst development	F:Hsp90 protein binding;F:protein complex binding
P17655	red	sp|P17655|CAN2_HUMAN	12	0.00411163	2.00492	7.64721e-06	2.06897	TRUE	TRUE	318	Calpain-2 catalytic subunit	C:endoplasmic reticulum;C:plasma membrane;C:perinuclear endoplasmic reticulum;C:nucleus;C:Golgi apparatus;C:cytosol;C:cytoplasm;C:chromatin;C:pseudopodium;C:focal adhesion;C:membrane raft;C:extracellular vesicular exosome;C:dendrite;C:cortical actin cytoskeleton	P:myoblast fusion;P:regulation of cytoskeleton organization;P:cellular response to amino acid stimulus;P:proteolysis involved in cellular protein catabolic process;P:protein autoprocessing;P:proteolysis;P:blastocyst development;P:response to hypoxia	F:cytoskeletal protein binding;F:cysteine-type peptidase activity;F:calcium ion binding;F:calcium-dependent cysteine-type endopeptidase activity
P55060	red	sp|P55060|XPO2_HUMAN	12	0.00956467	2.01513	6.40369e-06	2.88675	TRUE	TRUE	655	Exportin-2	C:membrane;C:nucleus;C:cytoplasm;C:nucleoplasm;C:extracellular vesicular exosome	P:protein export from nucleus;P:cell proliferation;P:apoptotic process	F:importin-alpha export receptor activity
P16615	red	sp|P16615|AT2A2_HUMAN	5	0.00292752	2.02415	0.00444908	2.22482	TRUE	TRUE	314	Sarcoplasmic/endoplasmic reticulum calcium ATPase 2	C:longitudinal sarcoplasmic reticulum;C:calcium ion-transporting ATPase complex;C:integral component of plasma membrane;C:sarcoplasmic reticulum membrane;C:platelet dense tubular network membrane;C:sarcoplasmic reticulum;C:membrane;C:endoplasmic reticulum membrane;C:endoplasmic reticulum	P:regulation of the force of heart contraction;P:regulation of cardiac muscle cell membrane potential;P:transmembrane transport;P:sarcoplasmic reticulum calcium ion transport;P:regulation of cardiac muscle contraction by calcium ion signaling;P:blood coagulation;P:cellular calcium ion homeostasis;P:relaxation of cardiac muscle;P:epidermis development;P:cell adhesion;P:calcium ion transport from c…	F:ATP binding;F:protein C-terminus binding;F:metal ion binding;F:enzyme binding;F:calcium ion binding;F:calcium-transporting ATPase activity;F:S100 protein binding;F:calcium-transporting ATPase activity involved in regulation of cardiac muscle cell membrane potential
P43490	red	sp|P43490|NAMPT_HUMAN	13	0.000622483	2.07162	1.11859e-06	2.19606	TRUE	TRUE	535	Nicotinamide phosphoribosyltransferase	C:extracellular vesicular exosome;C:cytosol;C:nucleus;C:extracellular space	P:vitamin metabolic process;P:positive regulation of cell proliferation;P:water-soluble vitamin metabolic process;P:signal transduction;P:positive regulation of nitric-oxide synthase biosynthetic process;P:NAD biosynthetic process;P:positive regulation of smooth muscle cell proliferation;P:circadian rhythm;P:response to organic cyclic compound;P:cell-cell signaling;P:NAD metabolic process;P:nicot…	F:cytokine activity;F:nicotinamide phosphoribosyltransferase activity;F:nicotinate-nucleotide diphosphorylase (carboxylating) activity;F:drug binding
P49588	red	sp|P49588|SYAC_HUMAN	15	0.00219317	2.15925	3.6155e-06	2.2549	TRUE	TRUE	581	Alanine--tRNA ligase, cytoplasmic	C:extracellular vesicular exosome;C:cytoplasm;C:cytosol;C:membrane	P:cerebellar Purkinje cell layer development;P:alanyl-tRNA aminoacylation;P:negative regulation of neuron apoptotic process;P:endoplasmic reticulum unfolded protein response;P:hair follicle development;P:tRNA aminoacylation for protein translation;P:tRNA processing;P:tRNA modification;P:neuromuscular process controlling balance;P:gene expression;P:response to amino acid;P:protein folding	F:alanine-tRNA ligase activity;F:aminoacyl-tRNA editing activity;F:zinc ion binding;F:amino acid binding;F:ATP binding;F:tRNA binding
Q9NR30	red	sp|Q9NR30|DDX21_HUMAN	11	0.000208495	2.23187	4.79551e-06	2.24289	TRUE	TRUE	1205	Nucleolar RNA helicase 2	C:nucleolus;C:membrane;C:nucleus	P:metabolic process;P:response to exogenous dsRNA;P:response to virus;P:osteoblast differentiation	F:ATP-dependent RNA helicase activity;F:poly(A) RNA binding;F:ATP binding;F:double-stranded RNA binding
P08195	red	sp|P08195|4F2_HUMAN	4	0.000578881	2.26032	0.0062231	2.32499	TRUE	TRUE	222	4F2 cell-surface antigen heavy chain	C:nucleus;C:melanosome;C:nucleoplasm;C:cytoplasm;C:plasma membrane;C:extracellular vesicular exosome;C:membrane;C:apical plasma membrane;C:cell surface;C:integral component of membrane	P:leucine import;P:cell growth;P:carbohydrate metabolic process;P:ion transport;P:blood coagulation;P:response to exogenous dsRNA;P:transmembrane transport;P:leukocyte migration;P:sodium ion transmembrane transport;P:tryptophan transport;P:calcium ion transport;P:amino acid transport	F:poly(A) RNA binding;F:calcium:sodium antiporter activity;F:double-stranded RNA binding;F:catalytic activity;F:cation binding;F:neutral amino acid transmembrane transporter activity
P08727	red	sp|P08727|K1C19_HUMAN	7	0.000868621	2.32075	0.0108784	2.49191	TRUE	TRUE	230	Keratin, type I cytoskeletal 19	C:sarcolemma;C:extracellular vesicular exosome;C:intermediate filament;C:costamere;C:cell periphery;C:dystrophin-associated glycoprotein complex;C:Z disc	P:sarcomere organization;P:cell differentiation involved in embryonic placenta development;P:response to estrogen;P:viral process	F:structural constituent of muscle;F:structural constituent of cytoskeleton
O00425	red	sp|O00425|IF2B3_HUMAN	9	0.000205104	2.52197	1.83711e-06	2.45472	TRUE	TRUE	19	Insulin-like growth factor 2 mRNA-binding protein 3	C:cytosol;C:cytoplasm;C:nucleus	P:anatomical structure morphogenesis;P:mRNA transport;P:regulation of cytokine biosynthetic process;P:gene expression;P:translation;P:negative regulation of translation	F:translation regulator activity;F:poly(A) RNA binding;F:mRNA 3'-UTR binding;F:RNA binding;F:mRNA 5'-UTR binding;F:nucleotide binding
Q9UK76	red	sp|Q9UK76|HN1_HUMAN	3	0.000659437	2.64253	0.0335502	2.70289	TRUE	TRUE	1267	Hematological and neurological expressed 1 protein	C:nucleus	P:developmental process
Q15758	red	sp|Q15758|AAAT_HUMAN	3	0.000797306	2.66771	0.0190745	2.38477	TRUE	TRUE	953	Neutral amino acid transporter B(0)	C:extracellular vesicular exosome;C:integral component of plasma membrane;C:plasma membrane;C:Golgi apparatus;C:melanosome;C:membrane	P:glutamine transport;P:extracellular amino acid transport;P:neutral amino acid transport;P:ion transport;P:amino acid transport;P:transmembrane transport	F:L-glutamine transmembrane transporter activity;F:sodium:dicarboxylate symporter activity;F:receptor activity;F:virus receptor activity;F:neutral amino acid transmembrane transporter activity;F:L-serine transmembrane transporter activity
Q16881	red	sp|Q16881|TRXR1_HUMAN	23	0.000410102	2.67212	1.13458e-08	2.49175	TRUE	TRUE	975	Thioredoxin reductase 1, cytoplasmic	C:cytosol;C:extracellular vesicular exosome;C:nucleoplasm;C:nucleolus	P:cellular lipid metabolic process;P:nucleobase-containing small molecule metabolic process;P:response to reactive oxygen species;P:signal transduction;P:small molecule metabolic process;P:cell redox homeostasis;P:nucleobase-containing small molecule interconversion	F:electron carrier activity;F:thioredoxin-disulfide reductase activity;F:flavin adenine dinucleotide binding;F:protein disulfide oxidoreductase activity
P00491	red	sp|P00491|PNPH_HUMAN	11	0.000999066	2.69468	4.68816e-06	2.63436	TRUE	TRUE	149	Purine nucleoside phosphorylase	C:intracellular;C:extracellular vesicular exosome;C:cytosol;C:cytoplasm;C:cytoskeleton	P:NAD biosynthesis via nicotinamide riboside salvage pathway;P:purine nucleotide catabolic process;P:urate biosynthetic process;P:inosine catabolic process;P:immune response;P:positive regulation of alpha-beta T cell differentiation;P:positive regulation of T cell proliferation;P:purine nucleobase metabolic process;P:response to drug;P:nucleobase-containing small molecule metabolic process;P:nucl…	F:nucleoside binding;F:purine-nucleoside phosphorylase activity;F:drug binding;F:purine nucleobase binding;F:phosphate ion binding
O75369	red	sp|O75369|FLNB_HUMAN	39	1.39692e-05	2.71177	1.61013e-18	2.69987	TRUE	TRUE	95	Filamin-B	C:plasma membrane;C:integral component of membrane;C:cytosol;C:actin cytoskeleton;C:Z disc;C:extracellular vesicular exosome;C:cell cortex;C:stress fiber;C:cytoplasm;C:focal adhesion	P:actin cytoskeleton organization;P:signal transduction;P:cytokine-mediated signaling pathway;P:skeletal muscle tissue development;P:cytoskeletal anchoring at plasma membrane;P:cell differentiation	F:poly(A) RNA binding;F:identical protein binding;F:actin binding
P21589	red	sp|P21589|5NTD_HUMAN	3	0.00597167	2.87438	0.0240523	3.0301	TRUE	TRUE	354	5'-nucleotidase	C:cytoplasm;C:anchored component of membrane;C:membrane;C:cell surface;C:plasma membrane;C:extracellular vesicular exosome	P:pyrimidine nucleobase metabolic process;P:dephosphorylation;P:purine nucleobase metabolic process;P:negative regulation of inflammatory response;P:nucleobase-containing small molecule metabolic process;P:DNA metabolic process;P:pyrimidine nucleoside catabolic process;P:small molecule metabolic process;P:AMP catabolic process;P:adenosine biosynthetic process;P:purine nucleotide catabolic process	F:5'-nucleotidase activity;F:nucleotide binding;F:metal ion binding
P02768	red	sp|P02768|ALBU_HUMAN	18	0.0182638	3.16246	3.3269e-06	3.26611	TRUE	TRUE	158	Serum albumin	C:extracellular vesicular exosome;C:platelet alpha granule lumen;C:extracellular space;C:protein complex;C:blood microparticle;C:nucleus;C:basement membrane;C:extracellular region	P:maintenance of mitochondrion location;P:small molecule metabolic process;P:negative regulation of programmed cell death;P:response to mercury ion;P:receptor-mediated endocytosis;P:platelet degranulation;P:bile acid and bile salt transport;P:positive regulation of circadian sleep/wake cycle, non-REM sleep;P:lipoprotein metabolic process;P:transmembrane transport;P:cellular response to starvation…	F:pyridoxal phosphate binding;F:antioxidant activity;F:fatty acid binding;F:drug binding;F:zinc ion binding;F:chaperone binding;F:toxic substance binding;F:DNA binding;F:copper ion binding

## Sheet: AllSigProteins
Uniprot	Protein	protein_name	Pathway Info	DM_C1	DM_C2	DM_C3	MPC1	MPC2	MPC3	TM_C1	TM_C2	TM_C3	WT_C1	WT_C2	WT_C3	Mean.WT	X2.MPC	X3.DM	X4.TM	MaxFC	Anova	Anova.adj	Anova.idx	Number Peptides	Order	Cellular Component	Biological Process	Molecular Function
O00194	sp|O00194|RB27B_HUMAN	Ras-related protein Rab-27B		574573	548910	507003	942091	912715	876738	311549	534441	461644	604374	953728	851964	788952	910121	542774	425185	2.14053	0.00393677	0.0139624	TRUE	2	1	C:extracellular vesicular exosome;C:melanosome;C:apical plasma membrane;C:Golgi stack;C:multivesicular body membrane;C:zymogen granule membrane;C:secretory granule;C:trans-Golgi network transport vesicle	P:metabolic process;P:Rab protein signal transduction;P:vesicle docking involved in exocytosis;P:positive regulation of exocytosis;P:multivesicular body sorting pathway;P:protein secretion;P:intracellular protein transport;P:melanosome transport	F:GDP binding;F:protein domain specific binding;F:GTPase activity;F:myosin V binding;F:GTP binding
O00264	sp|O00264|PGRC1_HUMAN	Membrane-associated progesterone receptor component 1		4.25996e+06	4.4428e+06	4.77834e+06	1.01018e+06	1.01354e+06	915812	1.3358e+06	1.49712e+06	1.51422e+06	1.65025e+06	1.55416e+06	1.42867e+06	1.54167e+06	978774	4.48862e+06	1.44676e+06	4.58596	1.38529e-08	6.14145e-06	TRUE	3	2	C:membrane;C:endoplasmic reticulum;C:nucleolus;C:endoplasmic reticulum membrane;C:integral component of membrane;C:extracellular vesicular exosome	P:axon guidance	F:heme binding;F:steroid binding
O00425	sp|O00425|IF2B3_HUMAN	Insulin-like growth factor 2 mRNA-binding protein 3		5.22553e+06	4.90812e+06	5.97552e+06	4.55283e+06	4.58041e+06	3.30432e+06	1.99081e+06	2.29466e+06	2.09149e+06	2.66087e+06	2.61117e+06	2.44102e+06	2.56927e+06	4.09973e+06	5.35148e+06	2.12195e+06	2.52197	3.27505e-05	0.000632597	TRUE	9	3	C:cytosol;C:cytoplasm;C:nucleus	P:anatomical structure morphogenesis;P:mRNA transport;P:regulation of cytokine biosynthetic process;P:gene expression;P:translation;P:negative regulation of translation	F:translation regulator activity;F:poly(A) RNA binding;F:mRNA 3'-UTR binding;F:RNA binding;F:mRNA 5'-UTR binding;F:nucleotide binding
O14773	sp|O14773|TPP1_HUMAN	Tripeptidyl-peptidase 1		1.97394e+06	1.01903e+06	1.21897e+06	2.47181e+06	3.79568e+06	664190	4.13044e+06	4.77842e+06	4.97523e+06	7.37175e+06	8.86329e+06	8.1071e+06	8.09115e+06	1.8402e+06	1.34846e+06	4.61351e+06	6.00027	0.00715819	0.0213941	TRUE	8	4	C:extracellular vesicular exosome;C:lysosome;C:lysosomal lumen;C:melanosome;C:mitochondrion	P:endoplasmic reticulum unfolded protein response;P:cellular protein metabolic process;P:peptide catabolic process;P:bone resorption;P:lipid metabolic process;P:neuromuscular process controlling balance;P:lysosome organization;P:epithelial cell differentiation;P:protein catabolic process;P:proteolysis;P:activation of signaling protein activity involved in unfolded protein response;P:nervous syste…	F:serine-type endopeptidase activity;F:metal ion binding;F:tripeptidyl-peptidase activity;F:peptidase activity;F:serine-type peptidase activity;F:endopeptidase activity;F:peptide binding
O14979	sp|O14979|HNRDL_HUMAN	Heterogeneous nuclear ribonucleoprotein D-like		1.73415e+06	1.61281e+06	1.80284e+06	1.52607e+06	1.74668e+06	1.6068e+06	2.17286e+06	2.53039e+06	2.77471e+06	1.5331e+06	1.36256e+06	1.52027e+06	1.46988e+06	1.62399e+06	1.71478e+06	2.48015e+06	1.68732	0.000281984	0.00215923	TRUE	3	5	C:cytoplasm;C:spliceosomal complex;C:nucleus;C:nucleoplasm;C:extracellular vesicular exosome	P:transcription, DNA-templated;P:RNA processing;P:regulation of transcription, DNA-templated;P:regulation of gene expression	F:poly(A) binding;F:DNA binding;F:double-stranded DNA binding;F:single-stranded DNA binding;F:poly(A) RNA binding;F:nucleotide binding;F:poly(G) binding
O14980	sp|O14980|XPO1_HUMAN	Exportin-1		2.88723e+06	3.41834e+06	2.86196e+06	2.1025e+06	2.01992e+06	1.1999e+06	2.35153e+06	1.30578e+06	2.16326e+06	2.38514e+06	3.37699e+06	3.16065e+06	2.94175e+06	1.72083e+06	3.04546e+06	1.87979e+06	1.76976	0.0430516	0.0838339	TRUE	12	6	C:intracellular membrane-bounded organelle;C:membrane;C:nucleoplasm;C:annulate lamellae;C:nuclear membrane;C:Cajal body;C:ribonucleoprotein complex;C:kinetochore;C:nucleolus;C:cytosol;C:cytoplasm;C:nuclear envelope;C:nucleus	P:intracellular transport of virus;P:mRNA transport;P:viral life cycle;P:negative regulation of transcription from RNA polymerase II promoter;P:mitotic cell cycle;P:protein localization to nucleus;P:regulation of protein export from nucleus;P:gene expression;P:negative regulation of transforming growth factor beta receptor signaling pathway;P:response to drug;P:transforming growth factor beta rec…	F:RNA binding;F:nucleocytoplasmic transporter activity;F:transporter activity;F:protein transporter activity
O43598	sp|O43598|DNPH1_HUMAN	2'-deoxynucleoside 5'-phosphate N-hydrolase 1		588158	780184	565565	649860	625671	500581	971001	934976	1.06927e+06	848557	1.10668e+06	947394	961785	588229	637859	990154	1.68328	0.00245958	0.0103963	TRUE	2	7	C:nucleus;C:nucleoplasm;C:cytoplasm;C:extracellular vesicular exosome	P:positive regulation of cell growth;P:deoxyribonucleoside monophosphate catabolic process;P:nucleotide metabolic process;P:cell proliferation;P:nucleoside metabolic process;P:epithelial cell differentiation	F:nucleoside deoxyribosyltransferase activity;F:deoxyribonucleoside 5'-monophosphate N-glycosidase activity
O60313	sp|O60313|OPA1_HUMAN	Dynamin-like 120 kDa protein, form S1		1.2427e+06	1.33922e+06	1.36807e+06	1.40153e+06	1.29158e+06	1.0707e+06	1.25579e+06	1.70337e+06	1.68797e+06	1.82328e+06	2.29529e+06	1.96555e+06	2.01864e+06	1.2468e+06	1.31555e+06	1.53414e+06	1.61905	0.00705166	0.0212188	TRUE	6	8	C:cytoplasm;C:mitochondrial inner membrane;C:mitochondrial crista;C:mitochondrial intermembrane space;C:mitochondrion;C:dendrite;C:membrane;C:nucleoplasm;C:integral component of membrane;C:mitochondrial outer membrane	P:inner mitochondrial membrane organization;P:mitochondrion organization;P:cellular senescence;P:neural tube closure;P:apoptotic process;P:negative regulation of release of cytochrome c from mitochondria;P:axon transport of mitochondrion;P:mitochondrial genome maintenance;P:metabolic process;P:visual perception;P:mitochondrial fusion;P:negative regulation of endoplasmic reticulum stress-induced i…	F:magnesium ion binding;F:GTPase activity;F:GTP binding
O60610	sp|O60610|DIAP1_HUMAN	Protein diaphanous homolog 1		1.88305e+06	1.70667e+06	1.98669e+06	1.538e+06	1.63527e+06	1.41228e+06	1.07537e+06	1.22152e+06	1.03469e+06	1.045e+06	1.12609e+06	1.06763e+06	1.07904e+06	1.52577e+06	1.85516e+06	1.1077e+06	1.71927	3.56843e-05	0.000659168	TRUE	6	9	C:ruffle membrane;C:cytoplasm;C:neuron projection;C:mitotic spindle	P:actin filament polymerization;P:protein localization to microtubule;P:regulation of cell shape;P:regulation of microtubule-based process;P:sensory perception of sound;P:positive regulation of cell migration;P:neuron projection development;P:cellular response to histamine;P:cytoskeleton organization;P:regulation of release of sequestered calcium ion into cytosol	F:poly(A) RNA binding;F:ion channel binding;F:receptor binding
O75340	sp|O75340|PDCD6_HUMAN	Programmed cell death protein 6		4.26044e+06	3.71999e+06	4.40925e+06	3.52831e+06	3.63795e+06	2.61413e+06	3.40975e+06	4.09737e+06	4.51336e+06	5.0916e+06	5.1015e+06	5.23985e+06	5.14388e+06	3.2254e+06	4.11896e+06	3.98024e+06	1.5948	0.0122263	0.0318218	TRUE	8	10	C:endoplasmic reticulum;C:endoplasmic reticulum membrane;C:nuclear membrane;C:extracellular vesicular exosome;C:endoplasmic reticulum exit site;C:endosome;C:nucleus;C:cytoplasm;C:cytoplasmic vesicle	P:intracellular protein transport;P:cellular response to heat;P:positive regulation of endothelial cell proliferation;P:activation of cysteine-type endopeptidase activity involved in apoptotic process;P:apoptotic signaling pathway;P:proteolysis;P:negative regulation of protein kinase B signaling;P:negative regulation of TOR signaling;P:negative regulation of vascular endothelial growth factor rec…	F:calcium ion binding;F:protein anchor;F:calcium-dependent cysteine-type endopeptidase activity;F:protein dimerization activity;F:calcium-dependent protein binding;F:binding, bridging
O75367	sp|O75367|H2AY_HUMAN	Core histone macro-H2A.1		4.17218e+06	3.84916e+06	3.62369e+06	3.91302e+06	4.21561e+06	2.09831e+06	4.61859e+06	5.19619e+06	4.85751e+06	6.39907e+06	7.30875e+06	6.46878e+06	6.71317e+06	3.25897e+06	3.87519e+06	4.88506e+06	2.0599	0.0111915	0.0298296	TRUE	5	11	C:nucleosome;C:pericentric heterochromatin;C:nuclear chromatin;C:extracellular vesicular exosome;C:nucleoplasm;C:sex chromatin;C:condensed chromosome;C:Barr body;C:nucleus;C:nucleolus	P:negative regulation of transcription of nuclear large rRNA transcript from RNA polymerase I promoter;P:negative regulation of protein serine/threonine kinase activity;P:dosage compensation;P:negative regulation of cell cycle G2/M phase transition;P:negative regulation of transcription from RNA polymerase II promoter;P:nucleosome assembly;P:establishment of protein localization to chromatin;P:ne…	F:chromatin DNA binding;F:double-stranded methylated DNA binding;F:rDNA binding;F:DNA binding;F:transcription regulatory region DNA binding;F:protein kinase binding;F:protein serine/threonine kinase inhibitor activity
O75369	sp|O75369|FLNB_HUMAN	Filamin-B		2.49212e+07	2.36258e+07	2.47756e+07	2.35131e+07	2.61357e+07	2.63472e+07	8.69189e+06	9.66792e+06	8.70517e+06	1.14248e+07	1.10335e+07	9.81829e+06	1.07366e+07	2.52984e+07	2.44339e+07	9.01035e+06	2.8077	3.88414e-08	9.47847e-06	TRUE	39	12	C:plasma membrane;C:integral component of membrane;C:cytosol;C:actin cytoskeleton;C:Z disc;C:extracellular vesicular exosome;C:cell cortex;C:stress fiber;C:cytoplasm;C:focal adhesion	P:actin cytoskeleton organization;P:signal transduction;P:cytokine-mediated signaling pathway;P:skeletal muscle tissue development;P:cytoskeletal anchoring at plasma membrane;P:cell differentiation	F:poly(A) RNA binding;F:identical protein binding;F:actin binding
O75439	sp|O75439|MPPB_HUMAN	Mitochondrial-processing peptidase subunit beta		1.79988e+06	1.8042e+06	1.7406e+06	1.59443e+06	1.66688e+06	1.33e+06	1.85665e+06	2.15838e+06	1.91762e+06	2.08423e+06	3.00103e+06	2.19773e+06	2.39551e+06	1.52331e+06	1.78132e+06	1.97337e+06	1.57257	0.0114846	0.0304274	TRUE	5	13	C:mitochondrial inner membrane;C:mitochondrial matrix	P:protein targeting to mitochondrion;P:cellular protein metabolic process	F:metalloendopeptidase activity;F:metal ion binding
O75521	sp|O75521|ECI2_HUMAN	Enoyl-CoA delta isomerase 2, mitochondrial		1.4442e+06	1.63707e+06	1.36825e+06	1.73883e+06	1.79981e+06	1.12777e+06	1.69315e+06	1.74886e+06	1.74817e+06	2.67815e+06	2.90381e+06	2.59775e+06	2.72354e+06	1.52254e+06	1.47895e+06	1.72986e+06	1.84154	0.00249466	0.0104336	TRUE	6	14	C:intracellular membrane-bounded organelle;C:mitochondrion;C:peroxisomal matrix;C:nucleoplasm;C:membrane	P:fatty acid catabolic process	F:fatty-acyl-CoA binding;F:receptor binding;F:dodecenoyl-CoA delta-isomerase activity
O95433	sp|O95433|AHSA1_HUMAN	Activator of 90 kDa heat shock protein ATPase homolog 1		890213	898292	1.07551e+06	582468	632163	1.00858e+06	433623	699271	679517	520717	469057	423141	469286	718793	950989	590636	2.02646	0.0197525	0.0457649	TRUE	2	15	C:cytosol;C:cytoplasm;C:endoplasmic reticulum;C:extracellular vesicular exosome	P:response to stress;P:positive regulation of ATPase activity	F:ATPase activator activity;F:chaperone binding
O95831	sp|O95831|AIFM1_HUMAN	Apoptosis-inducing factor 1, mitochondrial		1.77773e+06	1.94017e+06	2.10402e+06	2.18131e+06	2.03647e+06	1.46369e+06	2.58734e+06	2.54132e+06	2.58132e+06	2.92049e+06	2.95056e+06	2.9977e+06	2.95608e+06	1.86644e+06	1.93606e+06	2.56991e+06	1.5838	0.00306422	0.0119164	TRUE	4	16	C:mitochondrion;C:cytosol;C:mitochondrial inner membrane;C:mitochondrial intermembrane space;C:perinuclear region of cytoplasm;C:nucleus	P:apoptotic process;P:neuron apoptotic process;P:apoptotic DNA fragmentation;P:intrinsic apoptotic signaling pathway in response to endoplasmic reticulum stress;P:DNA catabolic process;P:chromosome condensation;P:mitochondrial respiratory chain complex I assembly;P:neuron differentiation;P:activation of cysteine-type endopeptidase activity involved in apoptotic process;P:positive regulation of ap…	F:electron carrier activity;F:oxidoreductase activity, acting on NAD(P)H;F:DNA binding;F:NAD(P)H oxidase activity;F:FAD binding
P00338	sp|P00338|LDHA_HUMAN	L-lactate dehydrogenase A chain		3.60984e+07	3.16268e+07	3.17354e+07	4.43792e+07	4.30615e+07	6.12777e+07	6.88296e+07	6.27895e+07	5.90862e+07	5.35459e+07	5.99327e+07	5.73787e+07	5.68915e+07	4.89242e+07	3.309e+07	6.34428e+07	1.91728	0.00060718	0.0038092	TRUE	25	17	C:mitochondrion;C:extracellular vesicular exosome;C:nucleus;C:sperm fibrous sheath;C:cytosol;C:membrane	P:cellular carbohydrate metabolic process;P:cellular metabolic process;P:substantia nigra development;P:small molecule metabolic process;P:cellular response to extracellular stimulus;P:pyruvate metabolic process;P:glycolytic process	F:L-lactate dehydrogenase activity
P00352	sp|P00352|AL1A1_HUMAN	Retinal dehydrogenase 1		6.82494e+07	6.27461e+07	6.83899e+07	3.39287e+07	3.54054e+07	3.6861e+07	5.59728e+07	5.23794e+07	5.33219e+07	1.03798e+07	1.10327e+07	9.60146e+06	1.03214e+07	3.53781e+07	6.64089e+07	5.38701e+07	6.43412	2.71774e-10	3.61459e-07	TRUE	35	18	C:extracellular vesicular exosome;C:cytoplasm;C:cytosol	P:xenobiotic metabolic process;P:small molecule metabolic process;P:positive regulation of Ras GTPase activity;P:cellular aldehyde metabolic process;P:retinol metabolic process;P:ethanol oxidation	F:3-chloroallyl aldehyde dehydrogenase activity;F:retinal dehydrogenase activity;F:Ras GTPase activator activity;F:androgen binding;F:aldehyde dehydrogenase (NAD) activity;F:benzaldehyde dehydrogenase (NAD+) activity
P00367	sp|P00367|DHE3_HUMAN	Glutamate dehydrogenase 1, mitochondrial		6.8489e+06	6.76471e+06	6.67863e+06	7.64857e+06	1.05301e+07	6.95474e+06	1.04385e+07	1.17352e+07	9.50196e+06	1.27787e+07	1.32789e+07	1.37391e+07	1.32598e+07	8.24325e+06	6.76372e+06	1.05191e+07	1.96042	0.000763864	0.00453545	TRUE	14	19	C:mitochondrial matrix;C:mitochondrion;C:cytoplasm	P:small molecule metabolic process;P:substantia nigra development;P:cellular amino acid biosynthetic process;P:glutamate catabolic process;P:cellular nitrogen compound metabolic process;P:glutamine metabolic process;P:tricarboxylic acid metabolic process;P:glutamate biosynthetic process;P:positive regulation of insulin secretion	F:identical protein binding;F:NAD+ binding;F:ATP binding;F:glutamate dehydrogenase (NAD+) activity;F:leucine binding;F:ADP binding;F:GTP binding;F:glutamate dehydrogenase [NAD(P)+] activity
P00387	sp|P00387|NB5R3_HUMAN	NADH-cytochrome b5 reductase 3		2.06935e+06	1.93029e+06	2.06533e+06	3.03087e+06	3.08291e+06	1.93434e+06	2.84362e+06	3.26319e+06	3.04504e+06	3.99546e+06	4.09712e+06	3.81125e+06	3.96616e+06	2.62434e+06	2.02061e+06	3.04581e+06	1.96285	0.00229272	0.00991703	TRUE	3	20	C:mitochondrion;C:extracellular vesicular exosome;C:cytoplasm;C:endoplasmic reticulum;C:mitochondrial outer membrane;C:hemoglobin complex;C:endoplasmic reticulum membrane;C:lipid particle;C:membrane;C:mitochondrial inner membrane	P:vitamin metabolic process;P:small molecule metabolic process;P:blood circulation;P:L-ascorbic acid metabolic process;P:cholesterol biosynthetic process;P:water-soluble vitamin metabolic process	F:FAD binding;F:NAD binding;F:AMP binding;F:flavin adenine dinucleotide binding;F:cytochrome-b5 reductase activity, acting on NAD(P)H;F:ADP binding
P00491	sp|P00491|PNPH_HUMAN	Purine nucleoside phosphorylase		1.20902e+07	9.95908e+06	1.04806e+07	6.31082e+06	7.55565e+06	6.25747e+06	3.61976e+06	4.89208e+06	3.64199e+06	3.69322e+06	4.06497e+06	3.06293e+06	3.58262e+06	6.68219e+06	1.08063e+07	4.01024e+06	3.01633	2.76966e-05	0.000558129	TRUE	11	21	C:intracellular;C:extracellular vesicular exosome;C:cytosol;C:cytoplasm;C:cytoskeleton	P:NAD biosynthesis via nicotinamide riboside salvage pathway;P:purine nucleotide catabolic process;P:urate biosynthetic process;P:inosine catabolic process;P:immune response;P:positive regulation of alpha-beta T cell differentiation;P:positive regulation of T cell proliferation;P:purine nucleobase metabolic process;P:response to drug;P:nucleobase-containing small molecule metabolic process;P:nucl…	F:nucleoside binding;F:purine-nucleoside phosphorylase activity;F:drug binding;F:purine nucleobase binding;F:phosphate ion binding
P00558	sp|P00558|PGK1_HUMAN	Phosphoglycerate kinase 1		7.04838e+07	6.80842e+07	7.21775e+07	6.53419e+07	6.65507e+07	5.4232e+07	9.45657e+07	1.00289e+08	1.00924e+08	1.04131e+08	9.19038e+07	9.91564e+07	9.82679e+07	6.17827e+07	7.02284e+07	9.8551e+07	1.59512	5.53956e-05	0.000776345	TRUE	33	22	C:membrane;C:extracellular vesicular exosome;C:cytosol	P:carbohydrate metabolic process;P:small molecule metabolic process;P:gluconeogenesis;P:glucose metabolic process;P:phosphorylation;P:epithelial cell differentiation;P:glycolytic process;P:pathogenesis	F:phosphoglycerate kinase activity;F:ATP binding
P02545	sp|P02545|LMNA_HUMAN	Lamin-A/C		1.23753e+07	1.26006e+07	1.24936e+07	2.07332e+07	1.8755e+07	1.90844e+07	1.69191e+07	1.62056e+07	1.59306e+07	2.76406e+07	2.58624e+07	2.48409e+07	2.60892e+07	1.95054e+07	1.24895e+07	1.63465e+07	2.0889	1.44844e-07	2.51238e-05	TRUE	20	23	C:cytosol;C:nuclear speck;C:lamin filament;C:cytoplasm;C:nucleus;C:nuclear envelope;C:perinuclear region of cytoplasm;C:intermediate filament;C:nuclear lamina;C:nuclear membrane;C:nucleoplasm	P:regulation of cell migration;P:establishment or maintenance of microtubule cytoskeleton polarity;P:mitotic nuclear envelope disassembly;P:protein localization to nucleus;P:activation of signaling protein activity involved in unfolded protein response;P:ventricular cardiac muscle cell development;P:positive regulation of cell aging;P:negative regulation of extrinsic apoptotic signaling pathway;P…	F:structural molecule activity
P02768	sp|P02768|ALBU_HUMAN	Serum albumin		8.02726e+07	1.10509e+08	9.20353e+07	1.49786e+08	2.04496e+08	5.00377e+08	2.92478e+07	4.85942e+07	1.81622e+07	8.87816e+07	3.5386e+07	2.66878e+07	4.37679e+07	2.484e+08	9.3463e+07	2.95539e+07	8.40496	0.00439989	0.0151211	TRUE	18	24	C:extracellular vesicular exosome;C:platelet alpha granule lumen;C:extracellular space;C:protein complex;C:blood microparticle;C:nucleus;C:basement membrane;C:extracellular region	P:maintenance of mitochondrion location;P:small molecule metabolic process;P:negative regulation of programmed cell death;P:response to mercury ion;P:receptor-mediated endocytosis;P:platelet degranulation;P:bile acid and bile salt transport;P:positive regulation of circadian sleep/wake cycle, non-REM sleep;P:lipoprotein metabolic process;P:transmembrane transport;P:cellular response to starvation…	F:pyridoxal phosphate binding;F:antioxidant activity;F:fatty acid binding;F:drug binding;F:zinc ion binding;F:chaperone binding;F:toxic substance binding;F:DNA binding;F:copper ion binding
P02786	sp|P02786|TFR1_HUMAN	Transferrin receptor protein 1, serum form		3.02066e+06	2.42588e+06	2.6186e+06	2.42225e+06	2.51899e+06	4.17341e+06	1.27054e+06	1.84323e+06	1.37178e+06	975430	898361	750807	869745	2.94202e+06	2.6772e+06	1.47554e+06	3.38263	0.000234856	0.00189308	TRUE	6	25	C:plasma membrane;C:melanosome;C:extracellular vesicular exosome;C:cell surface;C:membrane;C:recycling endosome;C:intracellular membrane-bounded organelle;C:extracellular region;C:cytoplasmic membrane-bounded vesicle;C:perinuclear region of cytoplasm;C:coated pit;C:blood microparticle;C:vesicle;C:endosome;C:external side of plasma membrane;C:extracellular space;C:integral component of plasma memb…	P:transmembrane transport;P:positive regulation of bone resorption;P:cellular iron ion homeostasis;P:transferrin transport;P:viral process;P:cellular response to drug;P:iron ion import;P:osteoclast differentiation	F:double-stranded RNA binding;F:poly(A) RNA binding;F:identical protein binding;F:transferrin receptor activity
P02792	sp|P02792|FRIL_HUMAN	Ferritin light chain		211122	276595	302437	388060	559036	760635	1.54224e+06	1.33019e+06	1.49356e+06	2.79381e+06	2.32154e+06	2.72061e+06	2.60343e+06	548494	260418	1.45243e+06	9.99713	3.19158e-06	0.000157215	TRUE	3	26	C:intracellular ferritin complex;C:extracellular vesicular exosome;C:cytosol;C:membrane	P:iron ion transport;P:iron ion homeostasis;P:membrane organization;P:transmembrane transport;P:receptor-mediated endocytosis;P:cellular iron ion homeostasis;P:post-Golgi vesicle-mediated transport	F:ferric iron binding;F:identical protein binding;F:iron ion binding
P02795	sp|P02795|MT2_HUMAN	Metallothionein-2		1.3263e+06	1.44041e+06	1.71198e+06	1.36838e+06	1.42152e+06	1.10449e+06	588367	935663	830243	769276	553981	674414	659935	1.29035e+06	1.48437e+06	770296	2.24927	0.00112383	0.00602701	TRUE	2	27	C:cytosol;C:nucleus;C:cytoplasm;C:perinuclear region of cytoplasm	P:cellular response to interleukin-3;P:negative regulation of growth;P:cellular response to drug;P:cellular response to erythropoietin;P:cellular response to zinc ion;P:interferon-gamma-mediated signaling pathway;P:cytokine-mediated signaling pathway;P:cellular copper ion homeostasis	F:drug binding;F:zinc ion binding
P04040	sp|P04040|CATA_HUMAN	Catalase		635927	513030	906338	1.49448e+06	1.23761e+06	892671	2.03514e+06	2.61401e+06	2.27201e+06	3.66026e+06	3.2276e+06	3.34199e+06	3.40512e+06	1.18192e+06	666214	2.29494e+06	5.11115	5.10666e-05	0.000746358	TRUE	5	28	C:mitochondrial intermembrane space;C:intracellular membrane-bounded organelle;C:cytosol;C:plasma membrane;C:extracellular vesicular exosome;C:lysosome;C:focal adhesion;C:membrane;C:Golgi apparatus;C:peroxisome;C:peroxisomal matrix;C:endoplasmic reticulum;C:peroxisomal membrane	P:purine nucleobase metabolic process;P:ureteric bud development;P:aging;P:nucleobase-containing small molecule metabolic process;P:osteoblast differentiation;P:cellular response to growth factor stimulus;P:UV protection;P:protein homotetramerization;P:aerobic respiration;P:response to reactive oxygen species;P:positive regulation of cell division;P:purine nucleotide catabolic process;P:cholester…	F:enzyme binding;F:protein homodimerization activity;F:aminoacylase activity;F:NADP binding;F:catalase activity;F:antioxidant activity;F:receptor binding;F:heme binding;F:metal ion binding;F:oxidoreductase activity, acting on peroxide as acceptor
P04080	sp|P04080|CYTB_HUMAN	Cystatin-B		3.2896e+06	2.79896e+06	2.67667e+06	5.77765e+06	5.88403e+06	7.40326e+06	4.11886e+06	3.42615e+06	3.42161e+06	3.05776e+06	3.012e+06	2.72445e+06	2.9276e+06	6.31369e+06	2.91013e+06	3.64142e+06	2.16956	6.35897e-05	0.00083374	TRUE	5	29	C:nucleolus;C:cytoplasm;C:extracellular vesicular exosome;C:extracellular space	P:negative regulation of peptidase activity;P:negative regulation of proteolysis;P:regulation of apoptotic process;P:negative regulation of endopeptidase activity;P:adult locomotory behavior	F:poly(A) RNA binding;F:cysteine-type endopeptidase inhibitor activity;F:protease binding;F:endopeptidase inhibitor activity
P04083	sp|P04083|ANXA1_HUMAN	Annexin A1		3.264e+07	3.55533e+07	3.39337e+07	7.63333e+07	7.28754e+07	8.76845e+07	2.10434e+07	2.19933e+07	2.13205e+07	2.51877e+07	2.77091e+07	2.40302e+07	2.5597e+07	7.87177e+07	3.40215e+07	2.14487e+07	3.67004	3.82719e-08	9.47847e-06	TRUE	29	30	C:focal adhesion;C:nucleus;C:extracellular vesicular exosome;C:protein complex;C:plasma membrane;C:cilium;C:cytoplasm;C:endosome;C:extracellular space;C:mast cell granule;C:vesicle;C:basolateral plasma membrane;C:mitochondrial membrane;C:cell surface;C:cornified envelope;C:sarcolemma;C:extracellular region	P:arachidonic acid secretion;P:hepatocyte differentiation;P:regulation of cell proliferation;P:insulin secretion;P:keratinocyte differentiation;P:positive regulation of G1/S transition of mitotic cell cycle;P:gliogenesis;P:response to estradiol;P:DNA duplex unwinding;P:negative regulation of apoptotic process;P:response to interleukin-1;P:response to drug;P:negative regulation of phospholipase A2…	F:annealing helicase activity;F:helicase activity;F:structural molecule activity;F:single-stranded DNA binding;F:single-stranded RNA binding;F:protein binding, bridging;F:calcium ion binding;F:calcium-dependent phospholipid binding;F:double-stranded DNA-dependent ATPase activity;F:phospholipid binding;F:receptor binding;F:calcium-dependent protein binding;F:phospholipase A2 inhibitor activity
P04179	sp|P04179|SODM_HUMAN	Superoxide dismutase [Mn], mitochondrial		1.74615e+06	1.65019e+06	1.56483e+06	1.72383e+06	1.72611e+06	1.25001e+06	2.38863e+06	2.3648e+06	2.42977e+06	5.40912e+06	6.08156e+06	5.72705e+06	5.73268e+06	1.54938e+06	1.65207e+06	2.39425e+06	3.69998	8.94908e-07	7.43892e-05	TRUE	8	31	C:mitochondrial matrix;C:mitochondrial inner membrane;C:mitochondrion;C:mitochondrial nucleoid;C:extracellular vesicular exosome	P:protein homotetramerization;P:response to reactive oxygen species;P:response to zinc ion;P:response to magnetism;P:vasodilation by acetylcholine involved in regulation of systemic arterial blood pressure;P:glutathione metabolic process;P:release of cytochrome c from mitochondria;P:regulation of transcription from RNA polymerase II promoter;P:response to selenium ion;P:response to electrical sti…	F:DNA binding;F:identical protein binding;F:manganese ion binding;F:oxygen binding;F:superoxide dismutase activity
P05534	sp|P05534|1A24_HUMAN	HLA class I histocompatibility antigen, A-24 alpha chain		481945	746872	577200	658180	714097	365383	818733	748321	962356	1.84596e+06	1.77567e+06	1.97059e+06	1.86234e+06	555841	592275	838536	3.3505	0.000596875	0.00378917	TRUE	3	32	C:extracellular vesicular exosome;C:integral component of lumenal side of endoplasmic reticulum membrane;C:cell surface;C:plasma membrane;C:MHC class I protein complex;C:phagocytic vesicle membrane;C:early endosome membrane;C:endoplasmic reticulum;C:Golgi apparatus;C:Golgi membrane;C:ER to Golgi transport vesicle membrane	P:viral process;P:regulation of immune response;P:interferon-gamma-mediated signaling pathway;P:cytokine-mediated signaling pathway;P:antigen processing and presentation of exogenous peptide antigen via MHC class I, TAP-dependent;P:antigen processing and presentation of peptide antigen via MHC class I;P:positive regulation of T cell mediated cytotoxicity;P:antigen processing and presentation of e…	F:receptor binding;F:TAP binding;F:beta-2-microglobulin binding;F:peptide antigen binding
P05556	sp|P05556|ITB1_HUMAN	Integrin beta-1		1.17857e+06	1.98998e+06	1.72863e+06	3.03271e+06	2.98331e+06	2.54609e+06	969138	766929	1.02181e+06	1.82608e+06	2.00136e+06	1.69954e+06	1.8382e+06	2.84534e+06	1.59454e+06	912370	3.11862	0.000257619	0.0020517	TRUE	5	33	C:basement membrane;C:focal adhesion;C:integrin alpha3-beta1 complex;C:recycling endosome;C:ruffle membrane;C:dendritic spine;C:integrin complex;C:melanosome;C:membrane;C:intercalated disc;C:sarcolemma;C:extracellular vesicular exosome;C:integrin alpha10-beta1 complex;C:hemidesmosome;C:integrin alpha9-beta1 complex;C:external side of plasma membrane;C:integrin alpha11-beta1 complex;C:myelin sheat…	P:positive regulation of peptidyl-tyrosine phosphorylation;P:extracellular matrix organization;P:regulation of collagen catabolic process;P:homophilic cell adhesion via plasma membrane adhesion molecules;P:positive regulation of apoptotic process;P:negative regulation of Rho protein signal transduction;P:leukocyte tethering or rolling;P:negative regulation of neuron differentiation;P:maternal pro…	F:virus receptor activity;F:collagen binding involved in cell-matrix adhesion;F:metal ion binding;F:cell adhesion molecule binding;F:actin binding;F:protease binding;F:peptide binding;F:protein heterodimerization activity
P05783	sp|P05783|K1C18_HUMAN	Keratin, type I cytoskeletal 18		1.04507e+08	1.1729e+08	1.09824e+08	4.01837e+07	4.17619e+07	3.21564e+07	9.51178e+07	9.48822e+07	1.01189e+08	7.20679e+07	7.2022e+07	7.54587e+07	7.31653e+07	3.77891e+07	1.10417e+08	9.70196e+07	2.92192	8.1224e-07	7.39692e-05	TRUE	35	34	C:cytoplasm;C:extracellular vesicular exosome;C:cell periphery;C:centriolar satellite;C:microtubule organizing center;C:intermediate filament;C:keratin filament;C:perinuclear region of cytoplasm;C:nucleolus	P:Golgi to plasma membrane CFTR protein transport;P:viral process;P:intermediate filament cytoskeleton organization;P:anatomical structure morphogenesis;P:extrinsic apoptotic signaling pathway;P:hepatocyte apoptotic process;P:tumor necrosis factor-mediated signaling pathway;P:negative regulation of apoptotic process;P:cell cycle	F:structural molecule activity;F:poly(A) RNA binding;F:scaffold protein binding
P05787	sp|P05787|K2C8_HUMAN	Keratin, type II cytoskeletal 8		1.67134e+08	1.86007e+08	1.87886e+08	7.89946e+07	7.16216e+07	4.70129e+07	1.56145e+08	1.59734e+08	1.62384e+08	1.61914e+08	1.58981e+08	1.67381e+08	1.62721e+08	6.43112e+07	1.80093e+08	1.59401e+08	2.80033	6.61551e-05	0.000844503	TRUE	43	35	C:nuclear matrix;C:intermediate filament;C:cytoplasm;C:cell-cell junction;C:Z disc;C:intermediate filament cytoskeleton;C:extracellular vesicular exosome;C:sarcolemma;C:nucleus;C:dystrophin-associated glycoprotein complex;C:costamere;C:nucleoplasm;C:keratin filament	P:extrinsic apoptotic signaling pathway;P:response to other organism;P:response to hydrostatic pressure;P:sarcomere organization;P:cell differentiation involved in embryonic placenta development;P:tumor necrosis factor-mediated signaling pathway;P:viral process;P:hepatocyte apoptotic process	F:structural molecule activity;F:scaffold protein binding
P06703	sp|P06703|S10A6_HUMAN	Protein S100-A6		374273	305653	268763	195797	137748	210497	176922	186296	162716	66182.9	89044.9	116266	88159.6	178394	313277	175040	3.55353	0.000467087	0.0031375	TRUE	2	36	C:extrinsic component of cytoplasmic side of plasma membrane;C:nuclear envelope;C:cytoplasm;C:nucleus;C:cytosol;C:extracellular vesicular exosome;C:perinuclear region of cytoplasm;C:ruffle	P:axonogenesis;P:positive regulation of fibroblast proliferation;P:signal transduction	F:calcium ion binding;F:tropomyosin binding;F:protein homodimerization activity;F:calcium-dependent protein binding;F:S100 protein binding;F:zinc ion binding;F:ion transmembrane transporter activity
P06737	sp|P06737|PYGL_HUMAN	Glycogen phosphorylase, liver form		2.3018e+06	1.98257e+06	2.15684e+06	1.65895e+06	1.61578e+06	1.26656e+06	2.63248e+06	2.41287e+06	2.57472e+06	1.86261e+06	2.55577e+06	2.40024e+06	2.25233e+06	1.50296e+06	2.14308e+06	2.5383e+06	1.68887	0.00374781	0.013582	TRUE	5	37	C:cytosol;C:cytoplasm;C:plasma membrane;C:extracellular vesicular exosome	P:glycogen catabolic process;P:small molecule metabolic process;P:carbohydrate metabolic process;P:5-phosphoribose 1-diphosphate biosynthetic process;P:glucose metabolic process;P:glycogen metabolic process;P:glucose homeostasis;P:pathogenesis;P:necroptotic process	F:bile acid binding;F:AMP binding;F:ATP binding;F:purine nucleobase binding;F:vitamin binding;F:pyridoxal phosphate binding;F:glucose binding;F:glycogen phosphorylase activity;F:protein homodimerization activity;F:drug binding
P06744	sp|P06744|G6PI_HUMAN	Glucose-6-phosphate isomerase		8.26074e+06	7.12711e+06	7.83444e+06	6.85177e+06	7.5497e+06	7.21329e+06	1.23203e+07	1.39923e+07	1.33954e+07	9.9531e+06	1.02015e+07	1.03023e+07	1.01512e+07	7.19927e+06	7.72645e+06	1.32177e+07	1.83597	3.49617e-06	0.000160342	TRUE	13	38	C:membrane;C:cytosol;C:neuron projection;C:extracellular space;C:plasma membrane;C:cytoplasm;C:extracellular vesicular exosome;C:nucleoplasm	P:learning or memory;P:glucose 6-phosphate metabolic process;P:methylglyoxal biosynthetic process;P:humoral immune response;P:aldehyde catabolic process;P:small molecule metabolic process;P:glycolytic process;P:glucose metabolic process;P:carbohydrate metabolic process;P:pathogenesis;P:angiogenesis;P:negative regulation of neuron apoptotic process;P:negative regulation of cysteine-type endopeptid…	F:monosaccharide binding;F:intramolecular transferase activity;F:glucose-6-phosphate isomerase activity
P06865	sp|P06865|HEXA_HUMAN	Beta-hexosaminidase subunit alpha		530630	295036	463388	308964	451764	253593	1.0955e+06	1.05687e+06	1.08834e+06	1.36885e+06	1.41339e+06	1.43379e+06	1.40508e+06	328336	417065	1.0801e+06	4.2794	7.23734e-05	0.000891265	TRUE	2	39	C:lysosomal lumen;C:membrane;C:extracellular vesicular exosome	P:sphingolipid metabolic process;P:pathogenesis;P:keratan sulfate catabolic process;P:small molecule metabolic process;P:keratan sulfate metabolic process;P:glycosaminoglycan metabolic process;P:hyaluronan catabolic process;P:hyaluronan metabolic process;P:carbohydrate metabolic process;P:glycosphingolipid metabolic process;P:chondroitin sulfate metabolic process;P:chondroitin sulfate catabolic p…	F:protein heterodimerization activity;F:beta-N-acetylhexosaminidase activity
P07108	sp|P07108|ACBP_HUMAN	Acyl-CoA-binding protein		1.16433e+06	1.2449e+06	1.48294e+06	1.14166e+06	1.24083e+06	2.01395e+06	872688	1.61227e+06	1.34154e+06	777831	674460	770496	739385	1.41829e+06	1.29056e+06	1.23585e+06	1.91821	0.0341738	0.0712401	TRUE	2	40	C:mitochondrion;C:endoplasmic reticulum;C:Golgi apparatus;C:extracellular vesicular exosome;C:perinuclear endoplasmic reticulum	P:behavioral fear response;P:transport;P:triglyceride metabolic process;P:hair follicle development;P:learning or memory;P:lateral ventricle development;P:phosphatidylcholine acyl-chain remodeling;P:long-term synaptic potentiation	F:long-chain fatty acyl-CoA binding;F:lipid binding;F:protein dimerization activity;F:benzodiazepine receptor binding
P07339	sp|P07339|CATD_HUMAN	Cathepsin D heavy chain		1.60316e+06	1.56945e+06	1.55212e+06	3.03027e+06	3.6963e+06	5.55341e+06	2.30566e+06	3.37395e+06	3.70038e+06	2.97788e+06	3.07934e+06	3.37914e+06	3.14092e+06	3.9622e+06	1.57477e+06	3.06474e+06	2.51605	0.00275345	0.0111544	TRUE	8	41	C:extracellular vesicular exosome;C:lysosomal lumen;C:lysosome;C:extracellular region;C:extracellular space;C:melanosome	P:collagen catabolic process;P:extracellular matrix organization;P:extracellular matrix disassembly;P:antigen processing and presentation of exogenous peptide antigen via MHC class II	F:aspartic-type endopeptidase activity
P07384	sp|P07384|CAN1_HUMAN	Calpain-1 catalytic subunit		1.26634e+06	1.08194e+06	1.12773e+06	1.95526e+06	2.09041e+06	1.54839e+06	3.81359e+06	2.67221e+06	3.11669e+06	2.34906e+06	4.0281e+06	3.30571e+06	3.15079e+06	1.84972e+06	1.15608e+06	3.16689e+06	2.73934	0.000416303	0.00285404	TRUE	5	42	C:extracellular vesicular exosome;C:cytosol;C:cytoplasm;C:membrane;C:focal adhesion;C:plasma membrane	P:extracellular matrix organization;P:proteolysis;P:extracellular matrix disassembly;P:positive regulation of cell proliferation;P:receptor catabolic process	F:calcium ion binding;F:calcium-dependent cysteine-type endopeptidase activity
P07602	sp|P07602|SAP_HUMAN	Saposin-B		1.79081e+07	1.90473e+07	1.77039e+07	2.7106e+07	2.81586e+07	1.35652e+07	2.75266e+07	3.72268e+07	3.13022e+07	2.85348e+07	3.05883e+07	3.31233e+07	3.06917e+07	2.17955e+07	1.82103e+07	3.17732e+07	1.74479	0.0417532	0.0821476	TRUE	16	43	C:intracellular membrane-bounded organelle;C:integral component of membrane;C:extracellular space;C:nucleolus;C:nucleoplasm;C:extracellular vesicular exosome;C:lysosomal lumen;C:extracellular region;C:lysosomal membrane;C:mitochondrion;C:Golgi apparatus	P:positive regulation of catalytic activity;P:platelet degranulation;P:lipid transport;P:sphingolipid metabolic process;P:epithelial cell differentiation involved in prostate gland development;P:cellular response to organic substance;P:regulation of MAPK cascade;P:prostate gland growth;P:platelet activation;P:glycosphingolipid metabolic process;P:regulation of lipid metabolic process;P:small mole…	F:enzyme activator activity;F:lipid binding
P07686	sp|P07686|HEXB_HUMAN	Beta-hexosaminidase subunit beta		2.63365e+06	2.71779e+06	2.48882e+06	3.22433e+06	3.18291e+06	1.82603e+06	4.21432e+06	3.55929e+06	3.90605e+06	4.5879e+06	4.06123e+06	4.75374e+06	4.45761e+06	2.65618e+06	2.6117e+06	3.88397e+06	1.70679	0.0115688	0.0305531	TRUE	5	44	C:extracellular vesicular exosome;C:acrosomal vesicle;C:lysosomal lumen;C:membrane	P:cellular protein metabolic process;P:cellular calcium ion homeostasis;P:ganglioside catabolic process;P:skeletal system development;P:locomotory behavior;P:small molecule metabolic process;P:carbohydrate metabolic process;P:oogenesis;P:penetration of zona pellucida;P:glycosphingolipid metabolic process;P:sphingolipid metabolic process;P:phospholipid biosynthetic process;P:glycosaminoglycan meta…	F:protein heterodimerization activity;F:protein homodimerization activity;F:beta-N-acetylhexosaminidase activity
P07741	sp|P07741|APT_HUMAN	Adenine phosphoribosyltransferase		3.96109e+06	3.74956e+06	3.74618e+06	3.31303e+06	3.50074e+06	2.75134e+06	5.35207e+06	5.41502e+06	5.33458e+06	4.88188e+06	5.41407e+06	5.25727e+06	5.17953e+06	3.17183e+06	3.81764e+06	5.36711e+06	1.69212	4.2714e-05	0.000684454	TRUE	5	45	C:cytoplasm;C:cytosol;C:nucleoplasm;C:extracellular vesicular exosome	P:AMP salvage;P:nucleobase-containing small molecule metabolic process;P:purine nucleobase metabolic process;P:small molecule metabolic process;P:cellular response to insulin stimulus;P:lactation;P:purine-containing compound salvage;P:grooming behavior;P:adenine salvage	F:AMP binding;F:adenine phosphoribosyltransferase activity;F:adenine binding
P07814	sp|P07814|SYEP_HUMAN	Glutamate--tRNA ligase		6.13939e+06	5.75918e+06	5.98124e+06	5.41465e+06	5.40718e+06	5.24386e+06	3.77004e+06	4.57679e+06	4.41575e+06	3.94864e+06	4.06823e+06	3.68312e+06	3.89664e+06	5.35465e+06	5.95789e+06	4.23939e+06	1.52898	8.18056e-05	0.000989104	TRUE	11	46	C:ribonucleoprotein complex;C:GAIT complex;C:aminoacyl-tRNA synthetase multienzyme complex;C:cytoplasm;C:cytosol;C:membrane	P:protein complex assembly;P:negative regulation of translation;P:gene expression;P:prolyl-tRNA aminoacylation;P:cellular response to interferon-gamma;P:glutamyl-tRNA aminoacylation;P:tRNA aminoacylation for protein translation	F:proline-tRNA ligase activity;F:glutamate-tRNA ligase activity;F:ATP binding;F:RNA stem-loop binding
P07858	sp|P07858|CATB_HUMAN	Cathepsin B heavy chain		2.74205e+06	2.66721e+06	2.2968e+06	2.22574e+06	1.98093e+06	1.41835e+06	3.22576e+06	3.75849e+06	3.96304e+06	4.87566e+06	4.77643e+06	4.66599e+06	4.77192e+06	1.84237e+06	2.56105e+06	3.63545e+06	2.59011	0.000150374	0.00147056	TRUE	5	47	C:intracellular membrane-bounded organelle;C:perinuclear region of cytoplasm;C:extracellular vesicular exosome;C:mitochondrion;C:melanosome;C:endolysosome lumen;C:lysosome;C:extracellular space;C:extracellular region;C:nucleolus;C:intracellular	P:toll-like receptor signaling pathway;P:regulation of apoptotic process;P:innate immune response;P:extracellular matrix organization;P:proteolysis involved in cellular protein catabolic process;P:proteolysis;P:decidualization;P:epithelial cell differentiation;P:cellular response to thyroid hormone stimulus;P:collagen catabolic process;P:extracellular matrix disassembly;P:regulation of catalytic …	F:cysteine-type endopeptidase activity;F:cysteine-type peptidase activity;F:proteoglycan binding;F:collagen binding;F:peptidase activity
P07951	sp|P07951|TPM2_HUMAN	Tropomyosin beta chain		797010	825811	858414	618191	537745	565352	864998	790334	723082	584228	540938	474887	531423	572804	826698	790687	1.55563	0.000249594	0.00199976	TRUE	2	48	C:muscle thin filament tropomyosin;C:cytosol	P:muscle filament sliding;P:muscle contraction;P:regulation of ATPase activity	F:actin binding;F:structural constituent of muscle
P08107	sp|P08107|HSP71_HUMAN	Heat shock 70 kDa protein 1A/1B		1.38978e+07	1.51894e+07	1.42758e+07	1.08371e+07	1.1774e+07	1.17433e+07	1.07713e+07	1.32836e+07	1.24646e+07	9.80458e+06	9.13646e+06	9.73357e+06	9.55344e+06	1.14431e+07	1.44442e+07	1.2127e+07	1.51194	0.000442531	0.00298765	TRUE	13	49	C:nuclear speck;C:perinuclear region of cytoplasm;C:nucleoplasm;C:vesicle;C:focal adhesion;C:aggresome;C:blood microparticle;C:cytosol;C:centriole;C:endoplasmic reticulum;C:ribonucleoprotein complex;C:inclusion body;C:nucleus;C:mitochondrion;C:cytoplasm;C:extracellular vesicular exosome	P:cellular response to heat;P:mRNA catabolic process;P:negative regulation of protein ubiquitination;P:protein refolding;P:regulation of cellular response to heat;P:cellular response to oxidative stress;P:protein stabilization;P:cellular heat acclimation;P:gene expression;P:negative regulation of inclusion body assembly;P:negative regulation of cell growth;P:response to unfolded protein;P:negativ…	F:poly(A) RNA binding;F:ATPase activity;F:double-stranded RNA binding;F:unfolded protein binding;F:heat shock protein binding;F:protein N-terminus binding;F:ubiquitin protein ligase binding;F:protein binding involved in protein folding;F:ATP binding;F:ATPase activity, coupled;F:G-protein coupled receptor binding;F:virus receptor activity;F:enzyme binding
P08133	sp|P08133|ANXA6_HUMAN	Annexin A6		8.08621e+06	9.33206e+06	8.85706e+06	1.23015e+07	1.24269e+07	1.27982e+07	1.26831e+07	1.37482e+07	1.36179e+07	1.57231e+07	1.80094e+07	1.59635e+07	1.65344e+07	1.25071e+07	8.74321e+06	1.33412e+07	1.89111	6.23132e-06	0.000243755	TRUE	18	50	C:lysosomal membrane;C:extracellular vesicular exosome;C:perinuclear region of cytoplasm;C:focal adhesion;C:membrane;C:melanosome;C:late endosome membrane	P:ion transmembrane transport;P:calcium ion transport;P:protein homooligomerization;P:regulation of muscle contraction	F:lipid binding;F:GTP binding;F:calcium-dependent protein binding;F:calcium-dependent phospholipid binding;F:calcium ion binding;F:cholesterol binding;F:protein homodimerization activity;F:ligand-gated ion channel activity
P08195	sp|P08195|4F2_HUMAN	4F2 cell-surface antigen heavy chain		3.63128e+06	3.27289e+06	3.77917e+06	2.47841e+06	2.74438e+06	2.07191e+06	1.42466e+06	1.80094e+06	1.51589e+06	1.22579e+06	1.279e+06	1.29074e+06	1.26486e+06	2.41544e+06	3.55464e+06	1.57263e+06	2.81031	7.28072e-06	0.000261712	TRUE	4	51	C:nucleus;C:melanosome;C:nucleoplasm;C:cytoplasm;C:plasma membrane;C:extracellular vesicular exosome;C:membrane;C:apical plasma membrane;C:cell surface;C:integral component of membrane	P:leucine import;P:cell growth;P:carbohydrate metabolic process;P:ion transport;P:blood coagulation;P:response to exogenous dsRNA;P:transmembrane transport;P:leukocyte migration;P:sodium ion transmembrane transport;P:tryptophan transport;P:calcium ion transport;P:amino acid transport	F:poly(A) RNA binding;F:calcium:sodium antiporter activity;F:double-stranded RNA binding;F:catalytic activity;F:cation binding;F:neutral amino acid transmembrane transporter activity
P08727	sp|P08727|K1C19_HUMAN	Keratin, type I cytoskeletal 19		4.32862e+06	3.76099e+06	3.78668e+06	1.30753e+06	1.01735e+06	790557	2.00528e+06	1.59213e+06	1.5448e+06	2.01132e+06	2.2059e+06	1.90733e+06	2.03781e+06	1.01692e+06	3.95036e+06	1.70219e+06	3.88465	3.82512e-05	0.000683167	TRUE	7	52	C:sarcolemma;C:extracellular vesicular exosome;C:intermediate filament;C:costamere;C:cell periphery;C:dystrophin-associated glycoprotein complex;C:Z disc	P:sarcomere organization;P:cell differentiation involved in embryonic placenta development;P:response to estrogen;P:viral process	F:structural constituent of muscle;F:structural constituent of cytoskeleton
P09211	sp|P09211|GSTP1_HUMAN	Glutathione S-transferase P		1.80951e+07	1.65541e+07	1.88292e+07	2.48755e+07	2.58038e+07	2.40993e+07	3.62469e+07	3.39057e+07	3.49815e+07	3.65236e+07	3.07222e+07	3.42571e+07	3.37488e+07	2.49164e+07	1.78005e+07	3.50317e+07	1.96801	2.24555e-06	0.000135754	TRUE	22	53	C:plasma membrane;C:TRAF2-GSTP1 complex;C:cytosol;C:vesicle;C:mitochondrion;C:nucleus;C:extracellular vesicular exosome;C:cytoplasm;C:intracellular;C:extracellular space	P:regulation of stress-activated MAPK cascade;P:negative regulation of interleukin-1 beta production;P:negative regulation of MAPK cascade;P:negative regulation of MAP kinase activity;P:negative regulation of I-kappaB kinase/NF-kappaB signaling;P:negative regulation of tumor necrosis factor-mediated signaling pathway;P:xenobiotic metabolic process;P:cellular response to lipopolysaccharide;P:negat…	F:kinase regulator activity;F:glutathione transferase activity;F:S-nitrosoglutathione binding;F:nitric oxide binding;F:JUN kinase binding;F:dinitrosyl-iron complex binding
P09382	sp|P09382|LEG1_HUMAN	Galectin-1		3.019e+07	2.88172e+07	2.92695e+07	3.4694e+07	3.33067e+07	3.91004e+07	2.69247e+07	3.18208e+07	3.08737e+07	2.42906e+07	2.16905e+07	2.08675e+07	2.22361e+07	3.56169e+07	2.942e+07	2.97954e+07	1.60176	0.000379761	0.00270097	TRUE	12	54	C:extracellular vesicular exosome;C:proteinaceous extracellular matrix;C:cell surface;C:cytoplasm;C:extracellular space;C:nucleus;C:intracellular	P:negative regulation of cell-substrate adhesion;P:positive regulation of I-kappaB kinase/NF-kappaB signaling;P:regulation of apoptotic process;P:T cell costimulation;P:negative regulation of neuron projection development;P:plasma cell differentiation;P:myoblast differentiation;P:response to axon injury;P:response to drug;P:cellular response to glucose stimulus;P:signal transduction;P:multicellul…	F:poly(A) RNA binding;F:signal transducer activity;F:galactoside binding;F:lactose binding
P09525	sp|P09525|ANXA4_HUMAN	Annexin A4		680799	641642	516356	842801	826324	940682	417563	554190	578465	717096	709270	744992	723625	868506	608724	511548	1.6978	0.00359847	0.0131866	TRUE	3	55	C:extracellular vesicular exosome;C:plasma membrane;C:perinuclear region of cytoplasm;C:cytoplasm;C:vesicle membrane;C:nuclear membrane;C:cell surface;C:nucleus	P:signal transduction;P:negative regulation of NF-kappaB transcription factor activity;P:negative regulation of apoptotic process;P:negative regulation of catalytic activity;P:epithelial cell differentiation;P:negative regulation of interleukin-8 secretion;P:regulation of transcription from RNA polymerase II promoter	F:calcium-dependent protein binding;F:calcium ion binding;F:calcium-dependent phospholipid binding;F:identical protein binding;F:NF-kappaB binding;F:phospholipase inhibitor activity
P09661	sp|P09661|RU2A_HUMAN	U2 small nuclear ribonucleoprotein A'		3.0935e+06	2.67342e+06	2.67385e+06	1.53476e+06	2.15266e+06	1.34069e+06	2.87663e+06	3.31675e+06	2.60823e+06	2.49912e+06	2.80797e+06	2.42126e+06	2.57083e+06	1.64228e+06	2.80684e+06	2.91954e+06	1.77773	0.00487455	0.0162079	TRUE	6	56	C:nucleoplasm;C:spliceosomal complex;C:small nuclear ribonucleoprotein complex;C:catalytic step 2 spliceosome;C:U2 snRNP	P:gene expression;P:mRNA splicing, via spliceosome;P:RNA splicing	F:poly(A) RNA binding
P10253	sp|P10253|LYAG_HUMAN	70 kDa lysosomal alpha-glucosidase		1.34023e+06	1.51899e+06	1.41032e+06	1.69114e+06	1.69148e+06	1.04071e+06	3.22388e+06	2.53942e+06	2.90289e+06	4.29433e+06	5.28066e+06	5.02623e+06	4.84851e+06	1.43855e+06	1.42129e+06	2.87507e+06	3.41135	4.02755e-05	0.000684112	TRUE	7	57	C:extracellular vesicular exosome;C:lysosomal membrane;C:membrane;C:lysosome	P:tissue development;P:neuromuscular process controlling posture;P:diaphragm contraction;P:locomotory behavior;P:cardiac muscle contraction;P:lysosome organization;P:heart morphogenesis;P:maltose metabolic process;P:neuromuscular process controlling balance;P:glycogen catabolic process;P:vacuolar sequestering;P:muscle cell cellular homeostasis;P:regulation of the force of heart contraction;P:gluc…	F:alpha-1,4-glucosidase activity;F:maltose alpha-glucosidase activity;F:carbohydrate binding
P10515	sp|P10515|ODP2_HUMAN	Dihydrolipoyllysine-residue acetyltransferase component of pyruvate dehydrogenase complex, mitochondrial		1.58232e+06	1.45494e+06	1.35847e+06	2.07387e+06	1.93631e+06	1.41875e+06	1.94761e+06	1.89863e+06	1.96128e+06	2.75488e+06	2.70416e+06	2.58874e+06	2.68168e+06	1.78602e+06	1.46239e+06	1.93565e+06	1.83377	0.000985874	0.00546789	TRUE	3	58	C:mitochondrial matrix;C:mitochondrial pyruvate dehydrogenase complex;C:mitochondrion	P:pyruvate metabolic process;P:tricarboxylic acid cycle;P:cellular metabolic process;P:small molecule metabolic process;P:regulation of acetyl-CoA biosynthetic process from pyruvate;P:glucose metabolic process	F:dihydrolipoyllysine-residue acetyltransferase activity
P11387	sp|P11387|TOP1_HUMAN	DNA topoisomerase 1		2.70092e+06	2.21497e+06	2.84727e+06	2.48121e+06	2.174e+06	2.41171e+06	1.04864e+06	1.41563e+06	1.82045e+06	1.66211e+06	1.13248e+06	1.38633e+06	1.37674e+06	2.35188e+06	2.57298e+06	1.39289e+06	1.86889	0.00458907	0.01557	TRUE	4	59	C:cytoplasmic mRNA processing body;C:nucleus;C:nucleoplasm;C:nucleolus;C:perikaryon;C:replication fork protection complex	P:phosphorylation;P:circadian rhythm;P:chromatin remodeling;P:programmed cell death;P:DNA topological change;P:embryonic cleavage;P:viral process;P:response to drug;P:circadian regulation of gene expression;P:DNA replication;P:chromosome segregation	F:poly(A) RNA binding;F:DNA binding;F:DNA topoisomerase type II (ATP-hydrolyzing) activity;F:chromatin binding;F:DNA topoisomerase type I activity;F:core promoter sequence-specific DNA binding
P11586	sp|P11586|C1TC_HUMAN	C-1-tetrahydrofolate synthase, cytoplasmic, N-terminally processed		8.55725e+06	9.31457e+06	9.84714e+06	7.12678e+06	6.91331e+06	6.81685e+06	6.39582e+06	6.21052e+06	5.89828e+06	6.39331e+06	5.78349e+06	5.01087e+06	5.7009e+06	6.95112e+06	9.22435e+06	6.16477e+06	1.61805	0.000234033	0.00189308	TRUE	13	60	C:membrane;C:mitochondrion;C:cytosol;C:extracellular vesicular exosome	P:one-carbon metabolic process;P:tetrahydrofolate interconversion;P:histidine biosynthetic process;P:folic acid-containing compound biosynthetic process;P:water-soluble vitamin metabolic process;P:methionine biosynthetic process;P:purine nucleotide biosynthetic process;P:vitamin metabolic process;P:small molecule metabolic process;P:folic acid metabolic process	F:methenyltetrahydrofolate cyclohydrolase activity;F:methylenetetrahydrofolate dehydrogenase (NADP+) activity;F:ATP binding;F:formate-tetrahydrofolate ligase activity;F:methylenetetrahydrofolate dehydrogenase [NAD(P)+] activity
P12081	sp|P12081|SYHC_HUMAN	Histidine--tRNA ligase, cytoplasmic		5.99891e+06	5.82551e+06	6.47531e+06	4.78377e+06	5.50273e+06	6.07721e+06	4.02682e+06	4.33489e+06	4.18702e+06	3.86839e+06	4.03397e+06	3.81948e+06	3.90621e+06	5.42856e+06	6.09381e+06	4.18101e+06	1.56003	0.000150035	0.00147056	TRUE	10	61	C:cytoplasm;C:cytosol	P:histidyl-tRNA aminoacylation;P:tRNA aminoacylation for protein translation;P:translation;P:gene expression	F:ATP binding;F:histidine-tRNA ligase activity
P12235	sp|P12235|ADT1_HUMAN	ADP/ATP translocase 1		721292	718530	653593	754125	712809	439425	926746	991928	999372	1.17354e+06	1.17368e+06	1.09057e+06	1.14525e+06	618159	697088	972126	1.85267	0.00393134	0.0139624	TRUE	2	62	C:mitochondrion;C:integral component of plasma membrane;C:mitochondrial inner membrane;C:nucleus	P:small molecule metabolic process;P:energy reserve metabolic process;P:adenine transport;P:regulation of insulin secretion;P:apoptotic mitochondrial changes;P:viral process;P:generation of precursor metabolites and energy;P:negative regulation of necroptotic process;P:transport;P:mitochondrial genome maintenance	F:adenine transmembrane transporter activity
P12268	sp|P12268|IMDH2_HUMAN	Inosine-5'-monophosphate dehydrogenase 2		3.00995e+06	3.31862e+06	2.97871e+06	2.69123e+06	2.68936e+06	3.81801e+06	2.15087e+06	2.82492e+06	2.35613e+06	1.98726e+06	2.1315e+06	2.01185e+06	2.04258e+06	3.02329e+06	3.09871e+06	2.42814e+06	1.51706	0.0118289	0.0310306	TRUE	6	63	C:membrane;C:peroxisomal membrane;C:extracellular vesicular exosome;C:cytosol;C:cytoplasm;C:nucleus	P:cellular response to interleukin-4;P:purine nucleobase metabolic process;P:protein homotetramerization;P:retina development in camera-type eye;P:GMP biosynthetic process;P:purine ribonucleoside monophosphate biosynthetic process;P:small molecule metabolic process;P:nucleobase-containing small molecule metabolic process;P:lymphocyte proliferation	F:IMP dehydrogenase activity;F:metal ion binding;F:DNA binding;F:RNA binding;F:nucleotide binding
P13639	sp|P13639|EF2_HUMAN	Elongation factor 2		1.01583e+08	9.28478e+07	9.82952e+07	8.79402e+07	9.12141e+07	1.10902e+08	6.9588e+07	7.65988e+07	7.25143e+07	4.85365e+07	4.87791e+07	4.79485e+07	4.84201e+07	9.61752e+07	9.75083e+07	7.28439e+07	2.0138	6.04222e-06	0.00024352	TRUE	43	64	C:aggresome;C:membrane;C:polysome;C:plasma membrane;C:cytoplasm;C:extracellular vesicular exosome;C:cytosol;C:ribonucleoprotein complex;C:nucleus	P:pathogenesis;P:translation;P:gene expression;P:peptidyl-diphthamide biosynthetic process from peptidyl-histidine;P:positive regulation of translation;P:post-translational protein modification;P:hematopoietic progenitor cell differentiation;P:cellular protein metabolic process;P:translational elongation	F:translation elongation factor activity;F:protein kinase binding;F:poly(A) RNA binding;F:GTPase activity;F:GTP binding
P13674	sp|P13674|P4HA1_HUMAN	Prolyl 4-hydroxylase subunit alpha-1		370564	321496	383171	345673	368422	257611	552152	690784	734673	882870	1.19538e+06	995496	1.01659e+06	320129	357391	654383	3.17557	4.18189e-05	0.000684112	TRUE	4	65	C:intracellular membrane-bounded organelle;C:mitochondrion;C:endoplasmic reticulum;C:procollagen-proline 4-dioxygenase complex;C:endoplasmic reticulum lumen;C:membrane	P:collagen fibril organization;P:peptidyl-proline hydroxylation to 4-hydroxy-L-proline	F:procollagen-proline 4-dioxygenase activity;F:L-ascorbic acid binding;F:iron ion binding;F:oxidoreductase activity, acting on single donors with incorporation of molecular oxygen, incorporation of two atoms of oxygen
P13797	sp|P13797|PLST_HUMAN	Plastin-3		2.5133e+06	2.29856e+06	2.19805e+06	3.66647e+06	4.02355e+06	3.7724e+06	2.55003e+06	2.80915e+06	2.10065e+06	3.00593e+06	3.39725e+06	2.76184e+06	3.04393e+06	3.81791e+06	2.33299e+06	2.46883e+06	1.63649	0.00115287	0.00607379	TRUE	7	66	C:cytoplasm	P:bone development	F:calcium ion binding
P13804	sp|P13804|ETFA_HUMAN	Electron transfer flavoprotein subunit alpha, mitochondrial		5.31674e+06	5.21196e+06	5.68111e+06	6.11398e+06	5.80226e+06	4.38662e+06	7.3987e+06	7.58392e+06	7.48248e+06	9.18395e+06	9.29117e+06	9.45715e+06	9.31008e+06	5.37878e+06	5.39958e+06	7.48799e+06	1.73089	0.000200045	0.0017178	TRUE	9	67	C:mitochondrion;C:extracellular vesicular exosome;C:mitochondrial matrix	P:cellular metabolic process;P:respiratory electron transport chain;P:small molecule metabolic process	F:electron carrier activity;F:flavin adenine dinucleotide binding;F:oxidoreductase activity
P16278	sp|P16278|BGAL_HUMAN	Beta-galactosidase		860475	847200	873776	1.0725e+06	1.1009e+06	341465	1.75198e+06	1.6209e+06	1.95951e+06	1.66552e+06	1.76495e+06	1.89389e+06	1.77233e+06	738749	860415	1.77206e+06	2.3991	0.0224599	0.0504589	TRUE	4	68	C:vacuole;C:perinuclear region of cytoplasm;C:cytoplasm;C:lysosomal lumen;C:Golgi apparatus;C:extracellular vesicular exosome	P:pathogenesis;P:sphingolipid metabolic process;P:galactose catabolic process;P:carbohydrate metabolic process;P:protein N-linked glycosylation via asparagine;P:glycosaminoglycan metabolic process;P:small molecule metabolic process;P:glycosaminoglycan catabolic process;P:glycosphingolipid metabolic process;P:cellular protein metabolic process;P:dolichol-linked oligosaccharide biosynthetic process…	F:beta-galactosidase activity;F:galactoside binding
P16615	sp|P16615|AT2A2_HUMAN	Sarcoplasmic/endoplasmic reticulum calcium ATPase 2		1.33138e+06	1.75696e+06	1.59753e+06	1.78437e+06	1.86381e+06	1.82859e+06	702887	724348	885017	1.07521e+06	1.43867e+06	1.03458e+06	1.1697e+06	1.8253e+06	1.55181e+06	766646	2.38089	0.000196022	0.00171519	TRUE	5	69	C:longitudinal sarcoplasmic reticulum;C:calcium ion-transporting ATPase complex;C:integral component of plasma membrane;C:sarcoplasmic reticulum membrane;C:platelet dense tubular network membrane;C:sarcoplasmic reticulum;C:membrane;C:endoplasmic reticulum membrane;C:endoplasmic reticulum	P:regulation of the force of heart contraction;P:regulation of cardiac muscle cell membrane potential;P:transmembrane transport;P:sarcoplasmic reticulum calcium ion transport;P:regulation of cardiac muscle contraction by calcium ion signaling;P:blood coagulation;P:cellular calcium ion homeostasis;P:relaxation of cardiac muscle;P:epidermis development;P:cell adhesion;P:calcium ion transport from c…	F:ATP binding;F:protein C-terminus binding;F:metal ion binding;F:enzyme binding;F:calcium ion binding;F:calcium-transporting ATPase activity;F:S100 protein binding;F:calcium-transporting ATPase activity involved in regulation of cardiac muscle cell membrane potential
P16949	sp|P16949|STMN1_HUMAN	Stathmin		1.32469e+07	1.27839e+07	1.31014e+07	9.93315e+06	9.70388e+06	1.24098e+07	9.5908e+06	7.6899e+06	8.38862e+06	7.55278e+06	7.72355e+06	8.00304e+06	7.75758e+06	1.06153e+07	1.30426e+07	8.52096e+06	1.68128	0.000427305	0.00291444	TRUE	3	70	C:membrane;C:cytosol;C:neuron projection;C:intracellular;C:microtubule;C:extracellular vesicular exosome;C:cytoplasm	P:axonogenesis;P:brain development;P:microtubule depolymerization;P:regulation of cytoskeleton organization;P:intracellular signal transduction;P:neuron projection development;P:negative regulation of microtubule polymerization;P:positive regulation of cellular component movement;P:mitotic spindle organization;P:signal transduction;P:response to virus	F:tubulin binding;F:signal transducer activity
P17096	sp|P17096|HMGA1_HUMAN	High mobility group protein HMG-I/HMG-Y		5.06321e+06	3.76591e+06	4.1136e+06	4.20289e+06	3.95124e+06	2.51243e+06	2.82644e+06	2.73284e+06	2.51139e+06	4.18906e+06	4.57282e+06	4.32777e+06	4.36035e+06	3.46837e+06	4.28061e+06	2.68693e+06	1.6228	0.0219435	0.049634	TRUE	5	71	C:cytosol;C:nucleoplasm;C:nucleus;C:focal adhesion;C:senescence-associated heterochromatin focus;C:transcription factor complex	P:establishment of integrated proviral latency;P:viral process;P:base-excision repair;P:positive regulation of transcription, DNA-templated;P:transcription, DNA-templated;P:regulation of transcription, DNA-templated;P:oncogene-induced cell senescence;P:negative regulation of transcription, DNA-templated;P:negative regulation of cell proliferation;P:response to virus;P:senescence-associated hetero…	F:retinoic acid receptor binding;F:enzyme binding;F:retinoid X receptor binding;F:DNA-(apurinic or apyrimidinic site) lyase activity;F:DNA binding;F:peroxisome proliferator activated receptor binding;F:ligand-dependent nuclear receptor transcription coactivator activity;F:AT DNA binding;F:transcription factor binding;F:5'-deoxyribose-5-phosphate lyase activity
P17174	sp|P17174|AATC_HUMAN	Aspartate aminotransferase, cytoplasmic		7.52085e+06	7.22416e+06	7.79465e+06	8.08621e+06	8.64347e+06	6.20661e+06	3.92344e+06	4.43071e+06	4.16254e+06	4.98147e+06	4.71951e+06	4.61028e+06	4.7679e+06	7.57e+06	7.5096e+06	4.16709e+06	1.81662	9.92628e-05	0.00111881	TRUE	8	72	C:axon terminus;C:nucleus;C:cytoplasm;C:lysosome;C:cytosol;C:extracellular vesicular exosome	P:gluconeogenesis;P:cellular response to insulin stimulus;P:pathogenesis;P:response to glucocorticoid;P:fatty acid homeostasis;P:2-oxoglutarate metabolic process;P:polyamine metabolic process;P:L-methionine biosynthetic process from methylthioadenosine;P:glutamate catabolic process to 2-oxoglutarate;P:aspartate metabolic process;P:glycerol biosynthetic process;P:small molecule metabolic process;P…	F:carboxylic acid binding;F:pyridoxal phosphate binding;F:phosphatidylserine decarboxylase activity;F:L-cysteine:2-oxoglutarate aminotransferase activity;F:L-aspartate:2-oxoglutarate aminotransferase activity;F:L-phenylalanine:2-oxoglutarate aminotransferase activity
P17655	sp|P17655|CAN2_HUMAN	Calpain-2 catalytic subunit		6.665e+06	6.04531e+06	6.2227e+06	9.12304e+06	8.95194e+06	7.86143e+06	3.59537e+06	3.4527e+06	2.50614e+06	7.31041e+06	6.90211e+06	6.22567e+06	6.79782e+06	8.62686e+06	6.30569e+06	3.14511e+06	2.74294	3.28189e-05	0.000632597	TRUE	12	73	C:endoplasmic reticulum;C:plasma membrane;C:perinuclear endoplasmic reticulum;C:nucleus;C:Golgi apparatus;C:cytosol;C:cytoplasm;C:chromatin;C:pseudopodium;C:focal adhesion;C:membrane raft;C:extracellular vesicular exosome;C:dendrite;C:cortical actin cytoskeleton	P:myoblast fusion;P:regulation of cytoskeleton organization;P:cellular response to amino acid stimulus;P:proteolysis involved in cellular protein catabolic process;P:protein autoprocessing;P:proteolysis;P:blastocyst development;P:response to hypoxia	F:cytoskeletal protein binding;F:cysteine-type peptidase activity;F:calcium ion binding;F:calcium-dependent cysteine-type endopeptidase activity
P17858	sp|P17858|K6PL_HUMAN	ATP-dependent 6-phosphofructokinase, liver type		2.57384e+06	2.02991e+06	2.18769e+06	2.78907e+06	2.54908e+06	2.34169e+06	2.79514e+06	3.3528e+06	3.25065e+06	3.82808e+06	3.44174e+06	3.77476e+06	3.67747e+06	2.55343e+06	2.25259e+06	3.12316e+06	1.63256	0.000964413	0.00545817	TRUE	7	74	C:cytosol;C:membrane;C:extracellular vesicular exosome;C:6-phosphofructokinase complex	P:protein oligomerization;P:glycolytic process;P:pathogenesis;P:fructose 6-phosphate metabolic process;P:small molecule metabolic process;P:protein homotetramerization;P:carbohydrate phosphorylation;P:carbohydrate metabolic process;P:negative regulation of insulin secretion;P:fructose 1,6-bisphosphate metabolic process;P:response to glucose;P:glucose metabolic process	F:ATP binding;F:fructose-6-phosphate binding;F:metal ion binding;F:identical protein binding;F:6-phosphofructokinase activity;F:kinase binding;F:fructose binding
P17931	sp|P17931|LEG3_HUMAN	Galectin-3		2.00959e+07	1.63943e+07	1.83051e+07	2.09992e+07	2.21216e+07	1.0343e+07	5.64966e+07	6.30155e+07	5.6077e+07	5.38733e+07	5.64443e+07	5.17775e+07	5.39981e+07	1.68742e+07	1.82022e+07	5.84455e+07	3.46361	0.000141296	0.00142366	TRUE	14	75	C:extracellular space;C:immunological synapse;C:cytoplasm;C:nucleus;C:membrane;C:proteinaceous extracellular matrix;C:external side of plasma membrane;C:plasma membrane;C:spliceosomal complex;C:mitochondrial inner membrane;C:extracellular vesicular exosome	P:negative regulation of extrinsic apoptotic signaling pathway;P:epithelial cell differentiation;P:negative regulation of endocytosis;P:mononuclear cell migration;P:extracellular matrix organization;P:macrophage chemotaxis;P:mRNA processing;P:positive regulation of mononuclear cell migration;P:monocyte chemotaxis;P:negative regulation of T cell activation via T cell receptor contact with antigen …	F:laminin binding;F:poly(A) RNA binding;F:IgE binding;F:chemoattractant activity;F:carbohydrate binding
P17987	sp|P17987|TCPA_HUMAN	T-complex protein 1 subunit alpha		6.33483e+06	6.45832e+06	5.81668e+06	3.82861e+06	3.77197e+06	5.74651e+06	5.03256e+06	5.63227e+06	4.07173e+06	3.46969e+06	3.17628e+06	2.84193e+06	3.15215e+06	4.36185e+06	6.19693e+06	4.86875e+06	1.96594	0.00482021	0.0160674	TRUE	9	76	C:centrosome;C:nuclear heterochromatin;C:cell body;C:Golgi apparatus;C:chaperonin-containing T-complex;C:acrosomal vesicle;C:pericentriolar material;C:cytosol;C:extracellular vesicular exosome;C:zona pellucida receptor complex;C:microtubule	P:'de novo' posttranslational protein folding;P:translocation of peptides or proteins into host cell cytoplasm;P:tubulin complex assembly;P:binding of sperm to zona pellucida;P:cellular protein metabolic process;P:protein folding;P:regulation of macrophage apoptotic process;P:toxin transport	F:poly(A) RNA binding;F:ATP binding;F:unfolded protein binding;F:ubiquitin protein ligase binding
P18206	sp|P18206|VINC_HUMAN	Vinculin		2.55437e+07	2.45405e+07	2.56513e+07	2.10259e+07	2.16151e+07	2.148e+07	1.29542e+07	1.43011e+07	1.38256e+07	1.21774e+07	1.38357e+07	1.33342e+07	1.30971e+07	2.13721e+07	2.52402e+07	1.36822e+07	1.92716	1.51121e-07	2.51238e-05	TRUE	20	77	C:adherens junction;C:cytosol;C:extracellular region;C:cytoskeleton;C:vesicle;C:cell-substrate junction;C:plasma membrane;C:focal adhesion;C:actin cytoskeleton;C:fascia adherens;C:extracellular vesicular exosome;C:costamere;C:cell-cell adherens junction;C:cell-cell junction;C:protein complex	P:blood coagulation;P:lamellipodium assembly;P:adherens junction assembly;P:platelet activation;P:epithelial cell-cell adhesion;P:morphogenesis of an epithelium;P:muscle contraction;P:protein localization to cell surface;P:apical junction assembly;P:negative regulation of cell migration;P:axon extension;P:movement of cell or subcellular component;P:platelet aggregation;P:cell-matrix adhesion;P:pl…	F:cadherin binding;F:dystroglycan binding;F:alpha-catenin binding;F:beta-catenin binding;F:actin binding;F:structural molecule activity
P19367	sp|P19367|HXK1_HUMAN	Hexokinase-1		3.92665e+06	3.25786e+06	3.16186e+06	3.15106e+06	3.38801e+06	1.78171e+06	4.46934e+06	5.95374e+06	5.11634e+06	5.94087e+06	7.84585e+06	6.31956e+06	6.65363e+06	2.6694e+06	3.43267e+06	5.14436e+06	2.49256	0.00317317	0.0121975	TRUE	10	78	C:membrane raft;C:cytosol;C:sperm principal piece;C:mitochondrial outer membrane;C:mitochondrion	P:glucose transport;P:small molecule metabolic process;P:glucose 6-phosphate metabolic process;P:hexose transport;P:hexose metabolic process;P:cellular glucose homeostasis;P:carbohydrate metabolic process;P:carbohydrate phosphorylation;P:pathogenesis;P:transmembrane transport;P:glycolytic process	F:glucokinase activity;F:mannokinase activity;F:hexokinase activity;F:ATP binding;F:fructokinase activity
P20042	sp|P20042|IF2B_HUMAN	Eukaryotic translation initiation factor 2 subunit 2		3.26465e+06	3.44362e+06	3.47184e+06	3.11945e+06	3.1767e+06	2.84066e+06	2.15325e+06	2.19644e+06	2.18759e+06	2.39072e+06	2.22416e+06	2.26355e+06	2.29172e+06	3.04199e+06	3.39211e+06	2.17901e+06	1.55672	1.74421e-06	0.00011599	TRUE	3	79	C:cytoplasm;C:cytosol;C:eukaryotic translation initiation factor 2 complex	P:cellular protein metabolic process;P:male germ cell proliferation;P:male gonad development;P:gene expression;P:in utero embryonic development;P:translation;P:translational initiation	F:translation initiation factor activity;F:poly(A) RNA binding;F:translation factor activity, nucleic acid binding;F:metal ion binding;F:RNA binding
P21589	sp|P21589|5NTD_HUMAN	5'-nucleotidase		870255	997949	901509	871471	903420	1.16307e+06	227128	444189	326777	675152	694750	543177	633953	971068	921669	320649	3.02844	0.000490449	0.00326814	TRUE	3	80	C:cytoplasm;C:anchored component of membrane;C:membrane;C:cell surface;C:plasma membrane;C:extracellular vesicular exosome	P:pyrimidine nucleobase metabolic process;P:dephosphorylation;P:purine nucleobase metabolic process;P:negative regulation of inflammatory response;P:nucleobase-containing small molecule metabolic process;P:DNA metabolic process;P:pyrimidine nucleoside catabolic process;P:small molecule metabolic process;P:AMP catabolic process;P:adenosine biosynthetic process;P:purine nucleotide catabolic process	F:5'-nucleotidase activity;F:nucleotide binding;F:metal ion binding
P21796	sp|P21796|VDAC1_HUMAN	Voltage-dependent anion-selective channel protein 1		4.01695e+07	4.14054e+07	4.11562e+07	5.09721e+07	4.85177e+07	3.5784e+07	4.74228e+07	4.46406e+07	4.66174e+07	7.52736e+07	7.18864e+07	7.44237e+07	7.38471e+07	4.4563e+07	4.09069e+07	4.6212e+07	1.80525	0.000321321	0.00234812	TRUE	30	81	C:mitochondrion;C:pore complex;C:mitochondrial nucleoid;C:mitochondrial outer membrane;C:mitochondrial inner membrane;C:nucleus;C:plasma membrane;C:extracellular vesicular exosome;C:membrane	P:apoptotic process;P:neuron-neuron synaptic transmission;P:anion transport;P:behavioral fear response;P:learning;P:epithelial cell differentiation;P:viral process	F:protein kinase binding;F:voltage-gated anion channel activity;F:porin activity
P21953	sp|P21953|ODBB_HUMAN	2-oxoisovalerate dehydrogenase subunit beta, mitochondrial		329184	312626	294448	419886	388052	216650	540312	559252	630565	680090	897631	866477	808737	328040	311763	575432	2.59408	0.00106758	0.00581921	TRUE	3	82	C:mitochondrial alpha-ketoglutarate dehydrogenase complex;C:mitochondrion;C:mitochondrial matrix	P:branched-chain amino acid catabolic process;P:small molecule metabolic process;P:response to glucocorticoid;P:cellular nitrogen compound metabolic process;P:response to cAMP;P:response to nutrient	F:alpha-ketoacid dehydrogenase activity;F:3-methyl-2-oxobutanoate dehydrogenase (2-methylpropanoyl-transferring) activity;F:carboxy-lyase activity
P21980	sp|P21980|TGM2_HUMAN	Protein-glutamine gamma-glutamyltransferase 2		2.04086e+07	2.14875e+07	2.06733e+07	5.13498e+06	4.85822e+06	6.28183e+06	1.69473e+07	1.74855e+07	1.6646e+07	4.72538e+06	6.82658e+06	4.85098e+06	5.38877e+06	5.39139e+06	2.08514e+07	1.70227e+07	3.86942	9.96633e-07	7.79719e-05	TRUE	16	83	C:focal adhesion;C:extracellular vesicular exosome;C:cytosol;C:plasma membrane;C:mitochondrion	P:positive regulation of smooth muscle cell proliferation;P:positive regulation of cytosolic calcium ion concentration involved in phospholipase C-activating G-protein coupled signaling pathway;P:isopeptide cross-linking via N6-(L-isoglutamyl)-L-lysine;P:salivary gland cavitation;P:blood vessel remodeling;P:apoptotic cell clearance;P:branching involved in salivary gland morphogenesis;P:positive r…	F:GTP binding;F:protein-glutamine gamma-glutamyltransferase activity;F:metal ion binding
P22102	sp|P22102|PUR2_HUMAN	Phosphoribosylglycinamide formyltransferase		5.95076e+06	5.355e+06	5.73559e+06	5.69509e+06	5.67883e+06	6.86669e+06	3.24404e+06	3.40809e+06	3.4358e+06	3.33001e+06	3.96555e+06	3.52023e+06	3.59561e+06	6.05576e+06	5.67505e+06	3.36157e+06	1.80147	2.01301e-05	0.000446218	TRUE	12	84	C:extracellular vesicular exosome;C:cytosol	P:response to organic substance;P:brainstem development;P:nucleobase-containing small molecule metabolic process;P:small molecule metabolic process;P:purine ribonucleoside monophosphate biosynthetic process;P:cerebellum development;P:cerebral cortex development;P:purine nucleobase metabolic process;P:tetrahydrofolate biosynthetic process;P:response to inorganic substance;P:purine nucleobase biosy…	F:phosphoribosylglycinamide formyltransferase activity;F:phosphoribosylformylglycinamidine cyclo-ligase activity;F:phosphoribosylamine-glycine ligase activity;F:ATP binding;F:metal ion binding;F:methyltransferase activity
P22570	sp|P22570|ADRO_HUMAN	NADPH:adrenodoxin oxidoreductase, mitochondrial		495650	663713	607080	1.35178e+06	1.55883e+06	578203	1.12326e+06	1.15883e+06	1.0358e+06	2.49531e+06	2.1498e+06	2.62869e+06	2.41595e+06	1.06806e+06	584521	1.10474e+06	4.1332	0.00216272	0.00958807	TRUE	4	85	C:mitochondrion;C:mitochondrial matrix	P:steroid metabolic process;P:sterol metabolic process;P:xenobiotic metabolic process;P:cholesterol metabolic process;P:oxidation-reduction process;P:ubiquinone biosynthetic process;P:C21-steroid hormone biosynthetic process;P:small molecule metabolic process;P:steroid biosynthetic process;P:generation of precursor metabolites and energy	F:NADPH-adrenodoxin reductase activity;F:ferredoxin-NADP+ reductase activity
P23381	sp|P23381|SYWC_HUMAN	T1-TrpRS		2.94601e+07	2.53714e+07	2.86128e+07	3.42479e+07	3.67411e+07	1.9291e+07	4.8529e+07	4.81459e+07	5.13436e+07	4.48545e+07	3.91328e+07	4.40617e+07	4.26059e+07	2.89543e+07	2.77575e+07	4.93192e+07	1.77679	0.0124082	0.0321068	TRUE	26	86	C:extracellular vesicular exosome;C:nucleus;C:cytosol;C:cytoplasm	P:translation;P:negative regulation of cell proliferation;P:angiogenesis;P:gene expression;P:regulation of angiogenesis;P:tRNA aminoacylation for protein translation;P:tryptophanyl-tRNA aminoacylation	F:tryptophan-tRNA ligase activity;F:ATP binding
P24534	sp|P24534|EF1B_HUMAN	Elongation factor 1-beta		1.08172e+07	1.0235e+07	1.05486e+07	1.19669e+07	1.16519e+07	1.4112e+07	8.24934e+06	7.99012e+06	7.71931e+06	7.32017e+06	7.91156e+06	7.95363e+06	7.72294e+06	1.25311e+07	1.05309e+07	7.98332e+06	1.62258	2.70368e-05	0.000553215	TRUE	9	87	C:eukaryotic translation elongation factor 1 complex;C:cytosol;C:cytoplasm	P:cellular protein metabolic process;P:translational elongation;P:translation;P:gene expression	F:translation elongation factor activity
P24752	sp|P24752|THIL_HUMAN	Acetyl-CoA acetyltransferase, mitochondrial		4.26483e+06	3.34213e+06	3.25553e+06	6.06341e+06	5.3054e+06	4.176e+06	8.56324e+06	7.71467e+06	8.0864e+06	9.72282e+06	1.1363e+07	9.8256e+06	1.02773e+07	5.12151e+06	3.59348e+06	8.11404e+06	2.86	4.10045e-05	0.000684112	TRUE	11	88	C:extracellular vesicular exosome;C:mitochondrion;C:mitochondrial inner membrane;C:mitochondrial matrix	P:adipose tissue development;P:branched-chain amino acid catabolic process;P:cellular lipid metabolic process;P:response to starvation;P:cellular nitrogen compound metabolic process;P:ketone body catabolic process;P:brain development;P:ketone body biosynthetic process;P:response to organic cyclic compound;P:response to hormone;P:cellular ketone body metabolic process;P:protein homooligomerization…	F:acetyl-CoA C-acetyltransferase activity;F:coenzyme binding;F:metal ion binding
P25685	sp|P25685|DNJB1_HUMAN	DnaJ homolog subfamily B member 1		2.4571e+06	2.59892e+06	2.44517e+06	2.17306e+06	2.11829e+06	2.08815e+06	1.58589e+06	1.90297e+06	1.70605e+06	1.45974e+06	1.30724e+06	1.15228e+06	1.30036e+06	2.12621e+06	2.49944e+06	1.72676e+06	1.92212	3.71278e-05	0.000676439	TRUE	4	89	C:nucleolus;C:cytosol;C:extracellular vesicular exosome;C:nucleus;C:nucleoplasm	P:chaperone mediated protein folding requiring cofactor;P:positive regulation of ATPase activity;P:response to unfolded protein;P:chaperone cofactor-dependent protein refolding;P:cellular response to heat;P:negative regulation of inclusion body assembly;P:regulation of cellular response to heat	F:Hsp70 protein binding;F:chaperone binding;F:unfolded protein binding;F:ATPase activator activity;F:ATPase binding
P25705	sp|P25705|ATPA_HUMAN	ATP synthase subunit alpha, mitochondrial		7.12601e+07	7.01477e+07	6.90034e+07	8.12442e+07	7.55145e+07	5.57604e+07	9.54557e+07	9.17441e+07	9.29652e+07	1.0717e+08	1.12346e+08	1.06795e+08	1.08741e+08	6.99385e+07	7.0131e+07	9.33756e+07	1.55481	0.00152599	0.007573	TRUE	36	90	C:mitochondrial inner membrane;C:extracellular vesicular exosome;C:mitochondrial proton-transporting ATP synthase complex;C:membrane;C:proton-transporting ATP synthase complex, catalytic core F(1);C:mitochondrion;C:plasma membrane;C:mitochondrial matrix	P:negative regulation of endothelial cell proliferation;P:respiratory electron transport chain;P:embryo development;P:small molecule metabolic process;P:ATP hydrolysis coupled proton transport;P:mitochondrial ATP synthesis coupled proton transport;P:lipid metabolic process;P:cellular metabolic process;P:ATP biosynthetic process	F:ATP binding;F:proton-transporting ATP synthase activity, rotational mechanism;F:poly(A) RNA binding;F:MHC class I protein binding;F:proton-transporting ATPase activity, rotational mechanism;F:transmembrane transporter activity
P26447	sp|P26447|S10A4_HUMAN	Protein S100-A4		3.01121e+07	3.15087e+07	3.47689e+07	1.75034e+07	1.9335e+07	2.16722e+07	2.71238e+07	5.27941e+07	4.14463e+07	2.21081e+07	1.90591e+07	1.74028e+07	1.94278e+07	1.94293e+07	3.20716e+07	3.90068e+07	2.00778	0.00387491	0.0139058	TRUE	12	91	C:extracellular space;C:extracellular vesicular exosome;C:nucleus;C:perinuclear region of cytoplasm;C:neuron projection	P:epithelial to mesenchymal transition;P:positive regulation of I-kappaB kinase/NF-kappaB signaling	F:calcium ion binding;F:poly(A) RNA binding;F:RAGE receptor binding
P26639	sp|P26639|SYTC_HUMAN	Threonine--tRNA ligase, cytoplasmic		2.46135e+06	2.19419e+06	2.14453e+06	2.66301e+06	2.84436e+06	2.4369e+06	1.66595e+06	1.48189e+06	1.54596e+06	1.90657e+06	1.91704e+06	2.09105e+06	1.96977e+06	2.64281e+06	2.26253e+06	1.56276e+06	1.69112	6.87088e-05	0.000854044	TRUE	4	92	C:cytoplasm;C:actin cytoskeleton;C:cytosol;C:extracellular vesicular exosome	P:threonyl-tRNA aminoacylation;P:tRNA aminoacylation for protein translation;P:translation;P:gene expression	F:threonine-tRNA ligase activity;F:protein homodimerization activity;F:ATP binding
P27816	sp|P27816|MAP4_HUMAN	Microtubule-associated protein 4		2.46637e+06	2.54547e+06	2.77742e+06	2.71359e+06	3.08974e+06	2.77466e+06	2.40549e+06	2.15467e+06	2.01322e+06	1.76595e+06	1.80461e+06	1.87575e+06	1.81487e+06	2.85469e+06	2.59312e+06	2.1852e+06	1.57294	0.000153038	0.00148426	TRUE	3	93	C:microtubule;C:extracellular vesicular exosome;C:microtubule associated complex;C:cytoplasm;C:plasma membrane;C:mitotic spindle;C:microtubule cytoskeleton	P:mitotic spindle organization;P:cell division;P:establishment of spindle orientation;P:microtubule sliding	F:structural molecule activity;F:poly(A) RNA binding
P29692	sp|P29692|EF1D_HUMAN	Elongation factor 1-delta		6.0403e+06	5.67168e+06	6.11547e+06	7.24194e+06	7.60966e+06	9.83873e+06	4.79786e+06	5.10949e+06	4.90481e+06	4.74981e+06	4.70946e+06	4.55757e+06	4.67154e+06	8.1543e+06	5.93927e+06	4.9357e+06	1.74553	0.000201089	0.0017178	TRUE	5	94	C:nucleolus;C:eukaryotic translation elongation factor 1 complex;C:nucleus;C:cytoplasm;C:cytosol	P:signal transduction;P:positive regulation of I-kappaB kinase/NF-kappaB signaling;P:transcription, DNA-templated;P:translational elongation;P:gene expression;P:cellular protein metabolic process;P:regulation of cell death;P:regulation of transcription, DNA-templated;P:mRNA transcription;P:cellular response to ionizing radiation;P:translation	F:translation elongation factor activity;F:translation factor activity, nucleic acid binding;F:signal transducer activity;F:heat shock protein binding;F:activating transcription factor binding;F:DNA binding
P30042	sp|P30042|ES1_HUMAN	ES1 protein homolog, mitochondrial		2.16221e+06	1.85585e+06	2.24983e+06	2.97139e+06	3.02458e+06	1.91694e+06	3.02244e+06	2.39255e+06	2.27285e+06	5.46472e+06	3.82203e+06	4.43629e+06	4.52509e+06	2.58272e+06	2.08223e+06	2.54251e+06	2.17319	0.00428796	0.0148515	TRUE	8	95	C:mitochondrion	NA	NA
P30044	sp|P30044|PRDX5_HUMAN	Peroxiredoxin-5, mitochondrial		1.64254e+07	1.54106e+07	1.62363e+07	2.69533e+07	2.7308e+07	1.4253e+07	2.94388e+07	2.76453e+07	2.93877e+07	3.74939e+07	3.91796e+07	3.68797e+07	3.78387e+07	2.18912e+07	1.6018e+07	2.88117e+07	2.36227	0.00283353	0.0113171	TRUE	10	96	C:extracellular vesicular exosome;C:peroxisome;C:cytosol;C:extracellular space;C:cytoplasmic vesicle;C:intracellular membrane-bounded organelle;C:nucleus;C:peroxisomal matrix;C:mitochondrial matrix;C:cytoplasm;C:mitochondrion;C:perinuclear region of cytoplasm	P:regulation of apoptosis involved in tissue homeostasis;P:negative regulation of transcription from RNA polymerase III promoter;P:positive regulation of collagen biosynthetic process;P:hydrogen peroxide catabolic process;P:negative regulation of oxidoreductase activity;P:NADPH oxidation;P:response to oxidative stress;P:negative regulation of cysteine-type endopeptidase activity involved in apopt…	F:protein dimerization activity;F:peroxidase activity;F:peroxynitrite reductase activity;F:antioxidant activity;F:cysteine-type endopeptidase inhibitor activity involved in apoptotic process;F:RNA polymerase III regulatory region DNA binding;F:receptor binding;F:peroxiredoxin activity
P30046	sp|P30046|DOPD_HUMAN	D-dopachrome decarboxylase		6.40815e+06	6.39137e+06	6.94873e+06	6.16039e+06	6.29786e+06	5.2378e+06	9.64122e+06	9.68886e+06	9.18354e+06	7.52495e+06	7.07044e+06	7.16738e+06	7.25165e+06	5.87918e+06	6.57775e+06	9.50178e+06	1.61618	5.87126e-05	0.000805028	TRUE	5	97	C:cytoplasm;C:extracellular vesicular exosome	P:melanin biosynthetic process	F:dopachrome isomerase activity;F:D-dopachrome decarboxylase activity
P30048	sp|P30048|PRDX3_HUMAN	Thioredoxin-dependent peroxide reductase, mitochondrial		1.63913e+07	1.53166e+07	1.65695e+07	1.43748e+07	1.39069e+07	1.01681e+07	1.45315e+07	2.01753e+07	1.78587e+07	2.04323e+07	1.97402e+07	1.85476e+07	1.95578e+07	1.26675e+07	1.60828e+07	1.73644e+07	1.54393	0.0199071	0.045966	TRUE	13	98	C:cytosol;C:cytoplasm;C:extracellular vesicular exosome;C:mitochondrion;C:mitochondrial matrix;C:early endosome	P:maternal placenta development;P:response to hydrogen peroxide;P:regulation of mitochondrial membrane potential;P:negative regulation of cysteine-type endopeptidase activity involved in apoptotic process;P:positive regulation of cell proliferation;P:cellular response to oxidative stress;P:response to reactive oxygen species;P:positive regulation of NF-kappaB transcription factor activity;P:respo…	F:alkyl hydroperoxide reductase activity;F:protein kinase binding;F:protein C-terminus binding;F:thioredoxin peroxidase activity;F:kinase binding;F:cysteine-type endopeptidase inhibitor activity involved in apoptotic process
P30084	sp|P30084|ECHM_HUMAN	Enoyl-CoA hydratase, mitochondrial		1.98617e+07	1.85185e+07	1.75017e+07	1.93971e+07	1.56158e+07	1.25005e+07	2.45871e+07	2.22866e+07	2.19239e+07	2.32136e+07	2.71669e+07	2.89167e+07	2.63215e+07	1.55863e+07	1.86023e+07	2.29029e+07	1.68875	0.00560555	0.0177933	TRUE	15	99	C:mitochondrion;C:mitochondrial matrix;C:extracellular vesicular exosome	P:small molecule metabolic process;P:fatty acid beta-oxidation;P:cellular lipid metabolic process	F:enoyl-CoA hydratase activity
P30086	sp|P30086|PEBP1_HUMAN	Phosphatidylethanolamine-binding protein 1		1.55696e+07	1.52866e+07	1.56488e+07	1.68425e+07	1.67298e+07	1.6966e+07	2.48897e+07	2.34933e+07	2.37764e+07	1.85893e+07	1.62342e+07	1.76248e+07	1.74558e+07	1.68459e+07	1.55009e+07	2.40457e+07	1.55125	3.082e-06	0.000157215	TRUE	12	100	C:cytoplasm;C:nucleus;C:extracellular vesicular exosome	NA	F:enzyme binding;F:serine-type endopeptidase inhibitor activity;F:protein kinase binding;F:phosphatidylethanolamine binding;F:poly(A) RNA binding;F:ATP binding
P30462	sp|P30462|1B14_HUMAN	HLA class I histocompatibility antigen, B-14 alpha chain		1.51691e+06	1.51857e+06	1.28444e+06	1.62187e+06	1.6539e+06	442788	1.88214e+06	1.37076e+06	1.96465e+06	4.21043e+06	4.635e+06	4.86529e+06	4.56207e+06	1.05903e+06	1.43561e+06	1.71778e+06	4.30779	0.00971817	0.0267602	TRUE	4	101	C:plasma membrane;C:integral component of lumenal side of endoplasmic reticulum membrane;C:endoplasmic reticulum;C:MHC class I protein complex;C:early endosome membrane;C:phagocytic vesicle membrane;C:Golgi apparatus;C:integral component of plasma membrane;C:Golgi membrane;C:ER to Golgi transport vesicle membrane;C:cell surface	P:interferon-gamma-mediated signaling pathway;P:antigen processing and presentation of exogenous peptide antigen via MHC class I, TAP-independent;P:type I interferon signaling pathway;P:antigen processing and presentation of peptide antigen via MHC class I;P:antigen processing and presentation of exogenous peptide antigen via MHC class I;P:regulation of immune response;P:viral process;P:antigen p…	F:TAP binding;F:peptide antigen binding
P30837	sp|P30837|AL1B1_HUMAN	Aldehyde dehydrogenase X, mitochondrial		2.03564e+06	2.69527e+06	1.81818e+06	1.60067e+06	1.60112e+06	1.29572e+06	2.39007e+06	2.91677e+06	2.41727e+06	1.75116e+06	3.61747e+06	2.63044e+06	2.55419e+06	1.49192e+06	2.15268e+06	2.56377e+06	1.71844	0.0559485	0.102596	FALSE	4	102	C:nucleoplasm;C:intracellular membrane-bounded organelle;C:mitochondrion;C:mitochondrial matrix	P:carbohydrate metabolic process;P:ethanol catabolic process	F:aldehyde dehydrogenase (NAD) activity
P31040	sp|P31040|SDHA_HUMAN	Succinate dehydrogenase [ubiquinone] flavoprotein subunit, mitochondrial		1.64898e+06	1.45608e+06	1.36987e+06	1.355e+06	1.31351e+06	1.06855e+06	1.86717e+06	2.12165e+06	2.11358e+06	1.75811e+06	2.15819e+06	1.98698e+06	1.96084e+06	1.23896e+06	1.48717e+06	2.0306e+06	1.63896	0.000971498	0.00546789	TRUE	5	103	C:mitochondrial inner membrane;C:mitochondrial respiratory chain complex II, succinate dehydrogenase complex (ubiquinone);C:mitochondrion	P:cellular metabolic process;P:tricarboxylic acid cycle;P:respiratory electron transport chain;P:oxidation-reduction process;P:nervous system development;P:small molecule metabolic process;P:succinate metabolic process	F:flavin adenine dinucleotide binding;F:succinate dehydrogenase (ubiquinone) activity
P31937	sp|P31937|3HIDH_HUMAN	3-hydroxyisobutyrate dehydrogenase, mitochondrial		1.2573e+06	1.09732e+06	1.30968e+06	1.59557e+06	1.82495e+06	864012	1.63429e+06	2.12519e+06	1.94055e+06	3.78829e+06	3.93362e+06	3.90728e+06	3.87588e+06	1.36007e+06	1.218e+06	1.88894e+06	3.18217	0.000699132	0.00420745	TRUE	5	104	C:mitochondrial matrix	P:valine catabolic process;P:cellular nitrogen compound metabolic process;P:pentose-phosphate shunt;P:branched-chain amino acid catabolic process;P:small molecule metabolic process	F:phosphogluconate dehydrogenase (decarboxylating) activity;F:3-hydroxyisobutyrate dehydrogenase activity;F:NAD binding
P32119	sp|P32119|PRDX2_HUMAN	Peroxiredoxin-2		1.33741e+07	1.29726e+07	1.38738e+07	1.03611e+07	1.12383e+07	9.75071e+06	1.62702e+07	1.68129e+07	1.70749e+07	1.08598e+07	1.22881e+07	1.2442e+07	1.18413e+07	1.04323e+07	1.34018e+07	1.6716e+07	1.60232	4.08891e-05	0.000684112	TRUE	6	105	C:extracellular vesicular exosome;C:cytosol;C:cytoplasm	P:negative regulation of apoptotic process;P:response to reactive oxygen species;P:removal of superoxide radicals;P:response to oxidative stress;P:negative regulation of neuron apoptotic process;P:cellular response to oxidative stress;P:hydrogen peroxide catabolic process;P:regulation of apoptotic process	F:thioredoxin peroxidase activity;F:antioxidant activity
[truncated: 138 more rows]

## Sheet: Design
Sample.Name	Group	Replicate
DM_C1	3-DM	DM_C1
DM_C2	3-DM	DM_C2
DM_C2	3-DM	DM_C2
DM_C3	3-DM	DM_C3
DM_C3	3-DM	DM_C3
MPC2	2-MPC	MPC2
MPC2	2-MPC	MPC2
MPC3	2-MPC	MPC3
MPC3	2-MPC	MPC3
TM_C2	4-TM	TM_C2
TM_C2	4-TM	TM_C2
TM_C3	4-TM	TM_C3
TM_C3	4-TM	TM_C3
WT_C1	1-WT	WT_C1
WT_C1	1-WT	WT_C1
WT_C2	1-WT	WT_C2
WT_C2	1-WT	WT_C2
WT_C3	1-WT	WT_C3
WT_C3	1-WT	WT_C3
DM_C1	3-DM	DM_C1
MPC1	2-MPC	MPC1
MPC1	2-MPC	MPC1
TM_C1	4-TM	TM_C1
TM_C1	4-TM	TM_C1

## Sheet: Comparisons
Comparison.Name	Group1	Group2
[truncated: 6 more rows]

[truncated: 3 more sheets: Images, Pathways, HeatmapData]
