# Supplementary material for: PGRMC1 phosphorylation affects cell shape, motility, glycolysis, mitochondrial form and function, and tumor growth
Source: BMC Mol Cell Biol. 2020 Apr 3;21:24. doi: 10.1186/s12860-020-00256-3 (PMC7119165; doi:10.1186/s12860-020-00256-3)
Supplement: Supplementary file 6 — Additional file 6:File S5. WebGestalt pathway mapping excel results file for red and blue proteins from File S4. Related to Fig. 3. (A) WebGestalt Features (GO, KEGG Pathways, Wikipathways, Pathway Commons, Transcription Factors) significant at the adjP≤0.001 level between any 2 comparisons. (B) Features from A, viewed at the adjP< 0.05 level for each red and blue comparison, and showing adjusted p-values (adjP) for each comparison where adjP< 0.05 (or adjP< 0.1 for two comparisons as indicated by paler coloring). Blue means that proteins associated with a given the feature were less abundant in that cell line, with red indicating higher abundance. Because separate WebGestalt analyses were performed for red and blue lists of proteins from File S4, some features were significant for both red and blue. In that case the color and adjP for the most significant analysis is given, with the other cell being colored black. [file 12860_2020_256_MOESM6_ESM.xlsx]

## Sheet: PathwaysSig
					all features, p<0.001														selected PC features, p<0.1
	Supplemental Information File 4		A		A. Features significant at the p<0.001 level between any 2 comparisons													B	B. Features from A, viewed at the p<0.05 level
			0.001		1		2		3		4		5		6				1		2		3		4		5		6
					MP v WT		MP v DM	MP v DM	MP v TM	WT v DM	WT v DM	MP v TM	WT v TM	WT v TM	DM v TM	DM v TM	sorting code		MP v WT		MP v DM	MP v DM	MP v TM	WT v DM	WT v DM	MP v TM	WT v TM	WT v TM	DM v TM	DM v TM	sorting code
Row	Database	Name	ID	b/r	MP	WT	MP	DM	MP	TM	WT	DM	WT	TM	DM	TM	p<0.001		MP	WT	MP	DM	MP	TM	WT	DM	WT	TM	DM	TM	p<0.05
94	biological process	monosaccharide metabolic process	GO:0005996	r													000000210012						adjP=0.0121		adjP=2.52e-07				adjP=0.0002		000012210012	High in TM?			1
36	biological process	glucose metabolic process	GO:0006006	b													120000210012		adjP=0.0001				adjP=0.0063		adjP=7.44e-07				adjP=0.0003		120012210012	Higher WT= TM			1
87	biological process	cellular aldehyde metabolic process	GO:0006081	b													000012000012						adjP=0.0002						adjP=9.02e-05		000012000012	High in TM?			1
60	biological process	acetyl-CoA metabolic process	GO:0006084	r													120000210000		adjP=9.08e-05				adjP=0.0064		adjP=0.0001						120012000012	Low DM			1
75	biological process	tricarboxylic acid cycle	GO:0006099	b													120000000000		adjP=0.0001												120000000000	WT>DM			1
11	biological process	translational elongation	GO:0006414	r													210000000000		adjP=0.0009				adjP=0.0600		adjP=0.0249						210021120000	High MP>DM>TM			1
61	biological process	cellular amino acid metabolic process	GO:0006520	r													120000210000		adjP=2.72e-06						adjP=8.05e-06				adjP=0.0027		120021120000				1
62	biological process	fatty acid beta-oxidation	GO:0006635	b													120000210000		adjP=0.0001				adjP=0.0070		adjP=1.36e-05				adjP=0.0042		120012210012	Higher WT= TM			1
37	biological process	fatty acid catabolic process	GO:0009062	b													120000210012		adjP=2.39e-06				adjP=0.0121		adjP=3.47e-07		adjP=0.0073		adjP=0.0006		120012212112	Higher WT > TM			1
77	biological process	branched-chain amino acid catabolic process	GO:0009083	b													120000000000		adjP=3.90e-05												120000000000	WT>DM			1
38	biological process	energy derivation by oxidation of organic compounds	GO:0015980	b													120000210012		adjP=2.10e-08				adjP=0.0063		adjP=7.67e-07		adjP=0.0347		adjP=0.0003		120012212112	Higher WT > TM			1
130	biological process	sterol metabolic process	GO:0016125	b													000000000012												adjP=0.0003		000000000012	TM>DM			1
26	biological process	carboxylic acid metabolic process	GO:0019752	b													120012210012		adjP=2.35e-11				adjP=3.35e-05		adjP=6.33e-16		adjP=0.0011		adjP=1.63e-08		120012212112	Higher WT > TM			1
78	biological process	respiratory electron transport chain	GO:0022904	b													120000000000		adjP=2.46e-05												120000000000	WT>DM			1
40	biological process	organonitrogen compound metabolic process	GO:1901564	b													120000210012		adjP=3.30e-07						adjP=1.36e-05		adjP=0.0410		adjP=0.0008		120000212112	WT>TM>DM>MP			1
27	biological process	organic substance catabolic process	GO:1901575	b													120012210012		adjP=2.08e-09				adjP=6.30e-06		adjP=3.08e-07				adjP=5.32e-05		120012210012	Higher WT= TM			1
115	biological process	de novo' posttranslational protein folding	GO:0051084	b													000000120000								adjP=2.55e-16						000000120000	DM>WT			1
76	biological process	mitochondrion organization	GO:0007005	b													120000000000		adjP=3.05e-05												120000000000	WT>DM			1
14	cellular component	mitochondrion	GO:0005739	r													120012212112		adjP=7.94e-30				adjP=5.80e-07		adjP=2.31e-31		adjP=2.06e-06		adjP=9.94e-11		120012232312	Higher WT > TM			1
59	cellular component	mitochondrial outer membrane	GO:0005741	b													120000210000		adjP=0.0005						adjP=7.68e-05						120000210000	WT> MP&DM			1
24	cellular component	mitochondrial inner membrane	GO:0005743	b													120012210012		adjP=1.32e-19				adjP=0.0002		adjP=3.38e-17		adjP=0.0012		adjP=9.81e-06		120012212112	Higher WT > TM			1
74	cellular component	mitochondrial intermembrane space	GO:0005758	b													120000000000		adjP=0.0001												120000000000	WT>DM			1
15	cellular component	mitochondrial matrix	GO:0005759	b													120012212112		adjP=3.65e-23				adjP=3.50e-06		adjP=4.54e-22		adjP=7.11e-08		adjP=1.61e-05		120012212112	Higher WT > TM			1
90	cellular component	peroxisome	GO:0005777	r													000000212112								adjP=5.46e-07		adjP=5.46e-07		adjP=0.0004		000000212112	WT>TM>DM			1
93	cellular component	peroxisomal matrix	GO:0005782	r													000000210012								adjP=5.00e-05				adjP=0.0002		000000210012	WT&TM>DM			1
3	cellular component	cytosol	GO:0005829	r													210021120021		adjP=3.17e-05		adjP=0.0580		adjP=5.19e-06		adjP=9.50e-15		adjP=0.0455		adjP=9.58e-06		211223121221	High MP&DM			1
112	cellular component	chaperonin-containing T-complex	GO:0005832	b													000000120000								adjP=5.43e-13						000000120000	DM>WT			1
6	cellular component	eukaryotic translation elongation factor 1 complex	GO:0005853	r													210021000000		adjP=3.77e-06				adjP=5.19e-06								210021000000	High MP&DM			1
113	cellular component	microtubule	GO:0005874	b													000000120000		adjP=0.0758						adjP=3.90e-07						210000120000	High MP&DM			1
81	cellular component	melanosome (see footnote 1)	GO:0042470	r													000021330033		adjP=0.0059				adjP=0.0005		adjP=4.31e-07				adjP=5.69e-05		230021130013		4&6 highyl significant counter direction		1
33	cellular component	mitochondrial nucleoid	GO:0042645	b													120000212100		adjP=2.25e-06						adjP=9.55e-08		adjP=5.76e-06				120000212100	High WT			1
95	cellular component	lysosomal lumen	GO:0043202	r													000000210012		adjP=0.0100						adjP=9.36e-09				adjP=7.56e-05		120000210012	High WT&TM			1
57	molecular function	fatty-acyl-CoA binding	GO:0000062	b													120000210000		adjP=0.0008						adjP=1.07e-06						120000210000	WT> MP&DM			1
4	molecular function	translation elongation factor activity	GO:0003746	r													210021120000		adjP=1.06e-06				adjP=0.0003		adjP=0.0002						210021120000	High MP>DM>TM			1
104	molecular function	3-hydroxyacyl-CoA dehydrogenase activity	GO:0003857	r													000000210000								adjP=6.08e-05						000000210000	WT>DM			1
58	molecular function	acetyl-CoA C-acyltransferase activity	GO:0003988	b													120000210000		adjP=3.59e-05						adjP=2.01e-07						120000210000	WT> MP&DM			1
89	molecular function	aldehyde dehydrogenase (NAD) activity	GO:0004029	b													000012000000						adjP=7.07e-05								000012000000	High in TM?			1
111	molecular function	ATP binding	GO:0005524	b													000000120000								adjP=0.0002				adjP=0.0191		000000120021	DM>WT			1
83	molecular function	translation factor activity, nucleic acid binding	GO:0008135	r													210021120021		adjP=7.63e-07				adjP=2.57e-06		adjP=4.13e-06				adjP=0.0001		210021120021	High MP&DM			1
63	molecular function	glucosidase activity	GO:0015926	b													120000210000		adjP=0.0002						adjP=0.0001						120000210000	WT> MP&DM			1
129	molecular function	antioxidant activity	GO:0016209	r													000000000021		adjP=0.0105						adjP=0.0013				adjP=0.0005		120000210021	?????			1
16	molecular function	oxidoreductase activity	GO:0016491	b													120012212112		adjP=2.35e-09		adjP=0.0805		adjP=7.07e-05		adjP=7.08e-13		adjP=1.55e-05		adjP=3.96e-07		122112212112	Low MP&DM			1
105	molecular function	long-chain-enoyl-CoA hydratase activity	GO:0016508	r													000000210000								adjP=1.89e-06						000000210000	WT>DM			1
32	molecular function	oxidoreductase activity, acting on CH-OH group of donors	GO:0016614	b													120000212100		adjP=0.0003						adjP=4.21e-06		adjP=0.0009		adjP=0.0146		120000212112	WT>TM>DM>MP			1
64	molecular function	oxidoreductase activity, acting on the CH-OH group of donors, NAD or NADP as acceptor	GO:0016616	b													120000210000		adjP=0.0002						adjP=2.40e-05		adjP=0.0076		adjP=0.0123		120000212112	WT>TM>DM>MP			1
131	molecular function	carbohydrate binding	GO:0030246	b													000000000012						adjP=0.0063		adjP=0.0340				adjP=0.0005		000012210012	High in TM?			1
82	molecular function	small molecule binding (see footnote 1)	GO:0036094	r													000021330021		adjP=0.0035				adjP=0.0007		adjP=1.22e-07				adjP=0.0003		330021130023		1, both p values identical		1
5	molecular function	anion binding	GO:0043168	r													210021120000		adjP=0.0005				adjP=0.0004		adjP=1.80e-07						210021130000	High MP&DM			1
39	molecular function	coenzyme binding	GO:0050662	b													120000210012		adjP=3.03e-10				adjP=0.0089		adjP=5.78e-10		adjP=0.0034		adjP=0.0001		120012212112	Higher WT > TM			1
114	molecular function	unfolded protein binding	GO:0051082	b													000000120000								adjP=3.78e-09						000000120000	DM>WT			1
65	molecular function	NAD binding	GO:0051287	b													120000210000		adjP=5.11e-05						adjP=4.88e-05				adjP=0.0025		120000210012	High WT&TM			1
92	KEGG pathway	Galactose metabolism	00052	r													000000210012								adjP=9.97e-06				adjP=3.45e-05		000000210012	WT&TM>DM			2
86	KEGG pathway	Starch and sucrose metabolism	00500	b													000012000012						adjP=1.23e-05						adjP=0.0002		000012000012	High in TM?			2
96	KEGG pathway	Other glycan degradation	00511	r													000000210000								adjP=8.41e-05						000000210000	WT>DM			2
97	KEGG pathway	Amino sugar and nucleotide sugar metabolism	00520	r													000000210000								adjP=8.41e-05						000000210000	WT>DM			2
98	KEGG pathway	Glycosaminoglycan degradation	00531	r													000000210000								adjP=2.66e-06						000000210000	WT>DM			2
99	KEGG pathway	Glycosphingolipid biosynthesis - ganglio series	00604	r													000000210000								adjP=6.23e-05						000000210000	WT>DM			2
100	KEGG pathway	Aminoacyl-tRNA biosynthesis	00970	r													000000210000								adjP=0.0009				adjP=0.0003		000000230021				2
84	KEGG pathway	Pathogenic Escherichia coli infection	05130	r													000021000000						adjP=0.0005		adjP=0.0028						000021120000				2
17	KEGG pathway	Glycolysis / Gluconeogenesis	00010	b													120012210012		adjP=0.0001				adjP=1.28e-06		adjP=9.22e-07				adjP=0.0003		120012210012	Higher WT= TM			2
42	KEGG pathway	Citrate cycle (TCA cycle)	00020	b													120000210000		adjP=1.39e-05						adjP=5.88e-07						120000210000	WT> MP&DM			2
43	KEGG pathway	Fatty acid elongation in mitochondria	00062	b													120000210000		adjP=1.17e-05						adjP=9.13e-06						120000210000	WT> MP&DM			2
12	KEGG pathway	Fatty acid metabolism	00071	b													120012212112		adjP=1.58e-09				adjP=0.0001		adjP=3.97e-09		adjP=5.11e-05		adjP=3.62e-06		120012212112	Higher WT > TM			2
18	KEGG pathway	Valine, leucine and isoleucine degradation	00280	b													120012210012		adjP=4.44e-11				adjP=7.17e-06		adjP=3.97e-09				adjP=0.0001		120012210012	Higher WT= TM			2
69	KEGG pathway	Lysine degradation	00310	b													120000000000		adjP=3.87e-05						adjP=0.0010						120000210000	WT> MP&DM			2
19	KEGG pathway	Arginine and proline metabolism	00330	b													120012210012		adjP=7.48e-05				adjP=0.0002		adjP=0.0001				adjP=0.0002		120012210012	Higher WT= TM			2
34	KEGG pathway	Tryptophan metabolism	00380	b													120000210012		adjP=2.59e-06						adjP=2.36e-06				adjP=3.62e-06		120000210012	High WT&TM			2
70	KEGG pathway	beta-Alanine metabolism	00410	b													120000000000		adjP=0.0001												120000000000	WT>DM			2
20	KEGG pathway	Pyruvate metabolism	00620	b													120012210012		adjP=0.0006				adjP=0.0001		adjP=6.96e-08				adjP=3.62e-06		120012210012	Higher WT= TM			2
44	KEGG pathway	Glyoxylate and dicarboxylate metabolism	00630	b													120000210000		adjP=6.40e-05						adjP=9.13e-05						120000210000	WT> MP&DM			2
35	KEGG pathway	Propanoate metabolism	00640	b													120000210012		adjP=1.41e-05						adjP=7.21e-07				adjP=5.09e-05		120000210012	High WT&TM			2
45	KEGG pathway	Butanoate metabolism	00650	b													120000210000		adjP=1.39e-05						adjP=0.0004						120000210000	WT> MP&DM			2
13	KEGG pathway	Metabolic pathways	01100	b													120012212112		adjP=3.19e-18		adjP=0.0190		adjP=8.00e-08		adjP=1.41e-16		adjP=9.22e-07		adjP=1.64e-09		131212232112	Low MP&DM			2
30	KEGG pathway	Lysosome	04142	b													120000212112		adjP=0.0001						adjP=1.08e-09		adjP=0.0008		adjP=7.74e-07		120000212112	WT>TM>DM>MP			2
31	KEGG pathway	Peroxisome	04146	b													120000212112		adjP=2.23e-05						adjP=7.31e-09		adjP=4.96e-07		adjP=3.45e-05		120000212112	WT>TM>DM>MP			2
46	KEGG pathway	Parkinson's disease	05012	b													120000210000		adjP=1.96e-05						adjP=0.0003						120000210000	WT> MP&DM			2
47	KEGG pathway	Huntington's disease	05016	b													120000210000		adjP=1.41e-05				adjP=0.0078		adjP=0.0002						120012210000	Low DM			2
48	Pathway Commons pathway	isoleucine degradation I	DB_ID:1352	b													120000210000		adjP=8.48e-07						adjP=0.0001						120000210000	WT> MP&DM			2
71	Pathway Commons pathway	valine degradation I	DB_ID:1369	b													120000000000		adjP=6.54e-05						adjP=0.0001						120000210000	WT> MP&DM			2
49	Pathway Commons pathway	fatty acid beta-oxidation I	DB_ID:1395	r													120000210000		adjP=2.60e-07						adjP=2.09e-05						120000210000	WT> MP&DM			2
106	Pathway Commons pathway	Smooth Muscle Contraction	DB_ID:144	b													000000120000				adjP=0.0063				adjP=0.0003				adjP=0.0342		001200120021	High DM	Actin= amoeboid motility!		2				1
119	Pathway Commons pathway	Class I PI3K signaling events mediated by Akt (see footnote 3)	DB_ID:1648	r													000000002121		adjP=0.0043				adjP=0.0063		adjP=0.0222		adjP=0.0001		adjP=0.0002		120021122121	Higher WT/MP. Higher DM/WT. Higher in all cf TM. PI3K!!			2
120	Pathway Commons pathway	Unfolded Protein Response	DB_ID:409	r													000000002100								adjP=0.0083		adjP=0.0001				000000212100	WT>DM&TM			2
121	Pathway Commons pathway	Activation of Chaperones by IRE1alpha	DB_ID:411	r													000000002100								adjP=0.0036		adjP=0.0001				000000212100	WT>DM&TM			2
91	Pathway Commons pathway	tRNA Aminoacylation	DB_ID:519	r													000000210021								adjP=0.0002				adjP=0.0002		000000230021				2
108	Pathway Commons pathway	Cytosolic tRNA aminoacylation	DB_ID:520	b													000000120000								adjP=0.0003				adjP=0.0002		000000120021	DM>WT	Cytosolic tRNA priming		2
101	Pathway Commons pathway	Mitochondrial tRNA aminoacylation	DB_ID:521	r													000000210000								adjP=0.0004						000000210000	WT>DM	mt tRNA priming		2
8	Pathway Commons pathway	Gene Expression (see footnote 1)	DB_ID:531	r													210000120021		adjP=9.05e-08				adjP=0.0002		adjP=1.99e-05				adjP=0.0002		210021120021	High MP&DM			2
50	Pathway Commons pathway	Pyruvate metabolism and Citric Acid (TCA) cycle	DB_ID:546	b													120000210000		adjP=3.82e-05						adjP=9.38e-05						120000210000	WT> MP&DM			2
51	Pathway Commons pathway	The citric acid (TCA) cycle and respiratory electron transport	DB_ID:547	b													120000210000		adjP=3.36e-07				adjP=0.0174		adjP=1.29e-06						120012210000	Low DM			2
21	Pathway Commons pathway	Metabolism	DB_ID:634	b													120012210012		adjP=1.23e-11		adjP=0.0042		adjP=8.64e-07		adjP=4.78e-07		adjP=0.0084		adjP=0.0002		131213232113	Low MP&DM			2
124	Pathway Commons pathway	Purine metabolism	DB_ID:638	r													000000000021												adjP=0.0002		000000000021	DM>TM			2
125	Pathway Commons pathway	Metabolism of nucleotides	DB_ID:639	r													000000000021		adjP=0.0049				adjP=0.0029		adjP=0.0039				adjP=0.0002		120021120021	Driven by PI3K?			2
109	Pathway Commons pathway	Chaperonin-mediated protein folding (see footnote 2)	DB_ID:710	b													000000120000								adjP=2.30e-13						000000120000	DM>WT			2
110	Pathway Commons pathway	Protein folding	DB_ID:712	b													000000120000								adjP=1.78e-15						000000120000	DM>WT			2
10	Pathway Commons pathway	Eukaryotic Translation Elongation	DB_ID:713	r													210000000000		adjP=3.14e-06				adjP=0.0068		adjP=0.0103						210021120000	High MP>DM>TM			2
126	Pathway Commons pathway	Ribosomal scanning and start codon recognition	DB_ID:717	r													000000000021												adjP=0.0005		000000000021	DM>TM			2
127	Pathway Commons pathway	Translation initiation complex formation	DB_ID:719	r													000000000021												adjP=0.0005		000000000021	DM>TM			2
128	Pathway Commons pathway	Activation of the mRNA upon binding of the cap-binding complex and eIFs, and subsequent binding to 43S	DB_ID:720	r													000000000021												adjP=0.0005		000000000021	DM>TM			2
1	Pathway Commons pathway	Translation (see footnote 1)	DB_ID:722	r													210021120021		adjP=1.57e-08				adjP=0.0002		adjP=0.0002				adjP=0.0002		210021120021	High MP&DM			2
2	Pathway Commons pathway	Metabolism of proteins	DB_ID:728	r													210021120021		adjP=9.86e-09				adjP=0.0002		adjP=4.44e-13				adjP=0.0039		210021120021	High MP&DM			2
88	Pathway Commons pathway	Regulation of mRNA Stability by Proteins that Bind AU-rich Elements	DB_ID:858	b													000012000000						adjP=0.0009								000012000000	High in TM?			2
52	Pathway Commons pathway	Citric acid cycle (TCA cycle)	DB_ID:872	b													120000210000		adjP=6.95e-06						adjP=0.0003						120000210000	WT> MP&DM			2
73	Pathway Commons pathway	Respiratory electron transport, ATP synthesis by chemiosmotic coupling, and heat production by uncoupling proteins	DB_ID:874	b													120000000000		adjP=0.0001						adjP=0.0026						120000210000	WT> MP&DM			2
22	Pathway Commons pathway	Metabolism of amino acids and derivatives	DB_ID:875	b													120012210012		adjP=6.26e-07				adjP=0.0009		adjP=0.0001				adjP=0.0008		120012210012	Higher WT= TM			2
53	Pathway Commons pathway	Branched-chain amino acid catabolism	DB_ID:878	b													120000210000		adjP=5.00e-06						adjP=0.0002						120000210000	WT> MP&DM			2
23	Pathway Commons pathway	Glucose metabolism	DB_ID:898	b													120012210012		adjP=6.41e-05				adjP=0.0009		adjP=0.0001				adjP=0.0008		120012210012	Higher WT= TM			2
28	Pathway Commons pathway	Metabolism of carbohydrates	DB_ID:905	b													120012000000		adjP=0.0001				adjP=0.0009		adjP=0.0002				adjP=0.0075		120012210012	Higher WT= TM			2
54	Pathway Commons pathway	mitochondrial fatty acid beta-oxidation of saturated fatty acids	DB_ID:911	b													120000210000		adjP=2.23e-05						adjP=5.23e-05						120000210000	WT> MP&DM			2
55	Pathway Commons pathway	Mitochondrial Fatty Acid Beta-Oxidation	DB_ID:912	b													120000210000		adjP=9.91e-05						adjP=0.0002						120000210000	WT> MP&DM			2
102	Pathway Commons pathway	Beta oxidation of palmitoyl-CoA to myristoyl-CoA	DB_ID:914	r													000000210000								adjP=1.90e-06						000000210000	WT>DM			2
103	Pathway Commons pathway	Fatty acid, triacylglycerol, and ketone body metabolism	DB_ID:919	r													000000210000		adjP=0.0014						adjP=0.0002				adjP=0.0070		120000210012	High WT&TM			2
56	Pathway Commons pathway	Gluconeogenesis	DB_ID:929	b													120000210000		adjP=7.58e-06						adjP=2.09e-05						120000210000	WT> MP&DM			2
7	Wikipathways pathway	Translation Factors	WP107	r													210021120000		adjP=3.22e-10				adjP=3.39e-09		adjP=9.12e-08				adjP=4.81e-05		210021120021	High MP&DM			2
79	Wikipathways pathway	Electron Transport Chain	WP111	b													120000000000		adjP=0.0009												120000000000	WT>DM			2
66	Wikipathways pathway	Fatty Acid Beta Oxidation	WP143	b													120000210000		adjP=3.58e-05						adjP=0.0006						120000210000	WT> MP&DM			2
117	Wikipathways pathway	Lymphocyte TarBase (see footnote 4)	WP2004	b													000000120000		adjP=0.0510				adjP=0.0039		adjP=0.0005		adjP=0.0471		adjP=0.0027		210021122123	MP>DM > WT	Contributes to MP/DM state?		2
80	Wikipathways pathway	Integrated Pancreatic Cancer Pathway	WP2256	r													002100000000				adjP=1.00e-04								adjP=0.0080		002100000021	Hi MP??			2
85	Wikipathways pathway	Pathogenic Escherichia coli infection	WP2272	r													000021000000						adjP=0.0007		adjP=0.0020						000021120000				2
118	Wikipathways pathway	Parkin-Ubiquitin Proteasomal System pathway	WP2359	b													000000120000								adjP=0.0003						000000120000	DM>WT			2
122	Wikipathways pathway	Adipogenesis	WP236	r													000000002100										adjP=8.86e-05				000000002100	WT>TM			2
29	Wikipathways pathway	Fatty Acid Biosynthesis	WP357	b													120012000000		adjP=0.0004				adjP=7.16e-05								120012000000	Low DM			2
41	Wikipathways pathway	Tryptophan metabolism	WP465	b													120000210012		adjP=0.0002						adjP=0.0006				adjP=0.0008		120000210012	High WT&TM			2
67	Wikipathways pathway	Glycolysis and Gluconeogenesis	WP534	b													120000210000		adjP=0.0001				adjP=0.0002		adjP=2.18e-05						120012210000	Low DM			2
	Wikipathways pathway	TCA Cycle	WP78	b													120000210000		adjP=7.58e-06						adjP=0.0004						120000210000	WT> MP&DM			2
9	Transcrription Target	hsa_V$HLF_01	DB_ID:2030	r													210000000000		adjP=6.87e-05				adjP=0.0352		adjP=0.0638				adjP=0.0276		210021120021	High MP&DM	HLF contribute to MP/DM state?		3
72	Transcrription Target	hsa_TGACCTY_V$ERR1_Q2	DB_ID:2414	b													120000000000		adjP=0.0002						adjP=0.0038				adjP=0.0362		120000210012	High WT&TM	ERR1 contribute to WT/TM state?		3
123	Transcrription Target	hsa_GGGCGGR_V$SP1_Q6	DB_ID:2452														000000000021		adjP=0.0459		adjP=0.0256		adjP=0.0352		adjP=0.0011				adjP=0.0001		211223120021	High MP&DM	SP1 contribute to MP/DM state? Turned off in WT and TM		3
107	Transcrription Target	hsa_TTCNRGNNNNTTC_V$HSF_Q6	DB_ID:2424	b													000000120000						adjP=0.0478		adjP=0.0006						000012120000	High in TM?			3
																																			2
	1. Black shaded cells indicate a pathway differentially abundant in both red and blue analyses for that comparison, consistent with a possible but untested change in pathway function.
		The black cell contains proteins in the same pathway regulated in the same way as the coloured cell, but to a lower degreeof significance.
	2. Proteins in DB_ID:710 map to multiple pathways:
		Database:Pathway Commons pathway Name:Association of TriC/CCT with target proteins during biosynthesis ID:DB_ID:700
		Database:Pathway Commons pathway Name:Cooperation of Prefoldin and TriC/CCT in actin and tubulin folding ID:DB_ID:709
		Database:Pathway Commons pathway Name:Folding of actin by CCT/TriC ID:DB_ID:699
		Database:Pathway Commons pathway Name:Formation of tubulin folding intermediates by CCT/TriC ID:DB_ID:704
		Database:Pathway Commons pathway Name:Prefoldin mediated transfer of substrate to CCT/TriC ID:DB_ID:703
	3. Proteins in DB_ID:1648 map to multiple pathways:
		Database:Pathway Commons pathway Name:Alpha9 beta1 integrin signaling events ID:DB_ID:1578
		Database:Pathway Commons pathway Name:Arf6 downstream pathway ID:DB_ID:1585
		Database:Pathway Commons pathway Name:Arf6 signaling events ID:DB_ID:1554
		Database:Pathway Commons pathway Name:Arf6 trafficking events ID:DB_ID:1615
		Database:Pathway Commons pathway Name:Beta1 integrin cell surface interactions ID:DB_ID:1517
		Database:Pathway Commons pathway Name:Class I PI3K signaling events ID:DB_ID:1553
		Database:Pathway Commons pathway Name:Class I PI3K signaling events mediated by Akt ID:DB_ID:1648
		Database:Pathway Commons pathway Name:EGF receptor (ErbB1) signaling pathway ID:DB_ID:1550
		Database:Pathway Commons pathway Name:EGFR-dependent Endothelin signaling events ID:DB_ID:1603
		Database:Pathway Commons pathway Name:Endothelins ID:DB_ID:1619
		Database:Pathway Commons pathway Name:ErbB receptor signaling network ID:DB_ID:1573
		Database:Pathway Commons pathway Name:ErbB1 downstream signaling ID:DB_ID:1602
		Database:Pathway Commons pathway Name:Glypican 1 network ID:DB_ID:1492
		Database:Pathway Commons pathway Name:Glypican pathway ID:DB_ID:1459
		Database:Pathway Commons pathway Name:GMCSF-mediated signaling events ID:DB_ID:1461
		Database:Pathway Commons pathway Name:IFN-gamma pathway ID:DB_ID:1529
		Database:Pathway Commons pathway Name:IGF1 pathway ID:DB_ID:1482
		Database:Pathway Commons pathway Name:IL3-mediated signaling events ID:DB_ID:1564
		Database:Pathway Commons pathway Name:IL5-mediated signaling events ID:DB_ID:1627
		Database:Pathway Commons pathway Name:Insulin Pathway ID:DB_ID:1466
		Database:Pathway Commons pathway Name:Integrin family cell surface interactions ID:DB_ID:1499
		Database:Pathway Commons pathway Name:Internalization of ErbB1 ID:DB_ID:1509
		Database:Pathway Commons pathway Name:LKB1 signaling events ID:DB_ID:1649
		Database:Pathway Commons pathway Name:mTOR signaling pathway ID:DB_ID:1571
		Database:Pathway Commons pathway Name:Nectin adhesion pathway ID:DB_ID:1472
		Database:Pathway Commons pathway Name:PAR1-mediated thrombin signaling events ID:DB_ID:1531
		Database:Pathway Commons pathway Name:PDGF receptor signaling network ID:DB_ID:1497
		Database:Pathway Commons pathway Name:PDGFR-beta signaling pathway ID:DB_ID:1540
		Database:Pathway Commons pathway Name:Plasma membrane estrogen receptor signaling ID:DB_ID:1556
		Database:Pathway Commons pathway Name:Proteoglycan syndecan-mediated signaling events ID:DB_ID:1637
		Database:Pathway Commons pathway Name:S1P1 pathway ID:DB_ID:1594
		Database:Pathway Commons pathway Name:Signaling events mediated by focal adhesion kinase ID:DB_ID:1574
		Database:Pathway Commons pathway Name:Signaling events mediated by Hepatocyte Growth Factor Receptor (c-Met) ID:DB_ID:1491
		Database:Pathway Commons pathway Name:Signaling events mediated by VEGFR1 and VEGFR2 ID:DB_ID:1516
		Database:Pathway Commons pathway Name:Sphingosine 1-phosphate (S1P) pathway ID:DB_ID:1635
		Database:Pathway Commons pathway Name:Syndecan-1-mediated signaling events ID:DB_ID:1454
		Database:Pathway Commons pathway Name:Thrombin/protease-activated receptor (PAR) pathway ID:DB_ID:1552
		Database:Pathway Commons pathway Name:TRAIL signaling pathway ID:DB_ID:1480
		Database:Pathway Commons pathway Name:Urokinase-type plasminogen activator (uPA) and uPAR-mediated signaling ID:DB_ID:1519
		Database:Pathway Commons pathway Name:VEGF and VEGFR signaling network ID:DB_ID:1575
	4. Lymphocyte TarBase
		miR-targeted genes in lymphocytes - TarBase (Homo sapiens)
		See: http://www.wikipathways.org/index.php/Pathway:WP2004
