# Supplementary material for: PGRMC1 phosphorylation affects cell shape, motility, glycolysis, mitochondrial form and function, and tumor growth
Source: BMC Mol Cell Biol. 2020 Apr 3;21:24. doi: 10.1186/s12860-020-00256-3 (PMC7119165; doi:10.1186/s12860-020-00256-3)
Supplement: Supplementary file 8 — Additional file 8:File S7. A zip archive containing time lapse Holo-tomographic video.avi files of cells. These images are based upon differences in refractive index [53], and are provided for the dynamic visualization of mitochondria. Prominent visible features include small white lipid droplets and cholesterol-rich mitochondria [21], as well as nuclear membrane and nucleoli. The previously described MIA PaCa-2 cell bleb-like protrusions [34] are apparent as highly dynamic rearrangements of the cytoplasmic membrane, which may contribute to intercellular communication. (A) MP cells. (B) WT cells. (C) DM cells. (D) TM cells. [file 12860_2020_256_MOESM8_ESM.zip]

Archive with 4 entries (4 files):
- A_mp-vid_RI_slice+000.avi
- B_wt-vid_RI_slice+000.avi
- C_dm-vid_RI_slice-002.avi
- D_tm-vid_RI_slice+000.avi
